# Supplementary material for: Optimising machine learning prediction of minimum inhibitory concentrations in Klebsiella pneumoniae
Source: Microb Genom. 2024 Mar 26;10(3):001222. doi: 10.1099/mgen.0.001222 (PMC10995625; doi:10.1099/mgen.0.001222)
Supplement: Table S1. [file mgen-10-01222-s002.xlsx]

## Sheet: Ciprofloxacin (CPFX)
Genome_ID	MIC
573.13238	2
573.13353	2
573.13488	2
573.13632	2
573.13733	2
573.13840	2
573.13959	2
573.13974	2
573.13985	2
573.13997	2
573.14007	2
573.14013	0.5
573.14018	2
573.14031	2
573.14041	2
573.14053	2
573.14064	2
573.14077	2
573.14088	2
573.14098	2
573.14104	2
573.14111	2
573.14122	2
573.14132	2
573.14143	2
573.14155	2
573.14166	2
573.14178	2
573.14188	2
573.14198	2
573.14209	2
573.14219	2
573.14230	2
573.14241	2
573.14251	2
573.14261	2
573.14271	2
573.14282	2
573.14292	2
573.14302	0.5
573.14304	2
573.14316	2
573.14327	2
573.14340	2
573.14350	2
573.14360	2
573.14372	2
573.14376	1
573.14383	2
573.14394	2
573.14406	2
573.14418	2
573.14429	2
573.14442	2
573.14452	2
573.14464	2
573.14474	2
573.14486	2
573.14493	0.5
573.14497	2
573.14508	2
573.14519	2
573.14528	2
573.14538	2
573.14548	2
573.13040	2
573.13052	2
573.13064	2
573.13075	2
573.13087	2
573.13097	2
573.13111	2
573.13122	2
573.13129	1
573.13133	2
573.13136	2
573.13149	2
573.13161	2
573.13171	2
573.13181	2
573.13193	2
573.13206	2
573.13216	2
573.13227	2
573.13240	2
573.13252	2
573.13262	2
573.13276	2
573.13291	2
573.13302	2
573.13313	2
573.13325	0.5
573.13324	2
573.13336	2
573.13350	2
573.13364	2
573.13377	2
573.13389	2
573.13403	1
573.13402	2
573.13419	2
573.13432	2
573.13445	2
573.13457	2
573.13467	2
573.13477	2
573.13484	2
573.13491	2
573.13503	2
573.13508	0.5
573.13517	2
573.13531	2
573.13543	2
573.13557	2
573.13568	2
573.13580	2
573.13592	2
573.13602	2
573.13615	2
573.13626	2
573.13639	0.5
573.13640	2
573.13652	2
573.13666	2
573.13679	2
573.13693	2
573.13708	2
573.13720	2
573.13736	2
573.13745	0.5
573.13750	2
573.13765	2
573.13779	2
573.13789	2
573.13800	2
573.13827	2
573.13841	2
573.13856	2
573.13867	2
573.13807	2
573.13868	2
573.13888	2
573.13901	2
573.13913	2
573.13924	0.5
573.13926	2
573.13938	2
573.13949	2
573.13960	2
573.12875	0.5
573.12902	0.5
573.12923	0.5
573.12940	0.5
573.12965	0.5
573.12984	1
573.12996	0.5
573.13013	0.5
573.12864	2
573.12884	2
573.12899	2
573.12905	2
573.12936	2
573.12956	2
573.12975	2
573.12985	0.5
573.13001	2
573.13025	2
573.13248	2
573.13361	2
573.13505	2
573.13673	2
573.13743	2
573.13849	2
573.13964	2
573.13975	2
573.13986	2
573.13998	2
573.14008	2
573.14019	2
573.14032	2
573.14042	2
573.14047	0.5
573.14054	2
573.14065	2
573.14078	2
573.14089	2
573.14099	2
573.14112	2
573.14117	2
573.14123	2
573.14133	2
573.14144	2
573.14156	2
573.14167	2
573.14179	2
573.14189	2
573.14199	2
573.14210	2
573.14220	2
573.14231	2
573.14242	2
573.14252	2
573.14262	2
573.14272	2
573.14283	2
573.14293	2
573.14305	0.5
573.14306	2
573.14317	2
573.14329	2
573.14341	2
573.14351	2
573.14361	2
573.14373	2
573.14384	2
573.14395	2
573.14407	2
573.14419	2
573.14430	2
573.14431	1
573.14443	2
573.14453	2
573.14465	2
573.14475	2
573.14487	2
573.14498	2
573.14499	0.5
573.14509	2
573.14518	2
573.14529	2
573.14539	2
573.14549	2
573.13041	2
573.13053	2
573.13065	2
573.13076	2
573.13088	2
573.13098	2
573.13112	2
573.13124	2
573.13134	1
573.13138	2
573.13150	2
573.13162	2
573.13172	2
573.13182	2
573.13194	2
573.13203	2
573.13207	2
573.13217	2
573.13228	2
573.13242	2
573.13253	2
573.13263	2
573.13278	2
573.13292	2
573.13303	2
573.13314	2
573.13326	2
573.13338	2
573.13346	0.5
573.13351	2
573.13365	2
573.13378	2
573.13390	2
573.13404	2
573.13420	2
573.13433	2
573.13446	2
573.13458	2
573.13468	2
573.13478	2
573.13492	2
573.13501	1
573.13504	2
573.13511	0.5
573.13518	2
573.13532	2
573.13544	2
573.13554	2
573.13559	2
573.13569	2
573.13581	2
573.13593	2
573.13604	2
573.13616	2
573.13628	2
573.13641	2
573.13642	0.5
573.13653	2
573.13667	2
573.13680	2
573.13695	2
573.13709	2
573.13721	2
573.13737	2
573.13748	0.5
573.13753	2
573.13768	2
573.13780	2
573.13790	2
573.13802	2
573.13828	2
573.13842	2
573.13858	2
573.13872	2
573.13809	2
573.13869	2
573.13889	2
573.13903	2
573.13914	2
573.13925	0.5
573.13927	2
573.13939	2
573.13950	2
573.13961	2
573.12881	0.5
573.12903	0.5
573.12925	0.5
573.12943	0.5
573.12967	0.5
573.12997	0.5
573.13015	0.5
573.12859	1
573.12867	2
573.12887	2
573.12909	2
573.12911	2
573.12938	2
573.12957	2
573.12976	2
573.12988	0.5
573.13007	2
573.13028	2
573.13266	2
573.13371	2
573.13523	2
573.13682	2
573.13751	2
573.13857	2
573.13965	2
573.13976	2
573.13987	2
573.13999	2
573.14009	2
573.14020	2
573.14033	2
573.14044	2
573.14055	2
573.14059	0.5
573.14066	2
573.14079	2
573.14090	2
573.14100	2
573.14113	2
573.14124	2
573.14134	2
573.14146	2
573.14158	2
573.14168	2
573.14180	2
573.14190	2
573.14200	2
573.14211	2
573.14221	2
573.14232	2
573.14243	2
573.14253	2
573.14263	2
573.14273	2
573.14277	2
573.14284	2
573.14294	2
573.14307	2
573.14309	0.5
573.14319	2
573.14330	2
573.14342	2
573.14352	2
573.14362	2
573.14374	2
573.14385	2
573.14396	2
573.14405	2
573.14420	2
573.14432	2
573.14440	1
573.14444	2
573.14455	2
573.14466	2
573.14477	2
573.14488	2
573.14500	2
573.14510	2
573.14520	2
573.14530	2
573.14540	2
573.14550	2
573.13042	2
573.13046	0.5
573.13054	2
573.13066	2
573.13077	2
573.13089	2
573.13099	2
573.13113	2
573.13125	2
573.13139	2
573.13141	1
573.13151	2
573.13163	2
573.13173	2
573.13183	2
573.13195	2
573.13208	2
573.13218	2
573.13229	2
573.13231	2
573.13243	2
573.13254	2
573.13264	2
573.13280	2
573.13293	2
573.13304	2
573.13315	2
573.13327	2
573.13340	2
573.13352	2
573.13358	0.5
573.13367	2
573.13379	2
573.13392	2
573.13405	2
573.13424	2
573.13434	2
573.13447	2
573.13459	2
573.13469	2
573.13481	2
573.13493	2
573.13506	2
573.13514	0.5
573.13519	2
573.13533	2
573.13545	2
573.13560	2
573.13570	2
573.13571	2
573.13582	2
573.13594	2
573.13605	2
573.13608	1
573.13617	2
573.13629	2
573.13643	2
573.13651	0.5
573.13654	2
573.13668	2
573.13681	2
573.13696	2
573.13710	2
573.13723	2
573.13738	2
573.13752	0.5
573.13754	2
573.13770	2
573.13781	2
573.13791	2
573.13803	2
573.13829	2
573.13846	2
573.13859	2
573.13873	2
573.13810	2
573.13871	2
573.13890	2
573.13904	2
573.13915	2
573.13929	2
573.13935	0.5
573.13940	2
573.13951	2
573.13962	2
573.12882	0.5
573.12904	0.5
573.12926	0.5
573.12946	0.5
573.12968	0.5
573.12998	0.5
573.13020	0.5
573.12869	2
573.12888	2
573.12910	1
573.12913	2
573.12924	2
573.12942	2
573.12958	2
573.12977	2
573.13008	2
573.13017	0.5
573.13267	2
573.13381	2
573.13530	2
573.13683	2
573.13759	2
573.13875	2
573.13928	1
573.13966	2
573.13977	2
573.13988	2
573.14000	2
573.14010	2
573.14022	2
573.14034	2
573.14045	2
573.14056	2
573.14067	2
573.14073	0.5
573.14080	2
573.14091	2
573.14102	2
573.14114	2
573.14125	2
573.14136	2
573.14147	2
573.14159	2
573.14169	2
573.14181	2
573.14191	2
573.14202	2
573.14212	2
573.14222	2
573.14233	2
573.14244	2
573.14254	2
573.14264	2
573.14274	2
573.14285	2
573.14295	2
573.14308	2
573.14320	2
573.14328	0.5
573.14331	2
573.14338	2
573.14343	2
573.14354	2
573.14363	2
573.14375	2
573.14386	2
573.14398	2
573.14408	2
573.14421	2
573.14433	2
573.14445	2
573.14456	2
573.14467	2
573.14478	2
573.14479	1
573.14489	2
573.14501	2
573.14511	2
573.14521	2
573.14531	2
573.14541	2
573.13031	2
573.13043	2
573.13050	0.5
573.13055	2
573.13067	2
573.13079	2
573.13090	2
573.13101	2
573.13114	2
573.13126	2
573.13140	2
573.13146	1
573.13152	2
573.13164	2
573.13174	2
573.13185	2
573.13196	2
573.13209	2
573.13219	2
573.13232	2
573.13241	2
573.13244	2
573.13255	2
573.13265	2
573.13282	2
573.13294	2
573.13305	2
573.13316	2
573.13328	2
573.13341	2
573.13354	2
573.13368	2
573.13380	2
573.13393	2
573.13401	0.5
573.13406	2
573.13425	2
573.13435	2
573.13448	2
573.13460	2
573.13470	2
573.13482	2
573.13494	2
573.13507	2
573.13520	2
573.13521	0.5
573.13534	2
573.13547	2
573.13561	2
573.13572	2
573.13583	2
573.13595	2
573.13606	2
573.13618	2
573.13619	2
573.13630	2
573.13644	2
573.13655	2
573.13660	0.5
573.13662	1
573.13669	2
573.13685	2
573.13697	2
573.13711	2
573.13724	2
573.13740	2
573.13755	2
573.13763	0.5
573.13769	2
573.13782	2
573.13792	2
573.13819	2
573.13830	2
573.13847	2
573.13860	2
573.13876	2
573.13811	2
573.13880	2
573.13892	2
573.13905	2
573.13916	2
573.13930	2
573.13941	2
573.13952	2
573.13963	2
573.12861	0.5
573.12883	0.5
573.12906	0.5
573.12927	0.5
573.12950	0.5
573.12980	0.5
573.13000	0.5
573.13022	0.5
573.12870	2
573.12891	2
573.12914	2
573.12915	1
573.12944	2
573.12964	2
573.12974	2
573.12981	2
573.13010	2
573.13274	2
573.13391	2
573.13538	2
573.13684	2
573.13766	2
573.13884	2
573.13967	1
573.13968	2
573.13978	2
573.13989	2
573.14001	2
573.14011	2
573.14023	2
573.14035	2
573.14046	2
573.14057	2
573.14068	2
573.14081	2
573.14092	2
573.14103	2
573.14108	0.5
573.14115	2
573.14126	2
573.14137	2
573.14148	2
573.14160	2
573.14172	2
573.14182	2
573.14192	2
573.14203	2
573.14213	2
573.14223	2
573.14234	2
573.14245	2
573.14255	2
573.14265	2
573.14275	2
573.14286	2
573.14296	2
573.14310	2
573.14321	2
573.14332	2
573.14334	0.5
573.14344	2
573.14353	2
573.14364	2
573.14377	2
573.14388	2
573.14397	2
573.14399	2
573.14409	2
573.14422	2
573.14434	2
573.14446	2
573.14457	2
573.14468	2
573.14480	2
573.14490	2
573.14502	2
573.14512	2
573.14522	2
573.14532	2
573.14542	2
573.13033	2
573.13044	2
573.13056	2
573.13057	0.5
573.13068	2
573.13080	2
573.13081	1
573.13091	2
573.13105	2
573.13115	2
573.13127	2
573.13142	2
573.13153	2
573.13165	2
573.13175	2
573.13186	2
573.13197	2
573.13210	2
573.13221	2
573.13233	2
573.13245	2
573.13256	2
573.13268	2
573.13275	1
573.13283	2
573.13295	2
573.13306	2
573.13317	2
573.13329	2
573.13332	2
573.13343	2
573.13355	2
573.13369	2
573.13382	2
573.13394	2
573.13408	0.5
573.13412	2
573.13426	2
573.13436	2
573.13449	2
573.13461	2
573.13471	2
573.13483	2
573.13495	2
573.13509	2
573.13522	2
573.13527	0.5
573.13535	2
573.13548	2
573.13562	2
573.13573	2
573.13585	2
573.13596	2
573.13607	2
573.13620	2
573.13631	2
573.13645	2
573.13656	2
573.13663	0.5
573.13670	2
573.13671	1
573.13686	2
573.13698	2
573.13703	2
573.13713	2
573.13725	2
573.13741	2
573.13756	2
573.13771	2
573.13783	2
573.13793	2
573.13820	2
573.13831	2
573.13834	0.5
573.13848	2
573.13861	2
573.13877	2
573.13812	2
573.13881	2
573.13894	2
573.13906	2
573.13917	2
573.13931	2
573.13943	2
573.13953	2
573.12863	0.5
573.12885	0.5
573.12907	0.5
573.12928	0.5
573.12930	2
573.12951	0.5
573.12983	0.5
573.13002	0.5
573.13026	0.5
573.12874	2
573.12892	2
573.12916	2
573.12945	2
573.12959	1
573.12966	2
573.12982	2
573.13011	2
573.13281	2
573.13399	2
573.13546	2
573.13576	0.5
573.13688	2
573.13773	2
573.13893	2
573.13969	2
573.13979	2
573.13990	2
573.14002	2
573.14012	2
573.14024	2
573.14027	1
573.14036	2
573.14043	2
573.14048	2
573.14058	2
573.14069	2
573.14082	2
573.14093	2
573.14105	2
573.14116	2
573.14127	2
573.14135	0.5
573.14138	2
573.14149	2
573.14161	2
573.14173	2
573.14183	2
573.14193	2
573.14204	2
573.14214	2
573.14224	2
573.14235	2
573.14246	2
573.14256	2
573.14266	2
573.14276	2
573.14287	2
573.14298	2
573.14311	2
573.14322	2
573.14333	2
573.14345	2
573.14355	2
573.14366	2
573.14378	2
573.14387	0.5
573.14389	2
573.14400	2
573.14412	2
573.14423	2
573.14435	2
573.14436	2
573.14447	2
573.14458	2
573.14469	2
573.14481	2
573.14491	2
573.14503	2
573.14513	2
573.14523	2
573.14533	2
573.14543	2
573.13034	2
573.13045	2
573.13059	2
573.13069	2
573.13074	0.5
573.13082	2
573.13092	2
573.13100	1
573.13106	2
573.13116	2
573.13128	2
573.13143	2
573.13156	2
573.13166	2
573.13176	2
573.13187	2
573.13200	2
573.13211	2
573.13222	2
573.13234	2
573.13246	2
573.13257	2
573.13269	2
573.13277	1
573.13284	2
573.13296	2
573.13307	2
573.13318	2
573.13330	2
573.13342	2
573.13356	2
573.13359	2
573.13372	2
573.13384	2
573.13395	2
573.13411	0.5
573.13413	2
573.13427	2
573.13437	2
573.13450	2
573.13462	2
573.13472	2
573.13485	2
573.13496	2
573.13510	2
573.13524	2
573.13537	2
573.13549	2
573.13556	0.5
573.13563	2
573.13574	2
573.13586	2
573.13597	2
573.13609	2
573.13621	2
573.13633	2
573.13646	2
573.13657	2
573.13672	0.5
573.13674	2
573.13687	2
573.13699	2
573.13701	1
573.13714	2
573.13727	2
573.13742	2
573.13757	2
573.13764	2
573.13772	2
573.13784	2
573.13794	2
573.13821	2
573.13832	2
573.13844	0.5
573.13850	2
573.13862	2
573.13878	2
573.13814	2
573.13882	2
573.13895	2
573.13907	2
573.13918	2
573.13932	2
573.13944	2
573.13954	2
573.12865	0.5
573.12886	0.5
573.12908	0.5
573.12933	0.5
573.12955	0.5
573.12978	2
573.12986	0.5
573.13003	0.5
573.13027	0.5
573.12876	2
573.12893	2
573.12918	2
573.12947	2
573.12969	2
573.12987	2
573.13014	2
573.13021	1
573.13290	2
573.13407	2
573.13550	2
573.13664	0.5
573.13694	2
573.13797	2
573.13902	2
573.13970	2
573.13981	2
573.13991	2
573.14003	2
573.14014	2
573.14026	2
573.14037	2
573.14049	2
573.14060	2
573.14070	2
573.14072	2
573.14083	2
573.14094	2
573.14106	2
573.14118	2
573.14128	2
573.14139	2
573.14150	0.5
573.14151	2
573.14162	2
573.14170	1
573.14174	2
573.14184	2
573.14194	2
573.14205	2
573.14215	2
573.14225	2
573.14236	2
573.14247	2
573.14257	2
573.14267	2
573.14278	2
573.14288	2
573.14299	2
573.14312	2
573.14323	2
573.14335	2
573.14346	2
573.14356	2
573.14367	2
573.14379	2
573.14390	2
573.14401	2
573.14410	0.5
573.14413	2
573.14424	2
573.14437	2
573.14448	2
573.14454	2
573.14459	2
573.14470	2
573.14482	2
573.14492	2
573.14504	2
573.14514	2
573.14524	2
573.14534	2
573.14544	2
573.13035	2
573.13047	2
573.13060	2
573.13070	2
573.13083	2
573.13093	2
573.13102	0.5
573.13103	1
573.13107	2
573.13117	2
573.13130	2
573.13144	2
573.13157	2
573.13167	2
573.13177	2
573.13189	2
573.13201	2
573.13212	2
573.13223	2
573.13235	2
573.13247	2
573.13258	2
573.13270	2
573.13279	1
573.13285	2
573.13297	2
573.13308	2
573.13319	2
573.13331	2
573.13344	2
573.13357	2
573.13373	2
573.13383	2
573.13385	2
573.13396	2
573.13414	2
573.13422	0.5
573.13428	2
573.13438	2
573.13451	2
573.13463	2
573.13473	2
573.13486	2
573.13497	2
573.13512	2
573.13525	2
573.13539	2
573.13551	2
573.13564	2
573.13575	2
573.13587	2
573.13591	0.5
573.13598	2
573.13610	2
573.13622	2
573.13634	2
573.13647	2
573.13658	2
573.13675	2
573.13689	2
573.13700	2
573.13705	1
573.13715	2
573.13719	0.5
573.13728	2
573.13744	2
573.13758	2
573.13767	2
573.13774	2
573.13785	2
573.13795	2
573.13822	2
573.13833	2
573.13845	0.5
573.13852	2
573.13863	2
573.13879	2
573.13815	2
573.13883	2
573.13896	2
573.13908	2
573.13919	2
573.13933	2
573.13945	2
573.13955	2
573.12868	0.5
573.12889	0.5
573.12912	0.5
573.12934	0.5
573.12960	0.5
573.12989	0.5
573.13004	0.5
573.13016	2
573.13029	0.5
573.12877	2
573.12894	2
573.12919	2
573.12948	2
573.12970	2
573.12990	2
573.13018	2
573.13300	2
573.13418	2
573.13558	2
573.13702	2
573.13808	2
573.13912	2
573.13971	2
573.13980	0.5
573.13982	2
573.13992	2
573.14004	2
573.14015	2
573.14028	2
573.14038	2
573.14050	2
573.14061	2
573.14071	2
573.14074	2
573.14084	2
573.14095	2
573.14107	2
573.14119	2
573.14129	2
573.14140	2
573.14152	2
573.14163	2
573.14171	0.5
573.14175	2
573.14185	2
573.14195	2
573.14201	1
573.14206	2
573.14216	2
573.14226	2
573.14238	2
573.14248	2
573.14258	2
573.14268	2
573.14279	2
573.14289	2
573.14300	2
573.14313	2
573.14324	2
573.14336	2
573.14347	2
573.14357	2
573.14368	2
573.14380	2
573.14391	2
573.14402	2
573.14411	0.5
573.14415	2
573.14425	2
573.14438	2
573.14449	2
573.14460	2
573.14471	2
573.14483	2
573.14494	2
573.14505	2
573.14515	2
573.14525	2
573.14535	2
573.14545	2
573.13032	2
573.13036	2
573.13048	2
573.13061	2
573.13071	2
573.13084	2
573.13094	2
573.13104	1
573.13108	2
573.13119	2
573.13131	2
573.13137	0.5
573.13145	2
573.13158	2
573.13168	2
573.13178	2
573.13190	2
573.13202	2
573.13213	2
573.13224	2
573.13236	2
573.13249	2
573.13259	2
573.13271	2
573.13286	1
573.13287	2
573.13298	2
573.13309	2
573.13321	2
573.13333	2
573.13347	2
573.13360	2
573.13374	2
573.13386	2
573.13397	2
573.13409	2
573.13416	2
573.13429	2
573.13440	2
573.13453	2
573.13456	0.5
573.13464	2
573.13474	2
573.13487	2
573.13499	2
573.13513	2
573.13526	2
573.13540	2
573.13552	2
573.13565	2
573.13577	2
573.13588	2
573.13599	2
573.13611	2
573.13614	0.5
573.13623	2
573.13635	2
573.13648	2
573.13659	2
573.13676	2
573.13690	2
573.13704	2
573.13716	2
573.13726	1
573.13729	2
573.13730	0.5
573.13746	2
573.13760	2
573.13775	2
573.13786	2
573.13796	2
573.13824	2
573.13835	2
573.13836	2
573.13851	2
573.13853	0.5
573.13864	2
573.13804	2
573.13816	2
573.13885	2
573.13898	2
573.13909	2
573.13921	2
573.13934	2
573.13946	2
573.13956	2
573.12871	0.5
573.12890	0.5
573.12917	0.5
573.12935	0.5
573.12961	0.5
573.12991	0.5
573.13005	0.5
573.12858	2
573.12878	2
573.12896	2
573.12920	2
573.12937	0.5
573.12949	2
573.12971	2
573.12992	2
573.13019	2
573.13220	2
573.13310	2
573.13452	2
573.13584	2
573.13712	2
573.13813	2
573.13920	2
573.13972	2
573.13983	2
573.13993	0.5
573.13994	2
573.14005	2
573.14016	2
573.14029	2
573.14039	2
573.14051	2
573.14062	2
573.14075	2
573.14085	2
573.14086	2
573.14096	2
573.14109	2
573.14120	2
573.14130	2
573.14141	2
573.14153	2
573.14164	2
573.14176	2
573.14186	2
573.14196	2
573.14207	2
573.14217	2
573.14227	2
573.14229	0.5
573.14239	2
573.14249	2
573.14259	2
573.14269	2
573.14280	2
573.14290	2
573.14297	1
573.14301	2
573.14314	2
573.14325	2
573.14337	2
573.14348	2
573.14358	2
573.14369	2
573.14381	2
573.14392	2
573.14403	2
573.14416	2
573.14426	2
573.14428	0.5
573.14439	2
573.14450	2
573.14461	2
573.14472	2
573.14485	2
573.14495	2
573.14506	2
573.14516	2
573.14526	2
573.14536	2
573.14546	2
573.13037	2
573.13038	2
573.13049	2
573.13062	2
573.13072	2
573.13085	2
573.13095	2
573.13109	2
573.13118	1
573.13120	2
573.13132	2
573.13147	2
573.13159	2
573.13169	2
573.13179	2
573.13191	2
573.13198	0.5
573.13204	2
573.13214	2
573.13225	2
573.13237	2
573.13250	2
573.13260	2
573.13272	2
573.13288	2
573.13299	2
573.13311	2
573.13322	2
573.13334	2
573.13348	2
573.13362	2
573.13366	1
573.13375	2
573.13387	2
573.13398	2
573.13415	2
573.13430	2
573.13441	2
573.13442	2
573.13454	2
573.13465	2
573.13475	2
573.13480	0.5
573.13489	2
573.13500	2
573.13515	2
573.13528	2
573.13541	2
573.13553	2
573.13566	2
573.13578	2
573.13589	2
573.13600	2
573.13612	2
573.13624	2
573.13627	0.5
573.13636	2
573.13649	2
573.13661	2
573.13677	2
573.13691	2
573.13706	2
573.13717	2
573.13731	2
573.13732	0.5
573.13747	2
573.13761	2
573.13777	2
573.13787	2
573.13798	2
573.13801	1
573.13825	2
573.13838	2
573.13843	2
573.13854	2
573.13865	2
573.13870	0.5
573.13805	2
573.13817	2
573.13886	2
573.13899	2
573.13910	2
573.13922	2
573.13936	2
573.13947	2
573.13957	2
573.12872	0.5
573.12900	0.5
573.12921	0.5
573.12939	0.5
573.12962	0.5
573.12993	0.5
573.13006	0.5
573.12860	2
573.12879	2
573.12897	2
573.12931	2
573.12952	2
573.12954	0.5
573.12972	2
573.12994	2
573.13023	2
573.13230	2
573.13345	2
573.13479	2
573.13603	2
573.13722	2
573.13823	2
573.13942	2
573.13973	2
573.13984	2
573.13995	0.5
573.13996	2
573.14006	2
573.14017	2
573.14030	2
573.14040	2
573.14052	2
573.14063	2
573.14076	2
573.14087	2
573.14097	2
573.14101	2
573.14110	2
573.14121	2
573.14131	2
573.14142	2
573.14154	2
573.14165	2
573.14177	2
573.14187	2
573.14197	2
573.14208	2
573.14218	2
573.14228	2
573.14237	0.5
573.14240	2
573.14250	2
573.14260	2
573.14270	2
573.14281	2
573.14291	2
573.14303	2
573.14315	2
573.14326	2
573.14339	2
573.14349	2
573.14359	2
573.14365	1
573.14371	2
573.14382	2
573.14393	2
573.14404	2
573.14417	2
573.14427	2
573.14441	2
573.14451	2
573.14462	2
573.14463	0.5
573.14473	2
573.14484	2
573.14496	2
573.14507	2
573.14517	2
573.14527	2
573.14537	2
573.14547	2
573.13039	2
573.13051	2
573.13058	2
573.13063	2
573.13073	2
573.13086	2
573.13096	2
573.13110	2
573.13121	2
573.13123	1
573.13135	2
573.13148	2
573.13160	2
573.13170	2
573.13180	2
573.13192	2
573.13199	0.5
573.13205	2
573.13215	2
573.13226	2
573.13239	2
573.13251	2
573.13261	2
573.13273	2
573.13289	2
573.13301	2
573.13312	2
573.13323	2
573.13335	2
573.13349	2
573.13363	2
573.13370	1
573.13376	2
573.13388	2
573.13400	2
573.13417	2
573.13431	2
573.13443	2
573.13444	2
573.13455	2
573.13466	2
573.13476	2
573.13490	2
573.13498	0.5
573.13502	2
573.13516	2
573.13529	2
573.13542	2
573.13555	2
573.13567	2
573.13579	2
573.13590	2
573.13601	2
573.13613	2
573.13625	2
573.13637	0.5
573.13638	2
573.13650	2
573.13665	2
573.13678	2
573.13692	2
573.13707	2
573.13718	2
573.13734	2
573.13739	0.5
573.13749	2
573.13762	2
573.13778	2
573.13788	2
573.13799	2
573.13826	2
573.13839	2
573.13855	2
573.13866	2
573.13874	1
573.13806	2
573.13818	2
573.13887	2
573.13891	2
573.13897	0.5
573.13900	2
573.13911	2
573.13923	2
573.13937	2
573.13948	2
573.13958	2
573.12873	0.5
573.12901	0.5
573.12922	0.5
573.12941	0.5
573.12963	0.5
573.12995	0.5
573.13009	0.5
573.12862	2
573.12880	2
573.12898	2
573.12932	2
573.12953	2
573.12973	2
573.12979	0.5
573.12999	2
573.13024	2
SPARK_1_C1	0.25
SPARK_10_C1	0.25
SPARK_100_C1	0.25
SPARK_1000_C1	1
SPARK_1001_C1	1
SPARK_1002_C1	1
SPARK_1003_C1	1
SPARK_1004_C1	1
SPARK_1006_C1	1
SPARK_1007_C1	1
SPARK_1009_C1	1
SPARK_101_C1	0.25
SPARK_1011_C1	0.25
SPARK_1014_C1	1
SPARK_1014_C2	1
SPARK_1015_C1	0.25
SPARK_1015_C2	0.25
SPARK_1018_C1	1
SPARK_1018_C2	1
SPARK_1019_C1	0.25
SPARK_102_C1	1
SPARK_102_C2	1
SPARK_1020_C1	0.25
SPARK_1021_C1	1
SPARK_1023_C1	1
SPARK_1024_C1	1
SPARK_1025_C1	0.25
SPARK_1026_C1	0.25
SPARK_1027_C1	1
SPARK_1028_C1	0.25
SPARK_1029_C1	1
SPARK_103_C1	0.25
SPARK_1031_C1	1
SPARK_1032_C1	1
SPARK_1034_C1	0.25
SPARK_1035_C1	0.25
SPARK_1038_C1	0.25
SPARK_1040_C1	1
SPARK_1042_C2	0.25
SPARK_1043_C1	0.25
SPARK_1044_C1	1
SPARK_1045_C1	1
SPARK_1046_C1	0.25
SPARK_1047_C1	0.25
SPARK_1048_C1	1
SPARK_1049_C1	1
SPARK_1050_C1	1
SPARK_1051_C1	1
SPARK_1052_C1	1
SPARK_1055_C1	1
SPARK_1055_C2	1
SPARK_1056_C1	0.25
SPARK_1056_C2	0.25
SPARK_1057_C1	0.25
SPARK_1057_C2	0.25
SPARK_1058_C1	0.25
SPARK_106_C1	0.25
SPARK_1061_C1	0.25
SPARK_1062_C1	1
SPARK_1063_C1	0.25
SPARK_1064_C1	0.25
SPARK_107_C1	0.25
SPARK_107_C2	0.25
SPARK_1074_C1	1
SPARK_1076_C1	1
SPARK_1077_C1	1
SPARK_1078_C1	1
SPARK_1079_C1	0.5
SPARK_108_C1	0.25
SPARK_108_C2	0.25
SPARK_1080_C1	1
SPARK_1081_C1	1
SPARK_1082_C1	1
SPARK_1083_C1	0.25
SPARK_1084_C1	0.25
SPARK_1085_C1	1
SPARK_1087_C1	0.25
SPARK_109_C1	0.25
SPARK_1090_C1	1
SPARK_1091_C1	1
SPARK_1093_C1	1
SPARK_1094_C1	1
SPARK_1096_C1	0.25
SPARK_1097_C1	1
SPARK_1098_C1	1
SPARK_1099_C1	1
SPARK_110_C1	0.25
SPARK_110_C2	0.25
SPARK_110_C3	0.25
SPARK_1100_C1	1
SPARK_1100_C2	1
SPARK_1101_C1	1
SPARK_1102_C1	1
SPARK_1103_C1	0.25
SPARK_1104_C1	1
SPARK_1105_C1	0.25
SPARK_1106_C1	1
SPARK_1107_C2	0.25
SPARK_1108_C1	0.25
SPARK_1109_C1	0.25
SPARK_1109_C2	0.25
SPARK_1110_C1	0.25
SPARK_1111_C1	0.25
SPARK_1112_C1	0.25
SPARK_1114_C1	0.25
SPARK_1114_C2	0.25
SPARK_1115_C1	0.25
SPARK_1115_C2	0.25
SPARK_1116_C1	0.25
SPARK_1117_C1	0.25
SPARK_1118_C1	0.25
SPARK_1118_C2	0.25
SPARK_1119_C1	0.25
SPARK_1119_C2	0.25
SPARK_1120_C1	0.25
SPARK_1121_C1	0.25
SPARK_1122_C1	0.25
SPARK_1123_C1	0.25
SPARK_1125_C1	0.25
SPARK_1126_C1	0.25
SPARK_1127_C1	0.25
SPARK_1128_C1	0.25
SPARK_1129_C1	0.25
SPARK_113_C1	0.25
SPARK_1130_C1	0.25
SPARK_1131_C1	0.25
SPARK_1132_C1	0.25
SPARK_1133_C1	0.25
SPARK_1134_C1	0.25
SPARK_1135_C1	1
SPARK_1136_C1	0.25
SPARK_1138_C1	1
SPARK_1138_C2	1
SPARK_1139_C1	1
SPARK_114_C1	0.25
SPARK_1141_C1	1
SPARK_1142_C1	0.25
SPARK_1143_C1	0.25
SPARK_1144_C2	0.25
SPARK_1145_C1	0.25
SPARK_1146_C1	0.25
SPARK_1147_C1	0.25
SPARK_1147_C2	0.25
SPARK_1149_C1	1
SPARK_115_C1	0.25
SPARK_1150_C1	1
SPARK_1151_C1	1
SPARK_1152_C1	1
SPARK_1153_C1	1
SPARK_1153_C2	1
SPARK_1154_C1	0.25
SPARK_1155_C1	0.25
SPARK_1156_C1	1
SPARK_1157_C1	1
SPARK_1158_C1	1
SPARK_1159_C1	0.5
SPARK_116_C1	1
SPARK_1160_C1	1
SPARK_1161_C1	0.25
SPARK_1162_C1	1
SPARK_1163_C1	1
SPARK_1164_C1	0.25
SPARK_1164_C2	0.25
SPARK_1165_C1	0.25
SPARK_1165_C2	0.25
SPARK_1168_C1	0.25
SPARK_117_C1	0.5
SPARK_1170_C1	0.25
SPARK_1171_C1	0.5
SPARK_1172_C1	1
SPARK_1173_C1	1
SPARK_1174_C1	1
SPARK_1178_C1	0.25
SPARK_1179_C1	1
SPARK_118_C2	0.25
SPARK_1180_C1	0.25
SPARK_1185_C1	0.25
SPARK_1186_C1	1
SPARK_1187_C1	1
SPARK_1188_C1	1
SPARK_1189_C1	0.25
SPARK_119_C1	0.25
SPARK_1190_C1	0.25
SPARK_1191_C1	1
SPARK_1192_C1	1
SPARK_1194_C1	1
SPARK_1197_C1	0.25
SPARK_12_C1	0.25
SPARK_1203_C1	0.25
SPARK_1204_C1	0.25
SPARK_1205_C1	1
SPARK_1206_C1	0.25
SPARK_1208_C1	0.25
SPARK_1208_C2	0.25
SPARK_1209_C1	1
SPARK_121_C1	0.25
SPARK_121_C2	0.25
SPARK_121_C3	0.25
SPARK_1210_C1	1
SPARK_1211_C1	0.25
SPARK_1212_C1	0.25
SPARK_1213_C1	0.25
SPARK_1214_C1	0.25
SPARK_1215_C1	1
SPARK_1216_C1	1
SPARK_1218_C1	1
SPARK_1219_C1	1
SPARK_122_C2	0.25
SPARK_1220_C1	1
SPARK_1221_C1	1
SPARK_1222_C1	1
SPARK_1223_C1	1
SPARK_1224_C1	1
SPARK_1225_C1	1
SPARK_1226_C1	0.25
SPARK_1227_C1	0.25
SPARK_1228_C1	0.25
SPARK_1229_C1	0.25
SPARK_123_C1	0.25
SPARK_1230_C1	0.25
SPARK_1231_C1	0.25
SPARK_1232_C1	0.25
SPARK_1233_C1	0.25
SPARK_1234_C1	0.25
SPARK_1235_C1	0.25
SPARK_1236_C1	0.25
SPARK_1237_C1	0.25
SPARK_1238_C1	0.25
SPARK_1239_C1	0.25
SPARK_124_C1	0.25
SPARK_1240_C1	0.25
SPARK_1241_C1	0.25
SPARK_1242_C1	0.25
SPARK_1243_C1	0.25
SPARK_1244_C1	0.25
SPARK_1245_C1	0.25
SPARK_1246_C1	0.25
SPARK_1247_C1	0.25
SPARK_1248_C1	0.25
SPARK_1249_C1	0.25
SPARK_1251_C1	0.25
SPARK_1252_C1	0.25
SPARK_1253_C1	0.25
SPARK_1254_C1	0.25
SPARK_1255_C1	0.25
SPARK_1255_C2	0.25
SPARK_1256_C1	0.25
SPARK_1258_C1	1
SPARK_1259_C1	1
SPARK_1260_C2	0.25
SPARK_1261_C1	0.25
SPARK_1262_C1	0.25
SPARK_1263_C2	0.25
SPARK_1265_C1	0.25
SPARK_1265_C2	0.25
SPARK_1266_C1	0.25
SPARK_1267_C1	0.25
SPARK_1270_C1	1
SPARK_1270_C2	1
SPARK_1271_C1	1
SPARK_1271_C2	1
SPARK_1272_C1	0.25
SPARK_1273_C1	0.25
SPARK_1274_C1	1
SPARK_1274_C2	1
SPARK_1279_C1	0.25
SPARK_128_C1	0.25
SPARK_1280_C1	0.25
SPARK_1280_C2	0.25
SPARK_1280_C3	0.25
SPARK_1281_C1	0.25
SPARK_1282_C1	0.25
SPARK_1283_C1	0.25
SPARK_1284_C1	0.25
SPARK_1284_C2	0.25
SPARK_1285_C1	0.25
SPARK_1287_C1	0.25
SPARK_129_C1	0.25
SPARK_1294_C1	0.25
SPARK_1296_C1	1
SPARK_1296_C2	1
SPARK_1297_C1	1
SPARK_1298_C1	1
SPARK_1299_C1	1
SPARK_130_C1	1
SPARK_1300_C1	0.25
SPARK_1301_C1	1
SPARK_1302_C1	0.5
SPARK_1303_C1	0.25
SPARK_1304_C1	0.25
SPARK_1305_C1	1
SPARK_1306_C1	1
SPARK_1308_C1	1
SPARK_1309_C1	1
SPARK_131_C1	0.5
SPARK_1310_C1	0.25
SPARK_1311_C1	0.25
SPARK_1313_C1	1
SPARK_1314_C1	1
SPARK_1315_C1	1
SPARK_1316_C1	1
SPARK_1317_C1	1
SPARK_1318_C1	1
SPARK_1319_C1	1
SPARK_132_C1	1
SPARK_1320_C1	1
SPARK_1321_C1	0.25
SPARK_1322_C1	1
SPARK_1323_C1	0.25
SPARK_1324_C1	1
SPARK_1325_C1	0.25
SPARK_1327_C1	0.25
SPARK_1327_C2	0.25
SPARK_1329_C1	0.25
SPARK_133_C1	0.25
SPARK_1331_C1	0.25
SPARK_1332_C1	0.25
SPARK_1333_C1	1
SPARK_1335_C1	0.25
SPARK_1335_C2	0.25
SPARK_1336_C1	0.25
SPARK_1336_C2	0.25
SPARK_1337_C1	0.25
SPARK_1338_C1	0.25
SPARK_1338_C2	0.25
SPARK_1339_C1	0.25
SPARK_134_C1	0.25
SPARK_1340_C1	0.25
SPARK_1341_C1	0.25
SPARK_1342_C1	0.25
SPARK_1343_C2	0.25
SPARK_1344_C1	0.25
SPARK_1344_C2	0.25
SPARK_1346_C1	0.25
SPARK_1348_C1	0.25
[truncated: 1,280 more rows]

## Sheet: Gentamicin (GEN)
Genome_ID	MIC
573.13230	2
573.13381	8
573.13488	2
573.13688	8
573.13702	2
573.13875	2
573.13971	2
573.13973	8
573.13977	4
573.13996	8
573.13997	2
573.14015	2
573.14019	8
573.14043	2
573.14048	8
573.14050	4
573.14069	8
573.14071	2
573.14087	8
573.14101	8
573.14107	2
573.14120	4
573.14131	2
573.14132	8
573.14154	8
573.14159	8
573.14168	2
573.14177	8
573.14181	4
573.14193	8
573.14201	2
573.14214	8
573.14220	2
573.14227	8
573.14244	8
573.14258	2
573.14267	8
573.14276	4
573.14287	8
573.14289	2
573.14309	2
573.14311	8
573.14328	2
573.14342	8
573.14357	8
573.14361	2
573.14364	4
573.14380	8
573.14384	2
573.14398	2
573.14407	8
573.14418	8
573.14427	2
573.14445	8
573.14454	2
573.14462	4
573.14470	8
573.14482	2
573.14497	8
573.14499	2
573.14518	8
573.14533	8
573.14534	2
573.14550	8
573.13034	4
573.13049	8
573.13050	2
573.13058	8
573.13074	8
573.13076	2
573.13085	4
573.13100	8
573.13102	2
573.13123	2
573.13126	8
573.13144	2
573.13151	8
573.13166	2
573.13176	4
573.13180	8
573.13186	2
573.13203	8
573.13226	8
573.13229	2
573.13237	4
573.13257	8
573.13260	2
573.13276	8
573.13293	2
573.13296	8
573.13298	8
573.13312	8
573.13330	2
573.13335	8
573.13347	4
573.13359	2
573.13360	8
573.13380	8
573.13386	2
573.13406	2
573.13413	8
573.13430	2
573.13438	8
573.13453	2
573.13469	8
573.13477	2
573.13495	8
573.13501	2
573.13502	4
573.13516	2
573.13522	8
573.13548	8
573.13559	2
573.13564	8
573.13585	4
573.13586	8
573.13592	8
573.13597	2
573.13613	8
573.13618	2
573.13630	2
573.13646	2
573.13665	8
573.13666	2
573.13695	2
573.13699	4
573.13706	8
573.13721	2
573.13726	8
573.13739	2
573.13755	8
573.13764	2
573.13782	2
573.13798	4
573.13799	8
573.13820	2
573.13836	8
573.13844	2
573.13860	2
573.13874	8
573.13817	2
573.13869	8
573.13897	2
573.13905	8
573.13911	8
573.13923	4
573.13924	2
573.13930	8
573.13937	2
573.13950	2
573.12872	1
573.12900	1
573.12923	1
573.12940	1
573.12965	1
573.12996	1
573.13005	0.5
573.13020	1
573.12862	2
573.12880	8
573.12910	1
573.12919	8
573.12964	8
573.12969	8
573.12976	1
573.12999	8
573.13238	2
573.13407	8
573.13550	2
573.13712	8
573.13722	2
573.13884	2
573.13974	8
573.13975	2
573.13986	4
573.13999	8
573.14001	2
573.14020	8
573.14024	2
573.14045	2
573.14049	8
573.14052	4
573.14072	8
573.14073	2
573.14088	8
573.14106	8
573.14108	2
573.14122	4
573.14133	8
573.14138	2
573.14156	8
573.14163	8
573.14170	2
573.14179	8
573.14184	4
573.14197	8
573.14202	2
573.14217	8
573.14228	2
573.14231	8
573.14245	8
573.14259	2
573.14268	8
573.14281	4
573.14290	8
573.14291	2
573.14312	2
573.14314	8
573.14329	2
573.14343	8
573.14358	8
573.14365	2
573.14368	4
573.14381	8
573.14385	2
573.14400	2
573.14405	8
573.14420	8
573.14428	2
573.14446	8
573.14461	2
573.14465	4
573.14471	8
573.14485	2
573.14500	8
573.14503	2
573.14520	8
573.14535	8
573.14538	2
573.13031	8
573.13039	4
573.13052	2
573.13054	8
573.13075	8
573.13077	8
573.13081	2
573.13088	4
573.13103	8
573.13104	2
573.13125	2
573.13130	8
573.13146	2
573.13159	8
573.13168	2
573.13179	4
573.13181	8
573.13189	2
573.13204	8
573.13227	8
573.13231	2
573.13240	4
573.13258	8
573.13261	2
573.13279	8
573.13294	2
573.13297	8
573.13299	8
573.13313	8
573.13333	2
573.13338	8
573.13362	4
573.13363	8
573.13365	2
573.13384	8
573.13388	2
573.13408	2
573.13414	8
573.13431	2
573.13441	8
573.13454	2
573.13471	8
573.13480	2
573.13496	8
573.13503	2
573.13518	2
573.13525	4
573.13527	8
573.13549	8
573.13567	8
573.13571	2
573.13588	8
573.13598	2
573.13600	4
573.13605	8
573.13615	8
573.13619	2
573.13631	2
573.13647	2
573.13667	2
573.13668	8
573.13696	2
573.13707	8
573.13715	4
573.13723	2
573.13730	8
573.13740	2
573.13757	8
573.13767	2
573.13783	2
573.13801	8
573.13802	4
573.13821	2
573.13841	8
573.13845	2
573.13865	2
573.13878	8
573.13818	2
573.13871	8
573.13898	2
573.13906	8
573.13925	2
573.13938	2
573.13946	8
573.13947	4
573.13951	2
573.12873	1
573.12902	1
573.12925	1
573.12943	1
573.12967	1
573.12997	1
573.13009	0.5
573.13022	1
573.12864	8
573.12887	8
573.12913	1
573.12931	8
573.12936	2
573.12971	8
573.12979	1
573.13001	8
573.13012	8
573.13266	2
573.13418	8
573.13576	2
573.13733	2
573.13766	8
573.13893	2
573.13976	2
573.13979	8
573.13989	4
573.14002	8
573.14003	2
573.14026	8
573.14027	2
573.14046	2
573.14053	4
573.14054	8
573.14074	8
573.14076	2
573.14089	8
573.14109	2
573.14110	8
573.14125	4
573.14134	8
573.14141	2
573.14160	8
573.14171	2
573.14178	8
573.14180	8
573.14198	8
573.14203	2
573.14218	8
573.14229	2
573.14233	8
573.14246	8
573.14250	4
573.14260	2
573.14272	8
573.14283	4
573.14292	8
573.14293	2
573.14313	2
573.14319	8
573.14331	2
573.14344	8
573.14359	8
573.14366	2
573.14371	4
573.14387	2
573.14389	8
573.14403	2
573.14408	8
573.14423	8
573.14429	2
573.14447	8
573.14463	2
573.14466	4
573.14472	8
573.14484	2
573.14501	8
573.14505	2
573.14521	8
573.14536	8
573.14540	2
573.13032	8
573.13042	4
573.13055	8
573.13057	2
573.13080	8
573.13083	2
573.13096	4
573.13105	2
573.13107	8
573.13127	2
573.13131	8
573.13147	2
573.13160	8
573.13169	2
573.13183	8
573.13190	2
573.13193	4
573.13205	8
573.13212	8
573.13232	2
573.13239	8
573.13242	4
573.13259	8
573.13264	2
573.13280	8
573.13301	8
573.13309	2
573.13314	8
573.13334	2
573.13340	8
573.13364	8
573.13368	2
573.13385	8
573.13389	2
573.13402	4
573.13409	2
573.13416	8
573.13426	8
573.13436	2
573.13443	8
573.13455	2
573.13472	8
573.13484	2
573.13497	8
573.13504	2
573.13521	2
573.13529	4
573.13532	8
573.13552	8
573.13568	8
573.13577	2
573.13589	8
573.13601	2
573.13608	8
573.13620	8
573.13622	2
573.13634	2
573.13637	4
573.13649	2
573.13669	8
573.13671	2
573.13698	2
573.13708	8
573.13724	2
573.13725	4
573.13731	8
573.13742	2
573.13760	8
573.13768	2
573.13785	2
573.13803	4
573.13819	8
573.13822	2
573.13846	2
573.13855	8
573.13867	2
573.13804	8
573.13868	2
573.13880	8
573.13899	2
573.13907	8
573.13927	2
573.13939	2
573.13952	2
573.13955	8
573.13960	4
573.12875	1
573.12903	1
573.12926	1
573.12946	1
573.12968	1
573.12998	1
573.13026	1
573.13029	0.5
573.12884	8
573.12888	8
573.12915	1
573.12932	8
573.12948	2
573.12972	8
573.12982	1
573.13008	8
573.13274	2
573.13361	4
573.13452	8
573.13603	2
573.13743	2
573.13813	8
573.13920	2
573.13978	2
573.13982	8
573.13991	4
573.14004	2
573.14006	8
573.14028	2
573.14030	8
573.14047	2
573.14056	8
573.14060	4
573.14075	8
573.14082	2
573.14092	8
573.14111	8
573.14112	2
573.14135	8
573.14137	4
573.14142	2
573.14162	8
573.14173	2
573.14182	8
573.14199	8
573.14206	2
573.14219	8
573.14230	2
573.14234	8
573.14242	8
573.14247	8
573.14254	4
573.14270	2
573.14273	8
573.14294	4
573.14295	2
573.14296	8
573.14315	2
573.14322	8
573.14332	2
573.14345	8
573.14360	8
573.14367	2
573.14378	4
573.14386	2
573.14391	8
573.14406	2
573.14409	8
573.14426	8
573.14431	2
573.14452	8
573.14467	2
573.14473	8
573.14477	4
573.14487	2
573.14504	8
573.14506	2
573.14522	8
573.14537	8
573.14542	2
573.13033	8
573.13045	4
573.13056	8
573.13059	2
573.13082	8
573.13086	2
573.13106	4
573.13109	8
573.13112	2
573.13128	2
573.13134	8
573.13148	2
573.13162	8
573.13170	2
573.13187	8
573.13191	2
573.13201	4
573.13206	8
573.13214	8
573.13233	2
573.13246	8
573.13262	8
573.13271	2
573.13273	4
573.13283	8
573.13303	8
573.13315	8
573.13317	2
573.13336	2
573.13342	8
573.13366	8
573.13370	2
573.13387	8
573.13395	2
573.13411	2
573.13412	4
573.13417	8
573.13433	8
573.13437	2
573.13446	8
573.13456	2
573.13473	8
573.13486	2
573.13499	8
573.13506	2
573.13524	2
573.13531	4
573.13533	8
573.13554	8
573.13569	8
573.13580	2
573.13590	8
573.13602	2
573.13621	8
573.13623	2
573.13635	8
573.13636	2
573.13648	4
573.13651	2
573.13672	2
573.13674	8
573.13700	2
573.13709	8
573.13727	2
573.13734	8
573.13744	2
573.13749	4
573.13761	8
573.13770	2
573.13786	2
573.13824	4
573.13825	2
573.13826	8
573.13847	2
573.13856	8
573.13870	2
573.13807	8
573.13881	2
573.13886	8
573.13903	2
573.13909	8
573.13929	2
573.13940	2
573.13953	2
573.13958	8
573.12881	1
573.12906	1
573.12927	1
573.12950	1
573.12983	1
573.13000	1
573.13027	1
573.12867	0.5
573.12874	4
573.12891	8
573.12895	8
573.12918	1
573.12938	8
573.12973	8
573.12985	1
573.12990	2
573.13014	8
573.13220	8
573.13281	2
573.13399	4
573.13505	8
573.13632	2
573.13751	2
573.13902	8
573.13928	8
573.13942	2
573.13980	2
573.13983	8
573.13998	4
573.14005	2
573.14009	8
573.14029	2
573.14035	8
573.14051	2
573.14057	8
573.14077	8
573.14081	4
573.14084	2
573.14093	8
573.14113	2
573.14116	8
573.14139	4
573.14140	8
573.14150	2
573.14164	8
573.14183	2
573.14186	8
573.14200	8
573.14208	2
573.14221	8
573.14232	2
573.14235	8
573.14248	8
573.14255	4
573.14271	2
573.14274	8
573.14297	2
573.14301	8
573.14308	4
573.14316	2
573.14324	8
573.14336	8
573.14337	2
573.14346	8
573.14362	8
573.14369	2
573.14388	2
573.14393	8
573.14410	8
573.14411	2
573.14430	8
573.14434	4
573.14437	2
573.14455	8
573.14468	2
573.14478	8
573.14488	2
573.14496	4
573.14508	8
573.14511	2
573.14523	8
573.14539	8
573.14543	2
573.13035	8
573.13051	4
573.13060	8
573.13063	2
573.13087	8
573.13089	2
573.13108	4
573.13111	8
573.13113	2
573.13129	2
573.13135	8
573.13149	2
573.13164	8
573.13172	2
573.13192	8
573.13197	2
573.13207	8
573.13210	4
573.13215	8
573.13235	2
573.13250	8
573.13263	8
573.13275	2
573.13278	4
573.13284	8
573.13304	8
573.13316	8
573.13323	2
573.13344	2
573.13348	8
573.13367	8
573.13372	2
573.13390	8
573.13396	2
573.13415	2
573.13420	8
573.13440	4
573.13442	2
573.13449	8
573.13457	2
573.13458	8
573.13474	8
573.13487	2
573.13507	2
573.13512	8
573.13528	2
573.13537	8
573.13543	4
573.13555	8
573.13572	8
573.13583	2
573.13594	8
573.13606	2
573.13624	2
573.13633	8
573.13639	2
573.13652	8
573.13653	4
573.13654	2
573.13675	8
573.13677	2
573.13701	2
573.13710	8
573.13728	2
573.13738	8
573.13746	2
573.13754	4
573.13769	2
573.13774	8
573.13787	2
573.13827	8
573.13829	4
573.13832	2
573.13848	2
573.13858	8
573.13872	2
573.13809	8
573.13882	2
573.13889	8
573.13904	2
573.13913	8
573.13931	2
573.13941	2
573.13954	2
573.13961	8
573.12882	1
573.12907	1
573.12928	1
573.12951	1
573.12984	1
573.13002	1
573.12859	1
573.12878	0.5
573.12893	8
573.12896	8
573.12909	4
573.12937	1
573.12944	8
573.12975	8
573.12988	1
573.13011	2
573.13024	8
573.13248	8
573.13300	2
573.13523	4
573.13530	8
573.13664	2
573.13759	2
573.13912	8
573.13965	2
573.13981	2
573.13984	8
573.14000	4
573.14007	2
573.14010	8
573.14031	2
573.14038	8
573.14055	2
573.14058	8
573.14062	8
573.14078	8
573.14090	4
573.14091	2
573.14094	8
573.14117	2
573.14123	8
573.14143	8
573.14146	4
573.14151	2
573.14166	8
573.14185	2
573.14187	8
573.14204	8
573.14210	2
573.14222	8
573.14236	8
573.14237	2
573.14249	8
573.14256	4
573.14275	2
573.14277	8
573.14298	2
573.14303	8
573.14317	2
573.14323	4
573.14325	8
573.14340	2
573.14347	8
573.14363	8
573.14372	2
573.14390	2
573.14397	8
573.14412	8
573.14419	2
573.14432	8
573.14436	4
573.14440	2
573.14453	8
573.14456	8
573.14469	2
573.14479	8
573.14489	2
573.14498	4
573.14510	8
573.14512	2
573.14526	8
573.14541	8
573.14545	2
573.13036	8
573.13053	4
573.13061	8
573.13064	2
573.13090	8
573.13093	2
573.13110	4
573.13114	2
573.13115	8
573.13132	2
573.13139	8
573.13152	2
573.13165	8
573.13174	2
573.13194	8
573.13198	2
573.13208	8
573.13211	4
573.13216	8
573.13241	2
573.13251	8
573.13265	8
573.13277	2
573.13285	8
573.13302	4
573.13305	8
573.13318	8
573.13325	2
573.13346	2
573.13349	8
573.13369	8
573.13376	2
573.13392	8
573.13397	2
573.13419	2
573.13427	8
573.13444	2
573.13445	4
573.13459	8
573.13460	2
573.13476	8
573.13485	8
573.13489	2
573.13508	2
573.13513	8
573.13534	2
573.13539	8
573.13556	8
573.13563	4
573.13574	8
573.13587	2
573.13599	8
573.13607	2
573.13625	2
573.13638	8
573.13641	2
573.13655	4
573.13656	2
573.13658	8
573.13678	8
573.13679	2
573.13703	2
573.13711	8
573.13729	2
573.13741	8
573.13748	2
573.13756	4
573.13771	2
573.13777	8
573.13788	2
573.13828	8
573.13834	2
573.13850	2
573.13859	8
573.13861	4
573.13876	2
573.13810	8
573.13883	2
573.13890	8
573.13910	2
573.13916	8
573.13932	2
573.13943	2
573.13956	2
573.13963	8
573.12861	0.5
573.12883	1
573.12908	1
573.12933	1
573.12955	1
573.12986	1
573.13003	1
573.12869	1
573.12894	8
573.12911	8
573.12920	4
573.12947	8
573.12953	1
573.12954	0.5
573.12977	8
573.13007	1
573.13025	8
573.13267	8
573.13310	2
573.13538	8
573.13546	4
573.13682	2
573.13773	2
573.13959	8
573.13967	2
573.13985	2
573.13987	8
573.14008	2
573.14012	8
573.14022	4
573.14032	2
573.14039	8
573.14059	2
573.14063	8
573.14066	8
573.14079	8
573.14095	8
573.14097	2
573.14105	4
573.14119	2
573.14124	8
573.14144	8
573.14148	4
573.14155	2
573.14169	8
573.14188	8
573.14190	2
573.14205	8
573.14211	2
573.14223	8
573.14238	8
573.14243	2
573.14252	8
573.14261	4
573.14278	8
573.14280	2
573.14299	2
573.14304	8
573.14320	2
573.14330	4
573.14333	8
573.14341	2
573.14348	8
573.14373	8
573.14376	2
573.14392	2
573.14399	8
573.14413	8
573.14421	2
573.14433	8
573.14439	4
573.14442	2
573.14457	8
573.14458	8
573.14474	2
573.14483	8
573.14490	2
573.14507	4
573.14513	2
573.14514	8
573.14527	8
573.14544	8
573.14547	2
573.13037	8
573.13062	8
573.13065	4
573.13066	2
573.13091	8
573.13097	2
573.13116	2
573.13117	8
573.13133	2
573.13138	4
573.13140	8
573.13156	2
573.13167	8
573.13175	2
573.13195	8
573.13199	2
573.13217	8
573.13218	8
573.13219	4
573.13244	2
573.13252	8
573.13268	8
573.13282	2
573.13286	8
573.13306	8
573.13319	8
573.13321	4
573.13324	2
573.13350	8
573.13351	2
573.13373	8
573.13378	2
573.13393	8
573.13401	2
573.13424	2
573.13429	8
573.13447	2
573.13461	2
573.13462	8
573.13468	4
573.13481	8
573.13490	2
573.13492	8
573.13509	2
573.13515	8
573.13535	2
573.13540	8
573.13557	8
573.13565	4
573.13575	8
573.13591	2
573.13604	8
573.13612	2
573.13626	2
573.13640	8
573.13642	2
573.13657	2
573.13670	4
573.13681	8
573.13687	2
573.13693	8
573.13705	2
573.13714	8
573.13732	2
573.13745	8
573.13752	2
573.13765	4
573.13772	2
573.13780	8
573.13790	2
573.13830	8
573.13838	2
573.13852	2
573.13862	4
573.13863	8
573.13877	2
573.13811	8
573.13885	2
573.13894	8
573.13914	2
573.13918	8
573.13933	2
573.13944	2
573.13957	2
573.12863	1
573.12885	1
573.12901	0.5
573.12912	1
573.12934	1
573.12960	1
573.12989	1
573.13004	1
573.13016	8
573.12870	1
573.12898	8
573.12916	8
573.12949	8
573.12957	1
573.12970	0.5
573.12981	8
573.13010	1
573.13023	4
573.13028	8
573.13290	8
573.13353	2
573.13558	8
573.13683	2
573.13797	4
573.13808	2
573.13964	8
573.13968	2
573.13988	8
573.13993	2
573.14011	2
573.14016	8
573.14023	4
573.14034	2
573.14041	8
573.14061	2
573.14065	8
573.14080	8
573.14086	8
573.14096	8
573.14098	2
573.14114	4
573.14121	2
573.14126	8
573.14147	8
573.14153	4
573.14158	2
573.14172	8
573.14189	8
573.14194	2
573.14207	8
573.14213	2
573.14224	8
573.14239	8
573.14251	2
573.14262	8
573.14263	4
573.14279	8
573.14282	2
573.14300	2
573.14306	8
573.14321	2
573.14334	4
573.14335	8
573.14349	2
573.14350	8
573.14374	8
573.14377	2
573.14394	2
573.14401	8
573.14415	8
573.14422	2
573.14435	8
573.14441	4
573.14448	2
573.14459	8
573.14475	2
573.14486	8
573.14491	2
573.14502	8
573.14509	4
573.14515	8
573.14524	2
573.14528	8
573.14546	8
573.13038	8
573.13040	2
573.13067	2
573.13068	4
573.13069	8
573.13092	8
573.13098	2
573.13118	2
573.13121	8
573.13136	2
573.13142	8
573.13145	4
573.13158	2
573.13171	8
573.13177	2
573.13196	8
573.13209	2
573.13221	4
573.13222	8
573.13234	8
573.13247	2
573.13254	8
573.13269	8
573.13287	8
573.13288	2
573.13307	8
573.13322	4
573.13326	2
573.13328	8
573.13352	2
573.13355	8
573.13374	8
573.13379	2
573.13394	8
573.13403	2
573.13422	2
573.13432	8
573.13448	2
573.13463	8
573.13464	2
573.13470	4
573.13482	8
573.13491	2
573.13510	2
573.13517	8
573.13526	8
573.13541	2
573.13542	8
573.13560	8
573.13570	4
573.13579	8
573.13593	2
573.13609	8
573.13614	2
573.13627	2
573.13643	2
573.13650	8
573.13659	2
573.13676	4
573.13685	8
573.13689	2
573.13704	8
573.13713	2
573.13716	8
573.13735	2
573.13747	8
573.13758	2
573.13775	2
573.13778	4
573.13789	8
573.13794	2
573.13831	8
573.13839	2
573.13851	2
573.13864	8
573.13879	2
573.13806	4
573.13812	8
573.13887	2
573.13896	8
573.13915	2
573.13919	8
573.13934	2
573.13945	2
573.13962	2
573.12865	1
573.12886	1
573.12904	0.5
573.12917	1
573.12935	1
573.12961	1
573.12991	1
573.13006	1
573.12858	8
573.12876	1
573.12899	8
573.12924	8
573.12952	8
573.12958	1
573.12987	8
573.13017	1
573.13018	0.5
573.13345	8
573.13391	2
573.13584	8
573.13684	2
573.13823	2
573.13840	4
573.13966	8
573.13969	2
573.13990	8
573.13994	2
573.14013	2
573.14017	8
573.14033	4
573.14037	2
573.14042	8
573.14064	2
573.14067	8
573.14083	8
573.14099	8
573.14102	8
573.14103	2
573.14115	4
573.14127	8
573.14128	2
573.14149	8
573.14161	2
573.14165	4
573.14174	8
573.14191	8
573.14195	2
573.14209	8
573.14215	2
573.14225	8
573.14240	8
573.14253	2
573.14264	8
573.14266	4
573.14284	8
573.14285	2
573.14302	2
573.14307	8
573.14326	2
573.14338	8
573.14351	2
573.14354	4
573.14355	8
573.14375	8
573.14382	2
573.14395	2
573.14402	8
573.14416	8
573.14424	2
573.14438	8
573.14444	4
573.14449	2
573.14460	8
573.14480	2
573.14492	8
573.14493	2
573.14516	4
573.14517	8
573.14529	2
573.14530	8
573.14548	8
573.13041	8
573.13043	8
573.13046	2
573.13070	2
573.13072	8
573.13079	4
573.13094	8
573.13099	2
573.13119	2
573.13122	8
573.13137	2
573.13143	8
573.13153	4
573.13161	2
573.13173	8
573.13182	2
573.13200	8
573.13213	2
573.13223	8
573.13228	4
573.13243	8
573.13249	2
573.13255	8
573.13270	8
573.13289	2
573.13291	8
573.13308	8
573.13327	2
573.13331	8
573.13341	4
573.13354	2
573.13356	8
573.13375	8
573.13382	2
573.13398	8
573.13404	2
573.13425	2
573.13434	8
573.13450	2
573.13465	2
573.13466	8
573.13478	4
573.13483	8
573.13498	2
573.13511	2
573.13519	8
573.13544	8
573.13547	2
573.13553	8
573.13561	8
573.13573	4
573.13581	8
573.13595	2
573.13610	8
573.13616	2
573.13628	2
573.13644	2
573.13660	2
573.13661	8
573.13680	4
573.13686	8
573.13691	2
573.13717	2
573.13718	8
573.13736	2
573.13750	8
573.13762	2
573.13779	2
573.13784	4
573.13791	8
573.13795	8
573.13796	2
573.13833	8
573.13842	2
573.13853	2
573.13866	8
573.13805	2
573.13814	8
573.13888	2
573.13891	4
573.13900	8
573.13917	2
573.13922	8
573.13935	2
573.13948	2
573.12868	1
573.12889	1
573.12921	1
573.12930	2
573.12939	1
573.12962	1
573.12978	0.5
573.12993	1
573.13013	1
573.12877	8
573.12892	1
573.12905	8
573.12942	8
573.12956	8
573.12966	1
573.12992	8
573.13019	1
573.13371	8
573.13479	2
573.13673	8
573.13694	2
573.13849	4
573.13857	2
573.13970	2
573.13972	8
573.13992	8
573.13995	2
573.14014	2
573.14018	8
573.14036	4
573.14040	2
573.14044	8
573.14068	8
573.14070	2
573.14085	8
573.14100	8
573.14104	2
573.14118	4
573.14129	2
573.14130	8
573.14136	8
573.14152	8
573.14167	2
573.14175	4
573.14176	8
573.14192	8
573.14196	2
573.14212	8
573.14216	2
573.14226	8
573.14241	8
573.14257	2
573.14265	8
573.14269	4
573.14286	8
573.14288	2
573.14305	2
573.14310	8
573.14327	2
573.14339	8
573.14352	2
573.14353	4
573.14356	8
573.14379	8
573.14383	2
573.14396	2
573.14404	8
573.14417	8
573.14425	2
573.14443	8
573.14450	2
573.14451	4
573.14464	8
573.14481	2
573.14494	2
573.14495	8
573.14519	8
573.14525	4
573.14531	8
573.14532	2
573.14549	8
573.13044	8
573.13047	2
573.13048	8
573.13071	2
573.13073	8
573.13084	4
573.13095	8
573.13101	2
573.13120	2
573.13124	8
573.13141	2
573.13150	8
573.13157	4
573.13163	2
573.13178	8
573.13185	2
573.13202	8
573.13224	2
573.13225	8
573.13236	4
573.13245	8
573.13253	2
573.13256	8
573.13272	8
573.13292	2
573.13295	8
573.13311	8
573.13329	2
573.13332	8
573.13343	4
573.13357	8
573.13358	2
573.13377	8
573.13383	2
573.13400	8
573.13405	2
573.13428	2
573.13435	8
573.13451	2
573.13467	8
573.13475	2
573.13493	8
573.13494	4
573.13500	2
573.13514	2
573.13520	8
573.13545	8
573.13551	2
573.13562	8
573.13566	8
573.13578	4
573.13582	8
573.13596	2
573.13611	8
573.13617	2
573.13629	2
573.13645	2
573.13662	8
573.13663	2
573.13690	4
573.13692	2
573.13697	8
573.13719	8
573.13720	2
573.13737	2
573.13753	8
573.13763	2
573.13781	2
573.13792	8
573.13793	4
573.13800	2
573.13835	8
573.13843	2
573.13854	2
573.13873	8
573.13815	2
573.13816	8
573.13892	2
573.13895	4
573.13901	8
573.13908	8
573.13921	2
573.13926	8
573.13936	2
573.13949	2
573.12871	1
573.12890	1
573.12922	1
573.12941	1
573.12963	1
573.12980	0.5
573.12995	1
573.13015	1
573.12860	2
573.12879	8
573.12897	1
573.12914	8
573.12945	8
573.12959	8
573.12974	1
573.12994	8
573.13021	1
SPARK_1_C1	1
SPARK_10_C1	1
SPARK_100_C1	1
SPARK_1000_C1	2
SPARK_1001_C1	4
SPARK_1002_C1	4
SPARK_1003_C1	4
SPARK_1004_C1	4
SPARK_1006_C1	1
SPARK_1007_C1	2
SPARK_1009_C1	4
SPARK_101_C1	1
SPARK_1011_C1	1
SPARK_1014_C1	4
SPARK_1014_C2	4
SPARK_1015_C1	1
SPARK_1015_C2	1
SPARK_1018_C1	2
SPARK_1018_C2	4
SPARK_1019_C1	1
SPARK_102_C1	4
SPARK_102_C2	4
SPARK_1020_C1	1
SPARK_1021_C1	1
SPARK_1023_C1	4
SPARK_1024_C1	4
SPARK_1025_C1	1
SPARK_1026_C1	1
SPARK_1027_C1	4
SPARK_1028_C1	1
SPARK_1029_C1	4
SPARK_103_C1	1
SPARK_1031_C1	2
SPARK_1032_C1	1
SPARK_1034_C1	1
SPARK_1035_C1	1
SPARK_1038_C1	1
SPARK_1040_C1	4
SPARK_1042_C2	1
SPARK_1043_C1	1
SPARK_1044_C1	2
SPARK_1045_C1	4
SPARK_1046_C1	2
SPARK_1047_C1	2
SPARK_1048_C1	4
SPARK_1049_C1	2
SPARK_1050_C1	4
SPARK_1051_C1	4
SPARK_1052_C1	2
SPARK_1055_C1	1
SPARK_1055_C2	1
SPARK_1056_C1	1
SPARK_1056_C2	1
SPARK_1057_C1	1
SPARK_1057_C2	1
SPARK_1058_C1	1
SPARK_106_C1	1
SPARK_1061_C1	1
SPARK_1062_C1	1
SPARK_1063_C1	1
SPARK_1064_C1	1
SPARK_107_C1	1
SPARK_107_C2	1
SPARK_1074_C1	1
SPARK_1076_C1	4
SPARK_1077_C1	1
SPARK_1078_C1	4
SPARK_1079_C1	2
SPARK_108_C1	1
SPARK_108_C2	1
SPARK_1080_C1	4
SPARK_1081_C1	4
SPARK_1082_C1	4
SPARK_1083_C1	2
SPARK_1084_C1	2
SPARK_1085_C1	4
SPARK_1087_C1	1
SPARK_109_C1	1
SPARK_1090_C1	4
SPARK_1091_C1	1
SPARK_1093_C1	4
SPARK_1094_C1	4
SPARK_1096_C1	1
SPARK_1097_C1	4
SPARK_1098_C1	4
SPARK_1099_C1	4
SPARK_110_C1	1
SPARK_110_C2	1
SPARK_110_C3	1
SPARK_1100_C1	4
SPARK_1100_C2	4
SPARK_1101_C1	2
SPARK_1102_C1	2
SPARK_1103_C1	2
SPARK_1104_C1	2
SPARK_1105_C1	2
SPARK_1106_C1	4
SPARK_1107_C2	1
SPARK_1108_C1	1
SPARK_1109_C1	1
SPARK_1109_C2	1
SPARK_1110_C1	1
SPARK_1111_C1	1
SPARK_1112_C1	1
SPARK_1114_C1	1
SPARK_1114_C2	1
SPARK_1115_C1	1
SPARK_1115_C2	1
SPARK_1116_C1	1
SPARK_1117_C1	1
SPARK_1118_C1	1
SPARK_1118_C2	1
SPARK_1119_C1	1
SPARK_1119_C2	1
SPARK_1120_C1	1
SPARK_1121_C1	1
SPARK_1122_C1	1
SPARK_1123_C1	1
SPARK_1125_C1	1
SPARK_1126_C1	1
SPARK_1127_C1	1
SPARK_1128_C1	1
SPARK_1129_C1	1
SPARK_113_C1	1
SPARK_1130_C1	1
SPARK_1131_C1	1
SPARK_1132_C1	1
SPARK_1133_C1	1
SPARK_1134_C1	1
SPARK_1135_C1	4
SPARK_1136_C1	4
SPARK_1138_C1	1
SPARK_1138_C2	1
SPARK_1139_C1	4
SPARK_114_C1	1
SPARK_1141_C1	1
SPARK_1142_C1	1
SPARK_1143_C1	1
SPARK_1144_C2	1
SPARK_1145_C1	1
SPARK_1146_C1	1
SPARK_1147_C1	1
SPARK_1147_C2	1
SPARK_1149_C1	1
SPARK_115_C1	1
SPARK_1150_C1	2
SPARK_1151_C1	4
SPARK_1152_C1	4
SPARK_1153_C1	4
SPARK_1153_C2	4
SPARK_1154_C1	1
SPARK_1155_C1	2
SPARK_1156_C1	4
SPARK_1157_C1	4
SPARK_1158_C1	2
SPARK_1159_C1	2
SPARK_116_C1	4
SPARK_1160_C1	4
SPARK_1161_C1	2
SPARK_1162_C1	4
SPARK_1163_C1	4
SPARK_1164_C1	1
SPARK_1164_C2	1
SPARK_1165_C1	1
SPARK_1165_C2	1
SPARK_1168_C1	1
SPARK_117_C1	1
SPARK_1170_C1	1
SPARK_1171_C1	1
SPARK_1172_C1	4
SPARK_1173_C1	1
SPARK_1174_C1	4
SPARK_1178_C1	1
SPARK_1179_C1	4
SPARK_118_C2	1
SPARK_1180_C1	1
SPARK_1185_C1	1
SPARK_1186_C1	2
SPARK_1187_C1	2
SPARK_1188_C1	4
SPARK_1189_C1	2
SPARK_119_C1	1
SPARK_1190_C1	2
SPARK_1191_C1	4
SPARK_1192_C1	4
SPARK_1194_C1	4
SPARK_1197_C1	4
SPARK_12_C1	1
SPARK_1203_C1	1
SPARK_1204_C1	1
SPARK_1205_C1	4
SPARK_1206_C1	1
SPARK_1208_C1	1
SPARK_1208_C2	1
SPARK_1209_C1	4
SPARK_121_C1	1
SPARK_121_C2	1
SPARK_121_C3	1
SPARK_1210_C1	4
SPARK_1211_C1	1
SPARK_1212_C1	1
SPARK_1213_C1	1
SPARK_1214_C1	1
SPARK_1215_C1	4
SPARK_1216_C1	4
SPARK_1218_C1	4
SPARK_1219_C1	4
SPARK_122_C2	1
SPARK_1220_C1	4
SPARK_1221_C1	4
SPARK_1222_C1	4
SPARK_1223_C1	1
SPARK_1224_C1	4
SPARK_1225_C1	4
SPARK_1226_C1	1
SPARK_1227_C1	1
SPARK_1228_C1	1
SPARK_1229_C1	1
SPARK_123_C1	1
SPARK_1230_C1	1
SPARK_1231_C1	1
SPARK_1232_C1	1
SPARK_1233_C1	1
SPARK_1234_C1	1
SPARK_1235_C1	1
SPARK_1236_C1	1
SPARK_1237_C1	1
SPARK_1238_C1	1
SPARK_1239_C1	1
SPARK_124_C1	1
SPARK_1240_C1	1
SPARK_1241_C1	1
SPARK_1242_C1	1
SPARK_1243_C1	1
SPARK_1244_C1	1
SPARK_1245_C1	1
SPARK_1246_C1	1
SPARK_1247_C1	1
SPARK_1248_C1	1
SPARK_1249_C1	1
SPARK_1251_C1	1
SPARK_1252_C1	1
SPARK_1253_C1	1
SPARK_1254_C1	1
SPARK_1255_C1	1
SPARK_1255_C2	1
SPARK_1256_C1	1
SPARK_1258_C1	1
SPARK_1259_C1	4
SPARK_1260_C2	1
SPARK_1261_C1	1
SPARK_1262_C1	1
SPARK_1263_C2	1
SPARK_1265_C1	1
SPARK_1265_C2	1
SPARK_1266_C1	1
SPARK_1267_C1	1
SPARK_1270_C1	4
SPARK_1270_C2	4
SPARK_1271_C1	4
SPARK_1271_C2	4
SPARK_1272_C1	1
SPARK_1273_C1	1
SPARK_1274_C1	4
SPARK_1274_C2	4
SPARK_1279_C1	1
SPARK_128_C1	1
SPARK_1280_C1	1
SPARK_1280_C2	1
SPARK_1280_C3	1
SPARK_1281_C1	1
SPARK_1282_C1	1
SPARK_1283_C1	1
SPARK_1284_C1	1
SPARK_1284_C2	1
SPARK_1285_C1	1
SPARK_1287_C1	1
SPARK_129_C1	1
SPARK_1294_C1	1
SPARK_1296_C1	2
SPARK_1296_C2	2
SPARK_1297_C1	4
SPARK_1298_C1	4
SPARK_1299_C1	4
SPARK_130_C1	4
SPARK_1300_C1	1
SPARK_1301_C1	4
SPARK_1302_C1	1
SPARK_1303_C1	1
SPARK_1304_C1	4
SPARK_1305_C1	4
SPARK_1306_C1	4
SPARK_1308_C1	4
SPARK_1309_C1	2
SPARK_131_C1	1
SPARK_1310_C1	1
SPARK_1311_C1	1
SPARK_1313_C1	4
SPARK_1314_C1	4
SPARK_1315_C1	2
SPARK_1316_C1	4
SPARK_1317_C1	1
SPARK_1318_C1	2
SPARK_1319_C1	2
SPARK_132_C1	4
SPARK_1320_C1	4
SPARK_1321_C1	2
SPARK_1322_C1	4
SPARK_1323_C1	2
SPARK_1324_C1	4
SPARK_1325_C1	2
SPARK_1327_C1	1
SPARK_1327_C2	1
SPARK_1329_C1	1
SPARK_133_C1	1
SPARK_1331_C1	1
SPARK_1332_C1	1
SPARK_1333_C1	4
SPARK_1335_C1	1
SPARK_1335_C2	1
SPARK_1336_C1	1
SPARK_1336_C2	1
SPARK_1337_C1	1
SPARK_1338_C1	1
SPARK_1338_C2	1
SPARK_1339_C1	1
SPARK_134_C1	1
SPARK_1340_C1	1
SPARK_1341_C1	1
SPARK_1342_C1	1
SPARK_1343_C2	1
SPARK_1344_C1	1
[truncated: 1,283 more rows]

## Sheet: Meropenem (MEM)
Genome_ID	MIC
573.20449	0.06
573.20452	32
573.20453	32
573.20455	0.06
573.20456	1
573.20458	0.5
573.20459	32
573.20461	32
573.20462	0.06
573.20463	32
573.20464	125
573.20465	0.06
573.20466	0.06
573.20467	4
573.20469	0.06
573.20468	16
573.20472	0.06
573.20474	1
573.20475	0.06
573.20476	1
573.20477	0.06
573.20479	0.06
573.20481	0.06
573.20482	0.06
573.20483	0.06
573.20484	0.06
573.20487	0.06
573.20491	0.06
573.20493	2
573.20496	0.06
573.20495	16
573.20494	0.06
573.20501	1
573.20502	0.06
573.20503	32
573.20504	4
573.20505	0.06
573.20506	16
573.20507	32
573.20508	0.06
573.20509	4
573.20512	0.06
573.20513	0.06
573.20514	0.06
573.20515	0.06
573.20516	32
573.20517	16
573.20519	32
573.20521	0.06
573.20522	0.06
573.20523	0.06
573.20524	32
573.20525	32
573.20527	0.06
573.20526	0.06
573.20528	0.06
573.20531	16
573.20532	32
573.20533	0.06
573.20534	32
573.20535	32
573.20536	8
573.20537	4
573.20538	32
573.20541	0.06
573.20542	125
573.20544	32
573.20545	1
573.26067	0.06
573.20547	4
573.20549	125
573.20559	0.06
573.20567	8
573.20601	0.06
573.20605	0.06
573.20606	0.06
573.20607	32
573.20608	32
573.20611	32
573.20612	0.06
573.20613	32
573.20614	0.06
573.20615	32
573.20616	0.06
573.20617	32
573.20619	0.06
573.20621	32
573.20623	0.06
573.20625	32
573.20626	16
573.20627	32
573.20629	0.06
573.20642	32
573.20657	0.06
573.20671	0.06
573.20673	4
573.20675	0.06
573.20676	0.06
573.20684	1
573.20687	2
573.20689	32
573.20688	0.06
573.20707	2
573.20711	4
573.20713	32
573.20714	4
573.20716	0.06
573.20717	0.06
573.20718	125
573.20719	125
573.20721	8
573.20722	32
573.20723	0.25
573.20724	0.25
573.20725	2
573.20728	32
573.20729	32
573.20731	0.06
573.20732	125
573.20733	125
573.20735	1
573.20737	0.06
573.20738	0.06
573.20739	32
573.20741	0.25
573.20742	0.5
573.20744	16
573.20745	16
573.20743	0.06
573.20748	0.06
573.20747	0.06
573.20749	125
573.20751	0.06
573.20752	32
573.20753	16
573.20754	0.06
573.20756	0.06
573.20757	1
573.20758	0.06
573.20774	0.06
573.20779	32
573.20781	1
573.20784	32
573.20783	4
573.20785	32
573.20787	32
573.20788	1
573.20792	0.06
573.20793	32
573.20794	0.06
573.20795	32
573.20798	32
573.20796	16
573.20797	1
573.20799	125
573.20801	16
573.20803	0.06
573.20805	0.06
573.20807	32
573.20808	0.06
573.20809	32
573.20811	32
573.20814	16
573.20812	0.06
573.20816	16
573.20818	0.06
573.20821	1
573.20822	1
573.20825	32
573.20826	0.06
573.20827	0.06
573.20829	32
573.20832	32
573.20831	0.06
573.20834	1
573.20836	32
573.20837	32
573.20841	0.06
573.20842	32
573.20843	0.06
573.20848	8
573.20849	0.06
573.20851	32
573.20864	8
573.20867	32
573.20871	0.06
573.20874	0.5
573.20873	0.06
573.20875	4
573.20876	8
573.20877	0.06
573.20879	0.06
573.20881	16
573.20882	4
573.20884	0.06
573.20883	125
573.20885	32
573.20887	1
573.20886	125
573.20888	16
573.20891	32
573.20892	32
573.20893	32
573.20894	1
573.20895	32
573.20896	1
573.20897	125
573.20898	32
573.20899	0.06
573.20901	0.25
573.20902	32
573.20903	0.25
573.20906	32
573.20908	32
573.20909	32
573.20911	0.25
573.20912	0.25
573.20914	4
573.20913	32
573.20919	125
573.20922	32
573.20925	0.25
573.20924	125
573.20927	16
573.20928	0.06
573.20931	32
573.20932	16
573.20933	0.5
573.20934	32
573.20935	0.25
573.20938	0.5
573.20937	32
573.20942	4
573.20944	2
573.20945	0.5
573.20947	8
573.20949	0.06
573.20951	0.06
573.20954	4
573.20953	0.06
573.20956	8
573.20957	0.06
573.20958	0.06
573.20959	0.06
573.20961	0.06
573.20962	0.06
573.20963	0.06
573.20964	0.06
573.20965	0.06
573.20967	2
573.20968	0.06
573.20969	0.06
573.20971	2
573.20972	125
573.20974	0.5
573.20975	0.06
573.20976	1
573.20978	0.06
573.20979	4
573.20981	0.06
573.20982	125
573.20983	4
573.20984	2
573.20985	4
573.20988	0.06
573.20989	2
573.20991	0.25
573.20993	8
573.20994	0.06
573.20995	4
573.20997	0.06
573.20998	0.06
573.20999	0.06
573.21001	1
573.21003	4
573.21004	1
573.21005	125
573.21006	125
573.21007	0.06
573.21008	2
573.21009	0.06
573.21011	8
573.21013	0.5
573.21015	0.06
573.21016	2
573.21018	16
573.21017	0.06
573.21019	0.06
573.21022	0.06
573.21023	0.06
573.21024	0.06
573.21025	32
573.21026	125
573.21027	0.06
573.21029	0.06
573.21031	0.06
573.21032	0.06
573.21034	0.06
573.21035	125
573.21036	0.06
573.21037	0.06
573.21038	0.06
573.21039	0.06
573.21041	0.06
573.21042	0.06
573.21045	0.06
573.21046	0.06
573.21047	0.06
573.21049	0.06
573.21051	0.06
573.21053	0.06
573.21054	0.06
573.21055	0.06
573.21056	8
573.21057	0.06
573.21059	0.06
573.21061	32
573.21062	32
573.21063	2
573.21064	16
573.21066	32
573.21069	0.06
573.21068	32
573.21072	16
573.21074	4
573.21076	32
573.21078	2
573.21077	32
573.21079	8
573.21082	32
573.21084	4
573.21085	2
573.21087	0.5
573.21088	2
573.21089	0.25
573.21091	0.06
573.21092	2
573.21093	0.06
573.21094	0.06
573.21095	0.25
573.21097	1
573.21099	0.06
573.21101	0.06
573.21102	0.06
573.21103	0.06
573.21104	0.06
573.21105	1
573.21106	2
573.21108	0.06
573.21112	0.06
573.21111	32
573.21114	1
573.21116	0.06
573.21117	2
573.21118	32
573.21121	32
573.21123	0.06
573.21124	1
573.21125	2
573.21126	0.06
573.21127	1
573.21132	1
573.21129	0.06
573.21131	0.06
573.21133	1
573.21134	0.06
573.21135	1
573.21138	32
573.21142	32
573.21143	32
573.21144	0.06
573.21146	0.06
573.21147	0.06
573.21148	0.06
573.21149	0.06
573.21151	1
573.21152	16
573.21153	1
573.21154	1
573.21156	0.06
573.21155	2
573.21158	2
573.21161	2
573.21162	0.06
573.21163	2
573.21165	2
573.21166	2
573.21167	2
573.21168	2
573.21169	4
573.21171	125
573.21173	32
573.21172	32
573.21174	32
573.21175	2
573.21176	32
573.21177	4
573.21178	1
573.21179	0.06
573.21183	0.06
573.21181	0.06
573.21185	0.06
573.21184	32
573.21186	32
573.21187	0.06
573.21188	4
573.21189	32
573.21191	32
573.21192	0.06
573.21193	4
573.21194	0.06
573.21195	0.06
573.21196	0.06
573.21197	16
573.21198	0.06
573.21199	0.06
573.21201	0.06
573.21202	0.06
573.21203	0.06
573.21205	0.25
573.21204	0.06
573.21206	4
573.21207	0.06
573.21208	0.06
573.21209	0.06
573.21211	0.06
573.21212	0.06
573.21213	1
573.21214	0.06
573.21215	125
573.21217	4
573.21216	2
573.21219	2
573.21221	0.5
573.21223	125
573.21224	4
573.21222	32
573.21225	0.06
573.21226	125
573.21227	1
573.21228	32
573.21229	1
573.21231	32
573.21233	0.06
573.21234	0.25
573.21235	0.06
573.21236	1
573.21237	32
573.21239	0.06
573.21241	1
573.21242	0.5
573.21243	0.06
573.21244	0.06
573.21245	0.06
573.21246	0.06
573.21247	0.06
573.21248	125
573.21251	32
573.21252	32
573.21253	32
573.21254	1
573.21256	1
573.21255	32
573.21257	0.06
573.21259	16
573.21261	0.06
573.21262	0.06
573.21263	0.06
573.21264	2
573.21265	0.06
573.21266	32
573.21267	32
573.21268	16
573.21269	1
573.21271	125
573.21272	32
573.21273	16
573.21274	0.06
573.21275	0.06
573.21276	32
573.21278	125
573.21277	16
573.21279	8
573.21282	16
573.21281	0.06
573.21284	0.06
573.21283	0.06
573.21286	2
573.21287	0.06
573.21289	0.06
573.21291	0.06
573.21292	0.06
573.21293	0.5
573.21294	16
573.21295	32
573.21296	32
573.21297	32
573.21298	0.06
573.21299	8
573.21302	32
573.21303	0.06
573.21305	0.06
573.21304	32
573.21306	0.5
573.21307	4
573.21308	125
573.21309	0.06
573.21311	0.06
573.21312	0.25
573.21313	0.06
573.21314	0.06
573.21315	0.06
573.21316	0.06
573.21318	0.06
573.21319	0.06
573.21321	125
573.21322	0.06
573.21323	0.06
573.21324	4
573.21325	125
573.21326	0.06
573.21327	8
573.21328	125
573.21329	125
573.21332	0.06
573.21331	0.5
573.21333	0.06
573.21334	0.06
573.21335	0.06
573.21336	0.06
573.21337	32
573.21338	8
573.21341	0.06
573.21343	0.06
573.21342	0.06
573.21344	0.25
573.21346	0.06
573.21347	0.06
573.21348	125
573.21349	0.06
573.21351	1
573.21352	0.06
573.21353	2
573.21354	0.06
573.21355	0.06
573.21356	0.06
573.21358	1
573.21359	0.06
573.21361	0.06
573.21362	32
573.21363	0.06
573.21364	2
573.21366	32
573.21367	0.06
573.21368	125
573.21369	4
573.21371	0.06
573.21372	0.06
573.21373	2
573.21374	0.06
573.21375	2
573.21376	0.06
573.21377	0.06
573.21378	0.06
573.21379	0.06
573.21381	32
573.21382	0.06
573.21383	0.06
573.21384	0.06
573.21385	0.06
573.21386	0.06
573.21387	4
573.21388	0.06
573.21389	0.06
573.21391	8
573.21394	0.06
573.21393	4
573.21395	4
573.21397	0.06
573.21399	2
573.21398	0.06
573.21405	8
573.21401	0.06
573.21403	0.5
573.21404	2
573.21407	0.06
573.21408	2
573.21409	0.06
573.21411	1
573.21412	0.06
573.21413	0.06
573.21415	8
573.21416	0.06
573.21417	2
573.21419	0.06
573.21421	32
573.21422	125
573.21423	125
573.21424	0.06
573.21426	0.06
573.21427	0.06
573.21428	2
573.21429	32
573.21431	0.06
573.21432	0.06
573.21434	0.06
573.21437	32
573.21438	4
573.21439	0.06
573.21441	0.5
573.21442	2
573.21443	0.5
573.21444	0.06
573.21445	0.25
573.21446	1
573.21448	125
573.21447	0.25
573.21449	0.06
573.21451	16
573.21452	2
573.21453	4
573.21454	8
573.21455	0.06
573.21456	125
573.21457	2
573.21458	0.25
573.21459	0.06
573.21461	2
573.21462	0.06
573.21463	0.06
573.21464	0.06
573.21465	125
573.21466	0.06
573.21467	16
573.21468	0.06
573.21469	8
573.21471	0.06
573.21472	125
573.21473	2
573.21475	8
573.21474	8
573.21476	2
573.21478	0.06
573.21477	0.06
573.21488	0.06
573.21489	0.06
573.21487	0.06
573.21482	2
573.21483	0.06
573.21484	0.06
573.21485	4
573.21486	125
573.21493	1
573.21494	0.06
573.21495	2
573.21496	0.06
573.21497	2
573.21501	2
573.21502	32
573.21504	125
573.21503	0.06
573.21505	125
573.21507	2
573.21508	0.06
573.21509	2
573.21511	2
573.21513	0.06
573.21514	2
573.21515	0.06
573.21516	0.06
573.21517	0.06
573.21518	125
573.21519	0.06
573.21521	32
573.21529	0.06
573.21522	32
573.21523	0.06
573.21524	125
573.21525	0.06
573.21526	32
573.21528	32
573.21531	0.06
573.21532	32
573.21533	0.06
573.21534	32
573.21535	32
573.21536	1
573.21537	0.06
573.21538	1
573.21539	32
573.21542	8
573.21543	0.06
573.21544	32
573.21547	1
573.21548	32
573.21549	0.06
573.21551	4
573.21552	1
573.21553	0.06
573.21554	0.06
573.21556	125
573.21557	0.06
573.21558	0.06
573.21559	2
573.21561	0.06
573.21563	0.06
573.21562	4
573.21564	8
573.21565	0.06
573.21566	4
573.21567	2
573.21568	0.25
573.21569	1
573.21572	8
573.21573	16
573.21574	1
573.21575	8
573.21576	16
573.21577	1
573.21578	0.06
573.21579	0.06
573.21581	0.06
573.21582	0.06
573.21583	0.06
573.21585	0.06
573.21586	0.06
573.21587	0.06
573.21589	16
573.21588	32
573.21591	32
573.21593	0.06
573.21596	0.06
573.21595	32
573.21598	0.06
573.21597	32
573.21599	32
573.21602	32
573.21603	32
573.21604	32
573.21605	0.06
573.21606	0.06
573.21607	32
573.21609	0.06
573.21611	0.06
573.21612	1
573.21613	0.06
573.21614	32
573.21615	16
573.21616	0.06
573.21617	32
573.21619	0.06
573.21623	0.06
573.21624	4
573.21625	0.06
573.21627	32
573.21632	0.06
573.21634	0.06
573.21641	4
573.21636	32
573.21637	0.06
573.21638	8
573.21639	32
573.21642	32
573.21643	32
573.21644	32
573.21645	32
573.21646	0.06
573.21647	32
573.21648	32
573.21649	32
573.21651	0.06
573.21653	32
573.21654	32
573.21655	32
573.21656	0.06
573.21657	0.06
573.21658	2
573.21659	2
573.21661	0.06
573.21662	4
573.21663	0.5
573.21664	0.06
573.21665	0.06
573.21666	0.06
573.21667	32
573.21668	32
573.21669	32
573.21671	32
573.21672	32
573.21673	0.06
573.21674	0.06
573.21675	0.06
573.21676	0.06
573.21678	4
573.21677	16
573.21679	32
573.21681	16
573.21683	0.06
573.21682	32
573.21684	32
573.21685	1
573.21686	32
573.21687	0.06
573.21688	32
573.21689	32
573.21691	4
573.21692	32
573.21693	16
573.21694	0.06
573.21695	0.06
573.21697	32
573.21703	0.06
573.21699	125
573.21701	125
573.21704	4
573.21705	8
573.21706	0.06
573.21707	0.06
573.21708	4
573.21711	0.06
573.21709	32
573.21712	0.06
573.21713	0.06
573.21715	32
573.21716	0.06
573.21717	4
573.21718	32
573.21721	0.06
573.21723	32
573.21724	32
573.21725	32
573.21726	0.06
573.21727	0.06
573.21728	0.06
573.21729	32
573.21731	0.06
573.21732	0.06
573.21733	32
573.21734	0.06
573.21736	32
573.21738	32
573.21739	32
573.21742	0.06
573.21743	0.06
573.21744	0.06
573.21745	32
573.21746	32
573.21749	0.06
573.21751	0.06
573.21752	0.06
573.21753	0.06
573.21754	32
573.21755	32
573.21759	0.06
573.21756	32
573.21757	32
573.21758	32
573.21761	0.06
573.21765	32
573.21763	0.06
573.21764	32
573.21766	32
573.21767	0.06
573.21768	32
573.21769	32
573.21771	32
573.21772	0.06
573.21773	0.06
573.21774	32
573.21775	32
573.21776	32
573.21778	32
573.21779	32
573.21781	0.06
573.21782	32
573.21784	0.06
573.21785	32
573.21787	32
573.21786	32
573.21789	0.06
573.21791	32
573.21792	0.06
573.21794	32
573.21795	0.06
573.21796	32
573.21797	32
573.21798	32
573.21799	32
573.21802	125
573.21803	8
573.21804	32
573.21805	0.06
573.21808	0.06
573.21806	16
573.21807	32
573.21809	0.06
573.21815	0.06
573.21811	32
573.21812	32
573.21813	32
573.21814	32
573.21816	0.06
573.21817	0.06
573.21818	0.06
573.21819	32
573.21821	0.06
573.21822	0.06
573.21823	0.06
573.21825	0.06
573.21824	32
573.21826	32
573.21827	0.06
573.21828	0.06
573.21829	32
573.21832	0.06
573.21831	16
573.21834	0.06
573.21835	0.06
573.21836	32
573.21837	32
573.21838	0.06
573.21841	32
573.21842	32
573.21843	32
573.21844	0.06
573.21846	0.06
573.21847	32
573.21848	0.06
573.21849	32
573.21851	32
573.21852	32
573.21853	32
573.21854	0.06
573.21855	0.06
573.21856	0.06
573.21857	0.06
573.21858	0.06
573.21861	0.06
573.21859	4
573.21862	32
573.21863	0.06
573.21864	32
573.21866	32
573.21865	0.06
573.21868	0.06
573.21869	32
573.21872	32
573.21873	0.06
573.21874	4
573.21875	32
573.21876	16
573.21877	0.06
573.21878	32
573.21879	1
573.21881	32
573.21885	32
573.21884	32
573.21887	32
573.21888	8
573.21889	16
573.21892	0.06
573.21893	2
573.21894	32
573.21897	0.06
573.21898	32
573.21899	0.06
573.21903	32
573.21901	0.06
573.21902	32
573.21904	32
573.21905	32
573.21908	32
573.21909	32
573.21911	32
573.21914	32
573.21915	125
573.21916	32
573.21917	0.06
573.21918	0.06
573.21919	32
573.21921	0.06
573.21922	0.06
573.21923	0.06
573.21924	32
573.21925	2
573.21927	0.06
573.21926	8
573.21928	0.06
573.21929	0.06
573.21931	32
573.21935	0.06
573.21932	0.06
573.21933	32
573.21936	0.5
573.21939	32
573.21941	32
573.21943	0.25
573.21944	1
573.21945	32
573.21946	125
573.21947	32
573.21948	8
573.21949	0.5
573.21951	4
573.21952	8
573.21953	2
573.21954	2
573.21957	0.5
573.21956	8
573.21958	0.5
573.21961	0.06
573.21962	16
573.21963	1
573.21964	0.5
573.21965	4
573.21966	2
573.21967	0.5
573.21968	0.06
573.21969	2
573.21971	32
573.21972	2
573.21973	125
573.21977	16
573.21976	2
573.21974	0.5
573.21979	2
573.21978	4
573.21981	0.06
573.21982	0.25
573.21984	0.06
573.21985	0.5
573.21986	2
573.21987	0.25
573.21988	8
573.21989	1
573.21991	1
573.21994	125
573.21996	0.25
573.21995	0.25
573.21997	0.06
573.21998	2
573.21999	0.5
573.22001	0.25
573.22003	1
573.22004	1
573.22005	32
573.22006	0.06
573.22007	0.06
573.22008	125
573.22009	0.06
573.2201	0.06
573.22012	0.06
573.22013	125
573.22015	0.06
573.22017	16
573.22019	0.5
573.22021	0.06
573.22022	2
573.22024	0.5
573.22025	0.06
573.22026	16
573.22027	0.06
573.22029	0.06
573.2203	0.06
573.22031	0.06
573.22032	0.06
573.22033	2
573.22034	0.06
573.22035	0.06
573.22036	8
573.22037	0.25
573.22042	0.06
573.22043	2
573.22044	0.06
573.22045	0.06
573.22046	0.06
573.22047	0.06
573.22048	8
573.22049	0.06
573.2205	0.06
573.22051	4
573.22052	0.06
573.22053	0.06
573.22054	0.06
573.22055	0.06
573.22056	0.06
573.22058	2
573.22057	0.06
573.22059	0.06
573.22063	0.06
573.22064	0.06
573.22066	32
573.22067	1
573.22068	32
573.22069	0.5
573.22072	0.06
573.22071	0.06
573.22074	0.06
573.22075	1
573.22076	0.06
573.22077	0.06
573.22078	8
573.22079	0.06
573.22082	0.06
573.22083	8
573.22085	16
573.22084	8
573.22086	0.06
573.22087	0.06
573.22089	0.06
573.22088	4
573.22091	0.06
573.22092	125
573.22093	0.06
573.22094	0.25
573.22095	4
573.22096	0.06
573.13300	1
573.13479	1
573.13603	8
573.13673	1
573.13759	1
573.13912	1
573.13974	1
573.13975	8
573.13988	1
573.13989	8
573.14006	1
573.14018	1
573.14034	1
573.14040	8
573.14045	1
573.14048	2
573.14063	1
573.14066	4
573.14075	1
573.14085	8
573.14094	1
573.14108	1
573.14121	1
573.14134	1
573.14148	8
573.14150	1
573.14165	2
573.14166	1
573.14178	1
573.14195	1
573.14204	8
573.14209	1
573.14227	1
573.14238	8
573.14248	1
573.14263	8
573.14266	8
573.14271	1
573.14285	1
573.14300	1
573.14303	8
573.14308	4
573.14323	1
573.14335	1
573.14342	8
573.14348	1
573.14365	1
573.14378	8
573.14383	1
573.14398	1
573.14419	8
573.14429	1
573.14446	8
573.14448	1
573.14463	1
573.14472	8
573.14481	1
573.14494	1
573.14506	8
573.14514	1
573.14530	8
573.14532	1
573.14546	1
573.13041	1
573.13057	1
573.13087	1
573.13094	2
573.13097	8
573.13102	1
573.13117	1
573.13127	4
573.13128	1
573.13144	1
573.13145	8
573.13159	1
573.13178	8
573.13185	1
573.13204	1
573.13215	8
573.13232	1
573.13252	8
573.13253	1
573.13268	1
573.13282	1
573.13288	8
573.13296	1
573.13309	1
573.13321	1
573.13322	4
573.13333	1
573.13350	8
573.13372	1
573.13388	1
573.13389	8
573.13411	1
573.13432	16
573.13436	1
573.13458	1
573.13462	2
573.13471	1
573.13485	1
573.13490	4
573.13492	8
573.13499	1
573.13511	1
573.13532	1
573.13549	1
573.13564	8
573.13567	1
573.13581	1
573.13598	1
573.13610	1
573.13616	8
573.13624	1
573.13637	1
573.13650	1
573.13651	4
573.13667	1
573.13670	8
573.13681	1
573.13685	8
573.13703	1
573.13717	1
573.13730	1
573.13744	1
573.13757	1
573.13770	8
573.13772	1
573.13792	1
573.13819	8
573.13824	1
573.13856	1
573.13867	8
573.13877	1
573.13868	1
573.13890	1
573.13894	8
573.13906	1
573.13926	1
573.13930	8
573.13948	1
573.13955	8
573.13957	2
573.12872	125
573.12921	125
573.12935	125
573.13005	125
573.13029	125
573.12887	125
573.12899	125
573.12932	125
573.12936	8
573.12954	125
573.12974	125
573.12992	125
573.13023	125
573.13310	1
573.13488	1
573.13682	1
573.13722	8
573.13766	1
573.13928	1
573.13976	1
573.13990	8
573.13992	1
573.14007	1
573.14019	1
573.14035	1
573.14046	1
573.14050	8
573.14052	8
573.14053	2
573.14064	1
573.14078	1
573.14091	8
573.14095	1
573.14110	1
573.14122	1
573.14128	4
573.14135	1
573.14151	1
573.14158	8
573.14169	1
573.14180	1
573.14187	2
573.14196	1
573.14206	8
573.14210	1
573.14229	1
573.14249	1
573.14268	8
573.14272	1
573.14287	1
573.14302	1
573.14306	8
573.14313	4
573.14324	1
573.14329	8
573.14336	1
573.14349	1
573.14352	8
573.14366	1
573.14384	1
573.14388	8
573.14400	1
573.14413	1
573.14422	8
573.14432	1
573.14447	8
573.14449	1
573.14464	1
573.14475	8
573.14482	1
573.14495	1
573.14507	8
573.14515	1
573.14533	1
573.14540	8
573.14548	1
573.13043	1
573.13058	1
573.13074	1
573.13089	1
573.13103	1
573.13108	8
573.13110	8
573.13118	1
573.13129	1
573.13146	1
573.13153	4
573.13162	8
573.13165	1
573.13177	2
573.13182	8
573.13187	1
573.13209	1
573.13217	8
573.13239	1
573.13254	1
573.13257	8
573.13269	1
573.13283	1
573.13297	1
573.13311	1
573.13323	1
573.13334	1
573.13349	1
573.13362	4
573.13364	8
573.13373	1
573.13390	8
573.13393	1
573.13413	1
573.13433	8
573.13437	1
573.13459	1
573.13472	1
573.13486	1
573.13491	4
573.13500	1
573.13512	8
573.13514	1
573.13533	1
573.13551	1
573.13565	8
573.13568	1
573.13582	1
573.13591	2
573.13599	1
573.13611	1
573.13617	8
573.13625	1
573.13638	1
573.13652	1
573.13655	4
573.13668	1
573.13676	8
573.13687	1
573.13689	8
573.13705	1
573.13718	1
573.13745	1
573.13758	1
573.13771	8
573.13774	1
573.13794	1
573.13825	1
573.13831	8
573.13838	1
573.13858	1
573.13872	8
573.13878	1
573.13869	1
573.13891	1
573.13900	8
573.13907	1
573.13927	1
573.13931	8
573.13949	1
573.13956	8
573.12873	125
573.12901	125
573.12939	125
573.13006	125
573.12858	125
573.12888	125
573.12937	125
573.12994	125
573.13028	125
573.13683	1
573.13751	8
573.13813	1
573.13959	1
573.13977	1
573.13991	8
573.14008	1
573.14020	1
573.14036	1
573.14047	1
573.14056	8
573.14065	1
573.14074	2
573.14080	1
573.14090	8
573.14097	8
573.14099	1
573.14111	1
573.14123	1
573.14139	1
573.14154	1
573.14163	8
573.14182	1
573.14186	4
573.14198	1
573.14211	1
573.14214	8
573.14226	2
573.14230	1
573.14253	1
573.14273	1
573.14276	8
573.14288	1
573.14304	1
573.14310	8
573.14315	4
573.14325	1
573.14337	1
573.14350	1
573.14354	8
573.14353	8
573.14367	1
573.14402	1
573.14415	1
573.14426	8
573.14435	1
573.14452	8
573.14466	1
573.14480	8
573.14484	1
573.14496	1
573.14512	8
573.14519	1
573.14534	1
573.14542	8
573.14550	1
573.13045	1
573.13059	1
573.13062	8
573.13076	1
573.13104	1
573.13109	8
573.13119	1
573.13130	1
573.13147	1
573.13156	8
573.13160	4
573.13163	8
573.13166	1
573.13189	8
573.13192	1
573.13216	1
573.13218	2
573.13219	8
573.13241	1
573.13256	1
573.13259	8
573.13270	1
573.13284	1
573.13298	1
573.13312	1
573.13325	1
573.13335	1
573.13352	1
573.13356	8
573.13367	8
573.13374	1
573.13387	4
573.13392	8
573.13395	1
573.13414	1
573.13434	8
573.13442	1
573.13460	1
573.13473	1
573.13487	1
573.13501	1
573.13513	8
573.13515	1
573.13518	4
573.13534	1
573.13553	1
573.13566	8
573.13569	1
573.13583	1
573.13601	1
573.13612	1
573.13626	8
573.13627	1
573.13639	1
573.13653	1
573.13669	1
573.13680	8
573.13690	1
573.13691	8
573.13706	1
573.13719	1
573.13721	4
573.13747	1
573.13753	2
573.13760	1
573.13775	1
573.13781	8
573.13795	1
573.13826	1
573.13836	8
573.13839	1
573.13859	1
573.13879	8
573.13805	1
573.13871	1
573.13892	1
573.13908	8
573.13910	1
573.13929	1
573.13933	8
573.13950	1
573.13958	8
573.12902	125
573.12923	125
573.12941	125
573.12965	125
573.12993	125
573.13009	125
573.12859	125
573.12891	125
573.12910	125
573.12938	125
573.12966	8
573.12976	125
573.12999	125
573.13538	1
573.13684	1
573.13773	8
573.13823	1
573.13964	1
573.13979	1
573.13994	1
573.14001	8
573.14010	1
573.14024	1
573.14037	1
573.14049	1
573.14058	8
573.14067	1
573.14077	2
573.14082	1
573.14098	8
573.14100	1
573.14112	1
573.14118	8
573.14124	1
573.14140	1
573.14155	1
573.14167	8
573.14171	1
573.14188	1
573.14199	1
573.14212	4
573.14213	1
573.14220	8
573.14232	1
573.14242	8
573.14256	2
573.14257	1
573.14274	1
573.14281	8
573.14289	1
573.14305	1
573.14311	8
573.14326	1
573.14338	1
573.14351	1
573.14357	8
573.14369	1
573.14371	4
573.14382	8
573.14386	1
573.14394	8
573.14403	1
573.14416	1
573.14428	8
573.14436	1
573.14451	1
573.14455	8
573.14467	1
573.14483	8
573.14486	1
573.14499	1
573.14513	8
573.14518	1
573.14535	1
573.14547	8
573.13031	1
573.13046	1
573.13060	1
573.13063	8
573.13077	1
573.13091	1
573.13106	1
573.13113	8
573.13120	1
573.13131	1
573.13148	1
573.13164	8
573.13168	1
573.13183	4
573.13191	8
573.13194	1
573.13221	8
573.13223	1
573.13242	1
573.13255	2
573.13258	1
573.13271	1
573.13285	1
573.13299	1
573.13313	1
573.13324	1
573.13336	1
573.13354	1
573.13375	1
573.13394	4
573.13396	1
573.13397	8
573.13398	8
573.13416	1
573.13438	8
573.13443	1
573.13463	1
573.13474	1
573.13489	1
573.13502	1
573.13516	8
573.13517	1
573.13524	4
573.13537	1
573.13554	1
573.13570	1
573.13573	8
573.13586	1
573.13602	1
573.13613	1
573.13628	1
573.13634	8
573.13641	1
573.13654	1
573.13671	1
573.13692	8
573.13695	1
573.13708	1
573.13715	8
573.13720	1
573.13735	1
573.13741	4
573.13748	1
573.13761	1
573.13777	2
573.13779	1
573.13783	8
573.13800	1
573.13827	1
573.13841	1
573.13842	8
573.13860	1
573.13804	8
573.13806	1
573.13880	1
573.13895	1
573.13909	8
573.13914	1
573.13932	1
573.13937	8
573.13953	1
573.13960	8
573.12881	125
573.12925	125
573.12967	125
573.12995	125
573.13013	125
573.12892	125
573.12911	125
573.12942	125
573.12977	125
573.13220	8
573.13371	1
573.13546	1
573.13688	1
573.13797	8
573.13840	1
573.13966	1
573.13980	1
573.13995	1
573.14005	8
573.14012	1
573.14026	1
573.14038	1
573.14051	1
573.14060	8
573.14068	1
573.14083	1
573.14087	2
573.14101	1
573.14105	8
573.14113	1
573.14125	1
573.14141	1
573.14153	8
573.14156	1
573.14168	8
573.14172	1
573.14189	1
573.14201	1
573.14215	1
573.14217	4
573.14222	8
573.14233	1
573.14243	8
573.14258	1
573.14262	2
573.14275	1
573.14284	8
573.14291	1
573.14307	1
573.14314	8
573.14327	1
573.14340	1
573.14355	1
573.14360	8
573.14372	1
573.14385	8
573.14389	1
573.14399	8
573.14404	1
573.14420	1
573.14430	8
573.14434	4
573.14440	1
573.14453	1
573.14456	8
573.14468	1
573.14485	8
573.14487	1
573.14503	1
573.14517	8
573.14522	1
573.14536	1
573.14549	8
573.13032	1
573.13047	1
573.13061	1
573.13067	8
573.13080	1
573.13092	1
573.13107	1
573.13121	1
573.13132	8
573.13133	1
573.13149	1
573.13167	8
573.13170	1
573.13190	8
573.13195	8
573.13196	1
573.13224	8
573.13260	1
573.13272	1
573.13278	8
573.13286	1
573.13301	1
573.13314	1
573.13326	1
573.13338	1
573.13341	2
573.13357	1
573.13365	8
573.13376	1
573.13400	8
573.13401	1
573.13415	1
573.13429	8
573.13440	8
573.13441	4
573.13445	1
573.13464	1
573.13475	1
573.13493	1
573.13504	1
573.13519	1
573.13525	4
573.13526	8
573.13539	1
573.13555	1
573.13571	1
573.13577	8
573.13588	1
573.13604	1
573.13614	1
573.13629	1
573.13640	8
573.13642	1
573.13656	1
573.13672	1
573.13693	8
573.13696	1
573.13709	1
573.13723	1
573.13736	1
573.13749	1
573.13762	1
573.13769	8
573.13778	2
573.13780	1
573.13784	8
573.13801	1
573.13828	1
573.13843	1
573.13846	8
573.13850	4
573.13862	1
573.13807	8
573.13809	1
573.13882	1
573.13897	1
573.13911	8
573.13915	1
573.13934	1
573.13938	8
573.13961	8
573.13962	1
573.12882	125
573.12904	125
573.12926	125
573.12943	125
573.12968	125
573.12996	125
573.12862	125
573.12914	125
573.12944	125
573.12964	125
573.12979	125
573.13008	125
573.13010	8
573.13025	0.25
573.13230	1
573.13238	8
573.13381	1
573.13530	4
573.13558	1
573.13694	1
573.13857	1
573.13920	8
573.13967	1
573.13982	1
573.13996	1
573.14009	8
573.14013	1
573.14027	1
573.14039	1
573.14054	1
573.14061	8
573.14069	1
573.14086	1
573.14096	2
573.14102	1
573.14109	8
573.14114	1
573.14127	1
573.14142	1
573.14159	1
573.14173	1
573.14179	8
573.14181	8
573.14190	1
573.14202	1
573.14216	1
573.14228	4
573.14235	1
573.14246	8
573.14259	1
573.14277	1
573.14290	8
573.14293	1
573.14309	1
573.14316	8
573.14341	1
573.14347	2
573.14356	1
573.14362	8
573.14373	1
573.14391	1
573.14401	8
573.14405	1
573.14421	1
573.14454	1
573.14457	8
573.14470	1
573.14477	4
573.14488	1
573.14492	8
573.14498	8
573.14504	1
573.14520	8
573.14524	1
573.14538	1
573.13033	1
573.13034	8
573.13050	1
573.13064	1
573.13068	8
573.13081	1
573.13093	1
573.13111	1
573.13134	1
573.13136	8
573.13150	1
573.13169	8
573.13171	1
573.13193	8
573.13197	1
573.13205	4
573.13210	8
573.13226	1
573.13244	1
573.13261	1
573.13275	1
573.13287	1
573.13289	8
573.13302	1
573.13315	1
573.13328	1
573.13340	1
573.13351	2
573.13359	1
573.13369	8
573.13377	1
573.13403	8
573.13424	1
573.13444	8
573.13446	1
573.13447	4
573.13448	8
573.13465	1
573.13476	1
573.13494	1
573.13506	1
573.13520	1
573.13531	8
573.13540	1
573.13543	4
573.13556	1
573.13572	1
573.13578	8
[truncated: 2,221 more rows]

## Sheet: Piperacillin-Tazobactam (TZP)
Genome_ID	MIC
573.12858	64
573.12859	4
573.12860	64
573.12861	2
573.12862	8
573.12863	4
573.12864	64
573.12865	4
573.12867	64
573.12868	4
573.12869	64
573.12871	4
573.12872	4
573.12873	4
573.12874	16
573.12875	4
573.12876	64
573.12878	64
573.12879	8
573.12880	64
573.12881	4
573.12882	4
573.12883	8
573.12884	64
573.12885	4
573.12886	4
573.12887	64
573.12888	64
573.12889	4
573.12890	4
573.12891	64
573.12892	8
573.12893	64
573.12894	64
573.12895	4
573.12896	16
573.12897	64
573.12898	64
573.12899	16
573.12900	4
573.12901	4
573.12902	4
573.12903	4
573.12904	4
573.12905	64
573.12906	4
573.12907	4
573.12908	8
573.12909	64
573.12910	64
573.12911	2
573.12912	4
573.12913	64
573.12914	32
573.12916	16
573.12917	4
573.12918	16
573.12919	64
573.12920	64
573.12921	2
573.12922	4
573.12923	4
573.12924	64
573.12925	2
573.12926	4
573.12927	4
573.12928	4
573.12930	8
573.12931	8
573.12932	64
573.12933	4
573.12934	2
573.12935	4
573.12936	64
573.12937	64
573.12938	32
573.12939	4
573.12940	8
573.12941	2
573.12942	8
573.12943	4
573.12944	64
573.12945	16
573.12946	4
573.12947	64
573.12948	64
573.12949	16
573.12950	4
573.12951	4
573.12952	64
573.12953	64
573.12954	64
573.12955	4
573.12956	16
573.12957	16
573.12958	64
573.12959	2
573.12960	2
573.12961	4
573.12962	4
573.12963	4
573.12964	16
573.12965	4
573.12966	64
573.12967	4
573.12968	16
573.12969	32
573.12970	32
573.12971	64
573.12972	16
573.12973	4
573.12974	16
573.12975	8
573.12976	64
573.12977	64
573.12978	8
573.12979	8
573.12980	8
573.12981	64
573.12982	8
573.12983	4
573.12984	16
573.12985	4
573.12986	4
573.12987	64
573.12988	8
573.12989	8
573.12990	64
573.12991	4
573.12992	32
573.12993	2
573.12994	32
573.12995	2
573.12996	64
573.12997	8
573.12998	4
573.12999	16
573.13000	4
573.13001	32
573.13002	4
573.13003	4
573.13004	2
573.13005	4
573.13006	4
573.13007	64
573.13008	32
573.13009	16
573.13010	64
573.13011	64
573.13012	4
573.13013	4
573.13014	16
573.13015	4
573.13016	16
573.13017	8
573.13018	8
573.13019	64
573.13020	4
573.13021	4
573.13022	2
573.13023	64
573.13024	64
573.13025	32
573.13026	4
573.13027	2
573.13028	64
573.13029	2
573.13031	32
573.13032	64
573.13033	16
573.13034	64
573.13035	64
573.13036	64
573.13037	64
573.13038	8
573.13039	64
573.13040	32
573.13041	64
573.13042	64
573.13043	64
573.13044	64
573.13045	64
573.13046	64
573.13047	16
573.13048	64
573.13049	64
573.13050	4
573.13051	8
573.13052	64
573.13053	64
573.13054	64
573.13055	64
573.13056	32
573.13057	64
573.13058	8
573.13059	64
573.13060	4
573.13061	64
573.13062	64
573.13063	64
573.13064	32
573.13065	64
573.13066	8
573.13067	64
573.13068	64
573.13069	64
573.13070	8
573.13071	16
573.13072	64
573.13073	64
573.13074	16
573.13075	64
573.13076	64
573.13077	8
573.13079	64
573.13080	64
573.13081	4
573.13082	64
573.13083	64
573.13084	64
573.13085	8
573.13086	16
573.13087	64
573.13088	64
573.13089	64
573.13090	8
573.13091	64
573.13092	64
573.13093	64
573.13094	64
573.13095	64
573.13096	64
573.13097	64
573.13098	64
573.13099	64
573.13100	2
573.13101	64
573.13102	32
573.13103	4
573.13104	4
573.13105	64
573.13106	64
573.13107	64
573.13108	64
573.13109	64
573.13110	64
573.13111	64
573.13112	64
573.13113	64
573.13114	16
573.13115	8
573.13116	16
573.13117	64
573.13118	4
573.13119	64
573.13120	16
573.13121	64
573.13122	64
573.13123	64
573.13124	64
573.13125	16
573.13126	64
573.13127	64
573.13128	64
573.13129	2
573.13130	64
573.13131	64
573.13132	64
573.13133	4
573.13134	2
573.13135	64
573.13136	64
573.13137	64
573.13138	64
573.13139	64
573.13140	64
573.13141	64
573.13142	64
573.13143	64
573.13144	16
573.13145	64
573.13146	4
573.13147	32
573.13148	16
573.13149	32
573.13150	64
573.13151	64
573.13152	8
573.13153	64
573.13156	64
573.13157	4
573.13158	64
573.13159	64
573.13160	64
573.13161	64
573.13162	64
573.13163	64
573.13164	64
573.13165	64
573.13166	16
573.13167	64
573.13168	16
573.13169	64
573.13170	32
573.13171	64
573.13172	64
573.13173	64
573.13174	64
573.13175	64
573.13176	64
573.13177	64
573.13178	64
573.13179	64
573.13180	64
573.13181	64
573.13182	64
573.13183	64
573.13185	64
573.13186	64
573.13187	64
573.13189	64
573.13190	64
573.13191	64
573.13192	64
573.13193	64
573.13194	64
573.13195	64
573.13196	64
573.13197	64
573.13198	64
573.13199	64
573.13200	64
573.13201	64
573.13202	64
573.13203	8
573.13204	64
573.13205	64
573.13206	64
573.13207	64
573.13208	64
573.13209	32
573.13210	64
573.13211	64
573.13212	64
573.13213	64
573.13214	64
573.13215	64
573.13216	64
573.13217	64
573.13218	64
573.13219	64
573.13220	64
573.13221	64
573.13222	64
573.13223	64
573.13224	64
573.13225	64
573.13226	64
573.13227	64
573.13228	8
573.13229	8
573.13230	32
573.13231	16
573.13232	64
573.13233	64
573.13234	64
573.13235	64
573.13236	64
573.13237	64
573.13238	64
573.13239	64
573.13240	64
573.13241	64
573.13242	16
573.13243	16
573.13244	64
573.13245	16
573.13246	64
573.13247	64
573.13248	64
573.13249	16
573.13250	64
573.13251	64
573.13252	64
573.13253	64
573.13254	64
573.13255	64
573.13256	64
573.13257	64
573.13258	64
573.13259	64
573.13260	16
573.13261	64
573.13262	64
573.13263	64
573.13264	64
573.13265	64
573.13266	64
573.13267	64
573.13268	64
573.13269	64
573.13270	64
573.13271	16
573.13272	4
573.13273	64
573.13274	64
573.13275	4
573.13276	64
573.13277	64
573.13278	64
573.13279	4
573.13280	64
573.13281	64
573.13282	16
573.13283	64
573.13284	8
573.13285	64
573.13286	4
573.13287	32
573.13288	64
573.13289	64
573.13290	64
573.13291	64
573.13292	64
573.13293	8
573.13294	16
573.13295	8
573.13296	8
573.13297	8
573.13298	4
573.13299	64
573.13300	8
573.13301	16
573.13302	32
573.13303	64
573.13304	32
573.13305	64
573.13306	64
573.13307	64
573.13308	64
573.13309	8
573.13310	4
573.13311	64
573.13312	16
573.13313	64
573.13314	64
573.13315	64
573.13316	64
573.13317	16
573.13318	8
573.13319	16
573.13321	8
573.13322	64
573.13323	64
573.13324	64
573.13325	64
573.13326	64
573.13327	64
573.13328	64
573.13330	8
573.13331	64
573.13332	16
573.13333	64
573.13334	16
573.13335	16
573.13336	16
573.13338	64
573.13340	64
573.13341	64
573.13342	16
573.13343	64
573.13344	64
573.13345	64
573.13346	64
573.13347	64
573.13348	16
573.13349	16
573.13350	64
573.13351	64
573.13352	64
573.13353	64
573.13354	64
573.13355	64
573.13356	64
573.13357	32
573.13358	64
573.13359	8
573.13360	64
573.13361	64
573.13362	64
573.13363	64
573.13364	64
573.13365	64
573.13366	4
573.13367	64
573.13368	8
573.13369	64
573.13370	8
573.13371	64
573.13372	16
573.13373	64
573.13374	8
573.13375	32
573.13376	32
573.13377	64
573.13378	64
573.13379	8
573.13380	64
573.13381	8
573.13382	64
573.13383	4
573.13384	64
573.13385	16
573.13386	8
573.13387	64
573.13388	64
573.13389	64
573.13390	64
573.13391	32
573.13392	64
573.13393	64
573.13394	64
573.13395	64
573.13396	32
573.13397	64
573.13398	64
573.13399	64
573.13400	64
573.13401	16
573.13402	64
573.13403	64
573.13404	16
573.13405	16
573.13406	64
573.13407	64
573.13408	32
573.13409	4
573.13411	4
573.13412	64
573.13413	32
573.13414	64
573.13415	64
573.13416	64
573.13417	64
573.13418	64
573.13419	64
573.13420	64
573.13422	64
573.13424	8
573.13425	16
573.13426	64
573.13427	64
573.13428	64
573.13429	64
573.13430	64
573.13431	64
573.13432	64
573.13433	64
573.13434	64
573.13435	64
573.13436	64
573.13437	64
573.13438	64
573.13440	64
573.13441	64
573.13442	8
573.13443	2
573.13444	64
573.13445	64
573.13446	64
573.13447	64
573.13448	64
573.13449	64
573.13450	64
573.13451	64
573.13452	16
573.13453	64
573.13454	8
573.13455	64
573.13456	64
573.13457	64
573.13458	64
573.13459	64
573.13460	2
573.13461	64
573.13462	64
573.13463	64
573.13464	32
573.13465	64
573.13466	64
573.13467	64
573.13468	16
573.13469	16
573.13470	64
573.13471	64
573.13472	16
573.13473	32
573.13474	64
573.13475	64
573.13476	64
573.13477	64
573.13478	64
573.13479	16
573.13480	64
573.13481	64
573.13482	64
573.13483	64
573.13484	8
573.13485	64
573.13486	64
573.13487	16
573.13488	32
573.13489	4
573.13490	64
573.13491	64
573.13492	16
573.13493	64
573.13494	4
573.13495	64
573.13496	64
573.13497	64
573.13498	64
573.13499	64
573.13500	16
573.13501	16
573.13502	16
573.13503	64
573.13504	16
573.13505	64
573.13506	64
573.13507	8
573.13508	64
573.13509	16
573.13510	32
573.13511	64
573.13512	64
573.13513	64
573.13514	32
573.13515	64
573.13516	64
573.13517	8
573.13518	64
573.13519	64
573.13520	64
573.13521	64
573.13522	64
573.13523	64
573.13524	64
573.13525	64
573.13526	64
573.13527	8
573.13528	64
573.13529	16
573.13530	64
573.13531	64
573.13532	64
573.13533	64
573.13534	32
573.13535	64
573.13537	64
573.13538	64
573.13539	64
573.13540	64
573.13541	4
573.13542	32
573.13543	64
573.13544	64
573.13545	64
573.13546	64
573.13547	8
573.13548	64
573.13549	64
573.13550	64
573.13551	8
573.13552	64
573.13553	64
573.13554	16
573.13555	8
573.13556	64
573.13557	64
573.13558	64
573.13559	64
573.13560	64
573.13561	64
573.13562	64
573.13563	64
573.13564	64
573.13565	64
573.13566	64
573.13567	64
573.13568	64
573.13569	64
573.13570	2
573.13571	32
573.13572	32
573.13573	64
573.13574	64
573.13575	64
573.13576	64
573.13577	64
573.13578	64
573.13579	64
573.13580	64
573.13581	64
573.13582	8
573.13583	16
573.13584	64
573.13585	64
573.13586	64
573.13587	64
573.13588	64
573.13589	64
573.13590	64
573.13591	64
573.13592	64
573.13593	64
573.13594	64
573.13595	64
573.13596	64
573.13597	16
573.13598	16
573.13599	64
573.13600	64
573.13601	64
573.13602	16
573.13603	64
573.13604	64
573.13605	32
573.13606	16
573.13607	8
573.13608	4
573.13609	64
573.13610	8
573.13611	32
573.13612	16
573.13613	64
573.13614	64
573.13615	32
573.13616	64
573.13617	64
573.13618	4
573.13619	64
573.13620	64
573.13621	16
573.13622	16
573.13623	64
573.13624	16
573.13625	64
573.13626	64
573.13627	4
573.13628	64
573.13629	64
573.13630	32
573.13631	64
573.13632	64
573.13633	16
573.13634	64
573.13635	64
573.13636	64
573.13637	64
573.13638	64
573.13639	64
573.13640	64
573.13641	4
573.13642	8
573.13643	16
573.13644	64
573.13645	64
573.13646	64
573.13647	4
573.13648	64
573.13649	4
573.13650	64
573.13651	64
573.13652	64
573.13653	32
573.13654	64
573.13655	64
573.13656	64
573.13657	64
573.13658	64
573.13659	8
573.13660	32
573.13661	64
573.13662	4
573.13663	4
573.13664	64
573.13665	64
573.13666	64
573.13667	16
573.13668	64
573.13669	64
573.13670	64
573.13671	4
573.13672	64
573.13673	32
573.13674	64
573.13675	16
573.13676	64
573.13677	4
573.13678	64
573.13679	4
573.13680	64
573.13681	16
573.13682	16
573.13683	64
573.13684	64
573.13685	64
573.13686	64
573.13687	16
573.13688	64
573.13689	64
573.13690	64
573.13691	64
573.13692	64
573.13693	64
573.13694	16
573.13695	64
573.13696	64
573.13697	32
573.13698	64
573.13699	64
573.13700	32
573.13701	4
573.13702	16
573.13703	8
573.13704	64
573.13705	64
573.13706	64
573.13707	64
573.13708	16
573.13709	8
573.13710	2
573.13711	64
573.13712	64
573.13713	64
573.13714	32
573.13715	64
573.13716	32
573.13717	16
573.13718	64
573.13719	64
573.13720	32
573.13721	64
573.13722	64
573.13723	8
573.13724	8
573.13725	64
573.13726	4
573.13727	64
573.13728	64
573.13729	4
573.13730	16
573.13731	64
573.13732	16
573.13733	8
573.13734	64
573.13735	16
573.13736	32
573.13737	64
573.13738	16
573.13739	64
573.13740	32
573.13741	64
573.13742	64
573.13743	64
573.13744	64
573.13745	64
573.13746	64
573.13747	64
573.13748	4
573.13749	32
573.13750	64
573.13751	64
573.13752	64
573.13753	64
573.13754	64
573.13755	64
573.13756	64
573.13757	64
573.13758	16
573.13759	64
573.13760	64
573.13761	64
573.13762	64
573.13763	64
573.13764	4
573.13765	64
573.13766	16
573.13767	8
573.13768	4
573.13769	64
573.13770	64
573.13771	64
573.13772	64
573.13773	64
573.13774	16
573.13775	64
573.13777	64
573.13778	64
573.13779	32
573.13780	64
573.13781	64
573.13782	64
573.13783	64
573.13784	64
573.13785	64
573.13786	64
573.13787	64
573.13788	64
573.13789	64
573.13790	64
573.13791	16
573.13792	16
573.13793	64
573.13794	32
573.13795	64
573.13796	64
573.13797	64
573.13798	64
573.13799	64
573.13800	64
573.13801	4
573.13802	64
573.13803	8
573.13804	64
573.13805	32
573.13806	16
573.13807	64
573.13808	64
573.13809	16
573.13810	64
573.13811	64
573.13812	64
573.13813	64
573.13814	32
573.13815	32
573.13816	64
573.13817	16
573.13818	4
573.13819	64
573.13820	64
573.13821	64
573.13822	64
573.13823	32
573.13824	8
573.13825	32
573.13826	16
573.13827	64
573.13828	64
573.13829	64
573.13830	64
573.13831	64
573.13832	16
573.13833	16
573.13834	64
573.13835	4
573.13836	64
573.13838	32
573.13839	64
573.13840	64
573.13841	16
573.13842	64
573.13843	8
573.13844	64
573.13845	64
573.13846	64
573.13847	64
573.13848	64
573.13849	64
573.13850	64
573.13851	64
573.13852	64
573.13853	64
573.13854	64
573.13855	64
573.13856	64
573.13857	8
573.13858	64
573.13859	64
573.13860	2
573.13861	64
573.13862	64
573.13863	64
573.13864	64
573.13865	64
573.13866	64
573.13867	64
573.13868	8
573.13869	64
573.13870	4
573.13871	16
573.13872	64
573.13873	64
573.13874	4
573.13875	4
573.13876	16
573.13877	32
573.13878	16
573.13879	64
573.13880	16
573.13881	64
573.13882	16
573.13883	64
573.13884	16
573.13885	16
573.13886	64
573.13887	64
573.13888	16
573.13889	16
573.13890	8
573.13891	4
573.13892	16
573.13893	64
573.13894	64
573.13895	8
573.13896	64
573.13897	64
573.13898	64
573.13899	2
573.13900	64
573.13901	16
573.13902	16
573.13903	16
573.13904	64
573.13905	64
573.13906	64
573.13907	64
573.13908	64
573.13909	64
573.13910	16
573.13911	64
573.13912	64
573.13913	64
573.13914	4
573.13915	64
573.13916	64
573.13917	64
573.13918	64
573.13919	64
573.13920	64
573.13921	64
573.13922	64
573.13923	64
573.13924	4
573.13925	64
573.13926	64
573.13927	16
573.13928	4
573.13929	32
573.13930	64
573.13931	64
573.13932	64
573.13934	8
573.13935	32
573.13936	2
573.13937	64
573.13938	64
573.13939	64
573.13940	64
573.13941	64
573.13942	64
573.13943	64
573.13944	64
573.13945	64
573.13946	8
573.13947	64
573.13948	64
573.13949	4
573.13950	32
573.13951	64
573.13952	64
573.13953	64
573.13954	64
573.13955	64
573.13956	64
573.13957	64
573.13958	64
573.13959	64
573.13960	64
573.13961	64
573.13962	4
573.13963	64
573.13964	64
573.13965	64
573.13966	16
573.13967	32
573.13968	8
573.13969	8
573.13970	8
573.13971	64
573.13972	64
573.13973	64
573.13974	64
573.13975	64
573.13976	8
573.13977	8
573.13978	64
573.13979	64
573.13980	64
573.13981	64
573.13982	64
573.13983	64
573.13984	32
573.13985	16
573.13986	64
573.13987	64
573.13988	64
573.13989	64
573.13990	64
573.13991	64
573.13992	16
573.13993	64
573.13994	32
573.13995	4
573.13996	64
573.13997	64
573.13998	64
573.13999	64
573.14000	64
573.14001	64
573.14002	64
573.14003	8
573.14004	64
573.14005	64
573.14006	64
573.14007	64
573.14008	8
573.14009	64
573.14010	64
573.14011	64
573.14012	64
573.14013	16
573.14014	64
573.14015	16
573.14016	64
573.14017	64
573.14018	64
573.14019	64
573.14020	64
573.14022	64
573.14023	64
573.14024	16
573.14026	8
573.14027	4
573.14028	64
573.14029	64
573.14030	64
573.14031	64
573.14032	64
573.14033	64
573.14034	64
573.14035	64
573.14036	64
573.14037	64
573.14038	64
573.14039	64
573.14040	64
573.14041	64
573.14042	64
573.14043	64
573.14044	64
573.14045	16
573.14046	64
573.14047	64
573.14048	64
573.14049	64
573.14050	64
573.14051	16
573.14052	64
573.14053	64
573.14054	64
573.14055	8
573.14056	64
573.14057	64
573.14058	64
573.14059	4
573.14060	64
573.14061	64
573.14062	64
573.14063	64
573.14064	64
573.14065	64
573.14066	64
573.14067	64
573.14068	64
573.14069	64
573.14070	8
573.14071	16
573.14072	8
573.14073	32
573.14074	64
573.14075	64
573.14076	64
573.14077	64
573.14078	64
573.14079	64
573.14080	64
573.14081	64
573.14082	8
573.14083	64
573.14084	64
573.14085	64
573.14086	64
573.14087	64
573.14088	64
573.14089	64
573.14090	64
573.14091	64
573.14092	64
573.14093	64
573.14094	8
573.14095	32
573.14096	64
573.14097	64
573.14098	64
573.14099	64
573.14100	32
573.14101	8
573.14102	64
573.14103	8
573.14104	64
573.14105	64
573.14106	64
573.14107	64
573.14108	4
573.14109	64
573.14110	64
573.14111	64
573.14112	8
573.14113	64
573.14114	64
573.14115	64
573.14116	64
573.14117	64
573.14118	64
573.14119	16
573.14120	64
573.14121	16
573.14122	32
573.14123	64
573.14124	64
573.14125	64
573.14126	64
573.14127	64
573.14128	64
573.14129	64
573.14130	64
573.14131	8
573.14132	64
573.14133	64
573.14134	16
573.14135	64
573.14136	64
573.14137	64
573.14138	64
573.14139	64
573.14140	8
573.14141	4
573.14142	64
573.14143	64
573.14144	64
573.14146	64
573.14147	64
573.14148	64
573.14149	64
573.14150	16
573.14151	16
573.14152	64
573.14153	64
573.14154	64
573.14155	64
573.14156	64
573.14158	64
573.14159	64
573.14160	32
573.14161	64
573.14162	64
573.14163	64
573.14164	32
573.14165	64
573.14166	64
573.14167	64
573.14168	64
573.14169	64
573.14170	64
573.14171	64
573.14172	64
573.14173	64
573.14174	64
573.14175	64
573.14176	64
573.14177	64
573.14178	64
573.14179	64
573.14180	64
573.14181	64
573.14182	64
573.14183	64
573.14184	64
573.14185	64
573.14186	64
573.14187	64
573.14188	64
573.14189	64
573.14190	16
573.14191	4
573.14192	64
573.14193	64
573.14194	64
573.14195	64
573.14196	4
573.14197	64
573.14198	4
573.14199	32
573.14200	64
573.14201	4
573.14202	64
573.14203	16
573.14204	64
573.14205	16
573.14206	64
573.14207	64
573.14208	16
573.14209	64
573.14210	64
573.14211	4
573.14212	64
573.14213	64
573.14214	64
573.14215	8
573.14216	64
573.14217	64
573.14218	64
573.14219	16
573.14220	64
573.14221	64
573.14222	64
573.14223	64
573.14224	64
573.14225	64
573.14226	64
573.14227	64
573.14228	64
573.14229	64
573.14230	64
573.14231	64
573.14232	64
573.14233	64
573.14234	64
573.14235	16
573.14236	64
573.14237	64
573.14238	64
573.14239	64
573.14240	64
573.14241	64
573.14242	64
573.14243	64
573.14244	64
573.14245	32
573.14246	64
573.14247	64
573.14248	64
573.14249	64
573.14250	64
573.14251	64
573.14252	64
573.14253	64
573.14254	64
573.14255	64
573.14256	64
573.14257	64
573.14258	64
573.14259	64
573.14260	64
573.14261	64
573.14262	64
573.14263	64
573.14264	64
573.14265	64
573.14266	64
573.14267	32
573.14268	64
573.14269	64
573.14270	64
573.14271	8
573.14272	16
573.14273	64
573.14274	64
573.14275	64
573.14276	64
573.14277	16
573.14278	64
573.14279	32
573.14280	64
573.14281	64
573.14282	64
573.14283	64
573.14284	64
573.14285	64
573.14286	64
573.14287	64
573.14288	64
573.14289	64
573.14290	64
573.14291	64
573.14292	64
573.14293	64
573.14294	64
573.14295	64
573.14296	64
573.14297	32
573.14298	64
573.14299	64
573.14300	32
573.14301	64
573.14302	64
573.14303	64
573.14304	32
573.14305	8
573.14306	64
573.14307	64
573.14308	64
573.14309	32
573.14310	64
573.14311	64
573.14312	64
573.14313	64
573.14314	64
573.14315	64
573.14316	64
573.14317	64
573.14319	64
573.14320	64
573.14321	64
573.14322	64
573.14323	64
573.14324	8
573.14325	64
573.14326	32
573.14327	4
573.14328	16
573.14329	64
573.14330	64
573.14331	64
573.14332	32
573.14333	64
573.14334	64
573.14335	64
573.14336	64
573.14337	64
573.14338	8
573.14339	64
573.14340	32
573.14341	16
573.14342	64
573.14343	64
573.14344	32
573.14345	64
573.14346	64
573.14347	64
573.14348	64
573.14349	64
573.14350	64
573.14351	64
573.14352	64
573.14353	64
573.14354	64
573.14355	64
573.14356	64
573.14357	64
573.14358	64
573.14359	8
573.14360	64
573.14361	64
573.14362	64
573.14363	32
573.14364	64
573.14365	16
573.14366	4
573.14367	64
573.14368	64
573.14369	32
573.14371	64
573.14372	4
573.14373	64
573.14374	64
573.14375	64
573.14376	4
573.14377	64
573.14378	64
573.14379	64
573.14380	64
573.14381	32
573.14382	64
573.14383	16
573.14384	64
573.14385	64
573.14386	64
573.14387	16
573.14388	64
573.14389	64
573.14390	64
573.14391	64
573.14392	4
573.14393	64
573.14394	64
573.14395	64
573.14396	32
573.14397	8
573.14398	8
573.14399	64
573.14400	64
573.14401	64
573.14402	32
573.14403	64
573.14404	64
573.14405	64
573.14406	64
573.14407	64
573.14408	16
573.14409	4
573.14410	4
573.14411	4
573.14412	64
573.14413	64
573.14415	64
573.14416	64
573.14417	64
573.14418	64
573.14419	64
573.14420	64
573.14421	32
573.14422	64
573.14423	32
573.14424	16
573.14425	8
573.14426	64
573.14427	16
573.14428	64
573.14429	16
573.14430	64
573.14431	64
573.14432	64
573.14433	64
573.14434	64
573.14435	64
573.14436	64
573.14437	64
573.14438	64
573.14439	64
573.14440	4
573.14441	32
573.14442	64
573.14443	8
573.14444	64
573.14445	16
573.14446	64
573.14447	64
573.14448	32
573.14449	64
573.14450	16
573.14451	32
573.14452	64
573.14453	2
573.14454	8
573.14455	64
573.14456	64
573.14457	64
573.14458	64
573.14459	64
573.14460	64
573.14461	32
573.14462	8
573.14463	64
573.14464	64
573.14465	64
573.14466	32
573.14467	32
573.14468	32
573.14469	64
573.14470	64
573.14471	64
573.14472	64
573.14473	64
573.14474	8
573.14475	64
573.14477	64
573.14478	64
573.14479	8
573.14480	64
573.14481	32
573.14482	8
573.14483	64
573.14484	64
573.14485	64
573.14486	64
573.14487	8
573.14488	8
573.14489	16
573.14490	8
573.14491	64
573.14492	64
573.14493	64
573.14494	64
573.14495	64
573.14496	64
573.14497	64
573.14498	64
573.14499	64
573.14500	64
573.14501	64
573.14502	64
573.14503	64
573.14504	64
573.14505	16
573.14506	32
573.14507	64
573.14508	64
573.14509	64
573.14510	16
573.14511	4
573.14512	64
573.14513	64
573.14514	32
573.14515	32
573.14516	64
573.14517	64
573.14518	32
573.14519	64
573.14520	64
573.14521	64
573.14522	64
573.14523	64
573.14524	64
573.14525	64
573.14526	64
573.14527	64
573.14528	64
573.14529	64
573.14530	64
573.14531	64
573.14532	16
573.14533	64
573.14534	8
573.14535	64
573.14536	64
573.14537	64
573.14538	64
573.14539	32
573.14540	64
573.14541	64
573.14542	64
573.14543	16
573.14544	64
573.14545	64
573.14546	8
573.14547	64
573.14548	64
573.14549	64
573.14550	64
SPARK_1000_C1	8
SPARK_1001_C1	16
SPARK_1002_C1	16
SPARK_1003_C1	16
SPARK_1004_C1	16
SPARK_1006_C1	16
SPARK_1007_C1	16
SPARK_1009_C1	64
SPARK_100_C1	4
SPARK_1011_C1	4
SPARK_1014_C1	64
SPARK_1014_C2	64
SPARK_1015_C1	4
SPARK_1015_C2	4
SPARK_1018_C1	64
SPARK_1018_C2	4
SPARK_1019_C1	4
SPARK_101_C1	4
SPARK_1020_C1	4
SPARK_1021_C1	16
SPARK_1023_C1	64
SPARK_1024_C1	64
SPARK_1025_C1	4
SPARK_1026_C1	4
SPARK_1027_C1	8
SPARK_1028_C1	8
SPARK_1029_C1	8
SPARK_102_C1	4
SPARK_102_C2	4
SPARK_1031_C1	16
SPARK_1032_C1	16
SPARK_1034_C1	16
SPARK_1035_C1	4
SPARK_1038_C1	4
SPARK_103_C1	4
SPARK_1040_C1	64
SPARK_1042_C2	4
SPARK_1043_C1	4
SPARK_1045_C1	8
SPARK_1046_C1	8
SPARK_1047_C1	8
SPARK_1048_C1	16
SPARK_1049_C1	16
SPARK_1050_C1	16
SPARK_1051_C1	16
SPARK_1052_C1	16
SPARK_1055_C1	32
SPARK_1055_C2	32
SPARK_1056_C1	8
SPARK_1056_C2	8
SPARK_1057_C1	4
SPARK_1057_C2	4
SPARK_1058_C1	64
SPARK_1061_C1	4
SPARK_1062_C1	4
SPARK_1063_C1	4
SPARK_1064_C1	4
SPARK_106_C1	4
SPARK_1074_C1	4
SPARK_1076_C1	16
SPARK_1077_C1	8
SPARK_1078_C1	16
SPARK_1079_C1	8
SPARK_107_C1	4
SPARK_107_C2	4
SPARK_1080_C1	16
SPARK_1081_C1	16
SPARK_1082_C1	16
SPARK_1083_C1	8
SPARK_1084_C1	8
SPARK_1085_C1	16
SPARK_1087_C1	4
SPARK_108_C1	4
SPARK_108_C2	4
SPARK_1090_C1	16
SPARK_1091_C1	8
SPARK_1093_C1	16
SPARK_1094_C1	16
SPARK_1096_C1	4
SPARK_1097_C1	16
SPARK_1098_C1	64
SPARK_1099_C1	8
SPARK_109_C1	4
SPARK_10_C1	32
SPARK_1100_C1	64
SPARK_1100_C2	64
SPARK_1101_C1	8
SPARK_1102_C1	16
SPARK_1103_C1	8
SPARK_1104_C1	8
SPARK_1105_C1	8
SPARK_1106_C1	16
SPARK_1107_C2	4
SPARK_1108_C1	4
SPARK_1109_C1	4
SPARK_1109_C2	4
SPARK_110_C1	4
SPARK_110_C2	4
SPARK_110_C3	4
SPARK_1110_C1	4
SPARK_1111_C1	4
SPARK_1112_C1	4
SPARK_1114_C1	4
SPARK_1114_C2	4
SPARK_1115_C1	4
SPARK_1115_C2	4
SPARK_1116_C1	4
SPARK_1117_C1	4
SPARK_1118_C1	4
SPARK_1118_C2	4
SPARK_1119_C1	4
SPARK_1119_C2	4
SPARK_1120_C1	4
SPARK_1121_C1	4
SPARK_1122_C1	4
SPARK_1123_C1	4
SPARK_1125_C1	4
SPARK_1126_C1	4
SPARK_1127_C1	4
SPARK_1128_C1	4
SPARK_1129_C1	4
SPARK_1130_C1	4
SPARK_1131_C1	4
SPARK_1132_C1	4
SPARK_1133_C1	4
SPARK_1134_C1	4
SPARK_1135_C1	64
SPARK_1136_C1	64
SPARK_1138_C1	8
SPARK_1138_C2	8
SPARK_1139_C1	8
SPARK_113_C1	4
SPARK_1141_C1	4
SPARK_1142_C1	4
SPARK_1143_C1	4
SPARK_1144_C2	64
SPARK_1145_C1	4
SPARK_1146_C1	4
SPARK_1147_C1	4
SPARK_1147_C2	4
SPARK_1149_C1	16
SPARK_114_C1	4
SPARK_1150_C1	16
SPARK_1151_C1	16
SPARK_1152_C1	16
SPARK_1153_C1	16
SPARK_1153_C2	16
SPARK_1154_C1	4
SPARK_1155_C1	8
SPARK_1156_C1	16
SPARK_1157_C1	16
SPARK_1158_C1	8
SPARK_1159_C1	8
SPARK_115_C1	4
SPARK_1160_C1	16
SPARK_1161_C1	8
SPARK_1162_C1	16
SPARK_1163_C1	8
SPARK_1164_C1	4
SPARK_1164_C2	4
SPARK_1165_C1	4
SPARK_1165_C2	4
SPARK_1168_C1	4
SPARK_116_C1	64
SPARK_1170_C1	4
SPARK_1171_C1	4
SPARK_1172_C1	16
SPARK_1173_C1	16
SPARK_1174_C1	16
SPARK_1178_C1	4
SPARK_1179_C1	64
SPARK_117_C1	4
SPARK_1180_C1	4
SPARK_1185_C1	4
SPARK_1186_C1	16
SPARK_1187_C1	16
SPARK_1188_C1	16
SPARK_1189_C1	8
SPARK_118_C2	4
SPARK_1190_C1	8
SPARK_1191_C1	8
SPARK_1192_C1	16
SPARK_1194_C1	4
SPARK_1197_C1	4
SPARK_119_C1	4
SPARK_1203_C1	4
SPARK_1204_C1	4
SPARK_1205_C1	64
SPARK_1206_C1	4
SPARK_1208_C1	4
SPARK_1208_C2	4
SPARK_1209_C1	64
SPARK_1210_C1	64
SPARK_1211_C1	4
SPARK_1212_C1	4
SPARK_1213_C1	4
SPARK_1214_C1	4
SPARK_1215_C1	64
SPARK_1216_C1	16
SPARK_1218_C1	16
SPARK_1219_C1	16
SPARK_121_C1	4
SPARK_121_C2	4
SPARK_121_C3	4
SPARK_1220_C1	64
SPARK_1221_C1	16
SPARK_1222_C1	16
SPARK_1223_C1	8
SPARK_1224_C1	16
SPARK_1225_C1	64
SPARK_1226_C1	4
SPARK_1227_C1	4
SPARK_1228_C1	4
SPARK_1229_C1	4
SPARK_122_C2	4
SPARK_1230_C1	4
SPARK_1231_C1	4
SPARK_1232_C1	4
SPARK_1233_C1	4
SPARK_1234_C1	4
SPARK_1235_C1	4
SPARK_1236_C1	4
SPARK_1237_C1	4
SPARK_1238_C1	4
SPARK_1239_C1	4
SPARK_123_C1	4
SPARK_1240_C1	4
SPARK_1241_C1	4
SPARK_1242_C1	8
SPARK_1243_C1	4
SPARK_1244_C1	4
SPARK_1245_C1	4
SPARK_1246_C1	4
SPARK_1247_C1	4
SPARK_1248_C1	4
SPARK_1249_C1	4
SPARK_124_C1	4
SPARK_1251_C1	4
SPARK_1252_C1	4
SPARK_1253_C1	4
SPARK_1254_C1	4
SPARK_1255_C1	4
SPARK_1255_C2	4
SPARK_1256_C1	4
SPARK_1258_C1	4
SPARK_1259_C1	16
SPARK_1260_C2	4
SPARK_1261_C1	4
SPARK_1262_C1	4
SPARK_1263_C2	4
SPARK_1265_C1	4
SPARK_1265_C2	4
SPARK_1266_C1	4
SPARK_1267_C1	4
SPARK_1270_C1	64
SPARK_1270_C2	64
SPARK_1271_C1	64
SPARK_1271_C2	64
SPARK_1272_C1	4
SPARK_1273_C1	4
SPARK_1274_C1	64
SPARK_1274_C2	64
SPARK_1279_C1	4
SPARK_1280_C1	4
SPARK_1280_C2	4
SPARK_1280_C3	4
SPARK_1281_C1	4
SPARK_1282_C1	4
SPARK_1283_C1	4
SPARK_1284_C1	4
SPARK_1284_C2	4
SPARK_1285_C1	4
SPARK_1287_C1	4
SPARK_128_C1	4
SPARK_1294_C1	4
SPARK_1296_C1	16
SPARK_1296_C2	16
SPARK_1297_C1	16
SPARK_1298_C1	16
SPARK_1299_C1	64
SPARK_129_C1	4
SPARK_12_C1	4
SPARK_1300_C1	4
SPARK_1301_C1	16
SPARK_1302_C1	4
SPARK_1303_C1	4
SPARK_1304_C1	16
SPARK_1305_C1	16
SPARK_1306_C1	16
SPARK_1308_C1	16
SPARK_1309_C1	16
SPARK_130_C1	16
SPARK_1310_C1	4
SPARK_1311_C1	4
SPARK_1313_C1	64
SPARK_1314_C1	64
SPARK_1315_C1	16
SPARK_1316_C1	16
SPARK_1317_C1	64
SPARK_1318_C1	8
SPARK_1319_C1	16
SPARK_131_C1	4
SPARK_1320_C1	16
SPARK_1321_C1	8
SPARK_1322_C1	8
SPARK_1323_C1	8
SPARK_1324_C1	16
SPARK_1325_C1	8
SPARK_1327_C1	4
SPARK_1327_C2	4
SPARK_1329_C1	4
SPARK_132_C1	16
SPARK_1331_C1	4
SPARK_1332_C1	4
SPARK_1333_C1	64
SPARK_1335_C1	4
SPARK_1335_C2	4
SPARK_1336_C1	4
SPARK_1336_C2	4
SPARK_1337_C1	4
SPARK_1338_C1	4
SPARK_1338_C2	4
SPARK_1339_C1	4
SPARK_133_C1	4
SPARK_1340_C1	4
SPARK_1341_C1	4
SPARK_1342_C1	4
SPARK_1343_C2	4
SPARK_1344_C1	4
SPARK_1344_C2	4
SPARK_1346_C1	4
SPARK_1348_C1	4
SPARK_1349_C1	4
SPARK_134_C1	4
SPARK_1350_C1	4
SPARK_1352_C1	4
SPARK_1353_C1	4
[truncated: 1,277 more rows]

## Sheet: Kleborate
strain	ST	virulence_score	resistance_score	Yersiniabactin	YbST	Colibactin	CbST	Aerobactin	AbST	Salmochelin	SmST	rmpA	rmpA2	wzi	K_locus	AGly	Col	Fcyn	Flq	Gly	MLS	Ntmdz	Phe	Rif	Sul	Tet	Tmt	Bla	Bla_Carb	Bla_ESBL	Bla_ESBL_inhR	Bla_broad	Bla_broad_inhR
573.12858	ST1426	0	1	-	0	-	0	-	0	-	0	-	-	wzi177	KL125 (KL114)	StrB;StrA*;Aac3-IIa*	-	-	QnrB1?	-	-	-	CatB4?	-	SulII	TetA	DfrA14	SHV-187*;AmpH*;OXA-1	-	CTX-M-15	-	-	TEM-30*
573.12859	ST133	0	0	-	0	-	0	-	0	-	0	-	-	wzi180	KL116	-	-	-	QnrB1	-	-	-	-	-	-	-	-	AmpH*;SHV-187*?	-	-	-	-	-
573.12861	ST2267	0	0	-	0	-	0	-	0	-	0	-	-	wzi202	KL127 (KL155)	-	-	-	-	-	-	-	-	-	-	-	-	SHV-187*;AmpH*	-	-	-	-	-
573.12862	ST258	0	1	-	0	-	0	-	0	-	0	-	-	wzi29	KL106	AadA2*;Aph3-Ia*	-	-	ParC-80I;GyrA-83I	-	MphA	-	CatA1*	-	SulI	-	DfrA12	AmpH*	-	SHV-12	-	-	-
573.12863	ST46-1LV	0	0	-	0	-	0	-	0	-	0	-	-	wzi64	KL64	-	-	-	-	-	-	-	-	-	-	-	-	AmpH*;SHV-187*	-	-	-	-	-
573.12864	ST258	2	2	ybt 17; ICEKp10	267-1LV	clb 3	19	-	0	-	0	-	-	wzi154	KL107	Aac6-Ib*	-	-	ParC-80I;GyrA-83I;GyrA-87N	-	-	-	-	-	-	-	-	AmpH*;OXA-9*	KPC-2	SHV-12	-	-	-
573.12865	ST20	0	0	-	0	-	0	-	0	-	0	-	-	wzi84	KL28	-	-	-	-	-	-	-	-	-	-	-	-	AmpH*	-	-	-	-	SHV-26*
573.12867	ST307	0	2	-	0	-	0	-	0	-	0	-	-	wzi173	KL102 (KL149,KL155)	-	-	-	ParC-80I;GyrA-83I;GyrA-87N	-	-	-	-	-	-	-	-	AmpH*;SHV-28*;OXA-9*	KPC-2	CTX-M-15	-	-	TEM-54*
573.12868	ST86	4	0	ybt 9; ICEKp3	202-1LV	-	0	iuc 1	1	iro 1	1	rmpA_1(KpVP-1)	rmpA2_2*	wzi2	KL2 (KL30)	-	-	-	-	-	-	-	-	-	-	-	-	AmpH*;SHV-187*	-	-	-	-	-
573.12869	ST323	0	1	-	0	-	0	-	0	-	0	-	-	wzi262	KL21	StrB;StrA*	-	-	QnrB1?	-	-	-	CatB4?	-	SulII	TetA	DfrA14	AmpH*;SHV-187*;OXA-1	-	CTX-M-15	-	-	TEM-30*
573.12872	ST412	0	0	-	0	-	0	-	0	-	0	-	-	wzi206	KL57	-	-	-	-	-	-	-	CatA2*	-	-	TetD	-	AmpH*	-	-	-	-	SHV-26*
573.12873	ST218	1	0	ybt unknown	0	-	0	-	0	-	0	-	-	wzi77	KL?	-	-	-	-	-	-	-	-	-	-	-	-	SHV-187*;AmpH*	-	-	-	-	-
573.12874	ST393	1	0	ybt 10; ICEKp4?	72-3LV	-	0	-	0	-	0	-	-	wzi43	KL43	AadB	-	-	Qnr-S1	-	-	-	-	-	-	-	-	AmpH*;SHV-187*	-	-	-	-	-
573.12876	ST15	0	1	-	0	-	0	-	0	-	0	-	-	wzi93	KL112	AadA2*;Aph3-Ia*	-	-	ParC-80I;GyrA-83F;GyrA-87A	-	MphA	-	CatB4?	-	SulI	TetA	DfrA12	AmpH*;SHV-28*;OXA-1	-	CTX-M-15	-	-	TEM-30*
573.12878	ST16	0	1	-	0	-	0	-	0	-	0	-	-	wzi50	KL15 (KL17,KL51,KL52)	AadA2*	-	-	ParC-84K;GyrA-83F;GyrA-87N	-	MphA	-	-	-	SulI	-	DfrA12	AmpH*	-	CTX-M-15	-	-	SHV-26*
573.12880	ST258	2	2	ybt 17; ICEKp10	267-1LV	clb 3	19-1LV	-	0	-	0	-	-	wzi154	KL107	Aac6-Ib*	-	-	ParC-80I;GyrA-83I;GyrA-87N	-	-	-	-	-	-	-	-	AmpH*;OXA-9*	KPC-2	SHV-12	-	-	TEM-54*
573.12881	ST966	1	0	ybt 4; plasmid	65-2LV	-	0	-	0	-	0	-	-	0	-	-	-	-	-	-	-	-	-	-	-	-	-	AmpH*;SHV-187*	-	-	-	-	-
573.12882	ST37	0	0	-	0	-	0	-	0	-	0	-	-	wzi50	KL15 (KL17,KL51,KL52)	-	-	-	-	-	-	-	-	-	-	-	-	AmpH*;SHV-187*	-	-	-	-	-
573.12883	ST218	1	0	ybt unknown	0	-	0	-	0	-	0	-	-	wzi77	KL?	-	-	-	-	-	-	-	-	-	-	-	-	AmpH*;SHV-187*	-	-	-	-	-
573.12887	ST258	2	1	ybt 17; ICEKp10	289-2LV	clb 3	17-2LV	-	0	-	0	-	-	wzi154	KL107	AadA1-pm*?;AadA2;StrB*;StrA*;Aph4-Ia;Aac3-Iva?;AadA5;Aac6-Ib	-	-	ParC-80I;GyrA-83I;GyrA-87N	-	MphA	-	CmlA1*	-	SulIII;SulII;SulI	TetA	DfrA17	AmpH*	-	SHV-12	-	-	-
573.12888	ST258	0	1	-	0	-	0	-	0	-	0	-	-	wzi154	KL107	AadA1-pm*?;AadA2;Aph4-Ia;Aac3-Iva?;Aac6-Ib	-	-	ParC-80I;GyrA-83I	-	-	-	CmlA1*	-	SulIII	-	-	AmpH*	-	SHV-5*	-	-	TEM-54*
573.12889	ST2330	0	0	-	0	-	0	-	0	-	0	-	-	0	-	-	-	-	-	-	-	-	-	-	-	-	-	AmpH*;SHV-65*	-	-	-	-	-
573.12890	ST17	0	0	-	0	-	0	-	0	-	0	-	-	wzi50	KL15 (KL17,KL51,KL52)	-	-	-	-	-	-	-	-	-	-	-	-	AmpH*;SHV-187*	-	-	-	-	-
573.12891	ST1662-1LV	0	1	-	0	-	0	-	0	-	0	-	-	wzi104	KL51	StrB;StrA*;Aac3-IIa*	-	-	QnrB1?	-	-	-	CatB4?	-	SulII	TetA	DfrA14	AmpH*;SHV-187*;OXA-1	-	CTX-M-15	-	-	TEM-30*
573.12892	ST70	0	1	-	0	-	0	-	0	-	0	-	-	wzi162	KL122	AadA2*	-	-	GyrA-83Y	-	MphA	-	CatB4?	-	SulI	-	DfrA12	AmpH*;OXA-1	-	CTX-M-15	-	SHV-32	-
573.12894	ST307	0	1	-	0	-	0	-	0	-	0	-	-	wzi173	KL102 (KL149,KL155)	Aac3-IIa	-	-	ParC-80I;GyrA-83I;GyrA-87N	-	-	-	-	-	-	-	-	AmpH*;SHV-28*	-	CTX-M-15	-	-	TEM-30*
573.12895	ST492	0	0	-	0	-	0	-	0	-	0	-	-	wzi23	KL14	AadB	-	-	Qnr-S1	-	-	-	-	-	-	-	-	AmpH*	-	-	-	SHV-14*	-
573.12896	ST492	0	1	-	0	-	0	-	0	-	0	-	-	wzi23	KL14	AadB	-	-	Qnr-S1	-	-	-	-	-	-	-	-	AmpH*	-	SHV-30*	-	-	-
573.12897	ST15	0	1	-	0	-	0	-	0	-	0	-	-	wzi93	KL112	AadA2*;Aph3-Ia*	-	-	ParC-80I;GyrA-83F;GyrA-87A	-	MphA	-	CatB4?	-	SulI	TetA	DfrA12?	AmpH*;SHV-28*;OXA-1	-	CTX-M-15	-	-	TEM-30*
573.12898	ST307	0	1	-	0	-	0	-	0	-	0	-	-	wzi173	KL102 (KL149,KL155)	StrB;StrA*;Aac3-IIa*	-	-	QnrB1?;ParC-80I;GyrA-83I	-	-	-	CatB4?	-	SulII	TetA	DfrA14	AmpH*;SHV-28*;OXA-1	-	CTX-M-15	-	-	TEM-30*
573.12899	ST2217	0	1	-	0	-	0	-	0	-	0	-	-	0	-	StrB;StrA*;Aac3-IIa*	-	-	QnrB1?	-	-	-	CatB4?	-	SulII	TetA	DfrA14	AmpH*;OXA-1	-	CTX-M-15	-	-	SHV-26*;TEM-30*
573.12901	ST36	0	1	-	0	-	0	-	0	-	0	-	-	wzi331	KL7	StrB;StrA	-	-	-	-	-	-	-	-	-	TetB*	-	AmpH*	-	SHV-13*	-	-	-
573.12902	ST1024-2LV	0	0	-	0	-	0	-	0	-	0	-	-	wzi278	KL35	-	-	-	-	-	-	-	-	-	-	-	-	AmpH*	-	-	-	SHV-60*	-
573.12904	ST1180	0	0	-	0	-	0	-	0	-	0	-	-	wzi162	KL122	-	-	-	-	-	-	-	-	-	-	-	-	SHV-187*;AmpH*	-	-	-	-	-
573.12905	ST307	0	2	-	0	-	0	-	0	-	0	-	-	wzi173	KL102 (KL149,KL155)	Aac3-IIa	-	-	ParC-80I;GyrA-83I;GyrA-87N	-	-	-	-	-	-	-	DfrA14	AmpH*;SHV-28*;OXA-9*	KPC-2*	CTX-M-15	-	-	TEM-54*
573.12906	ST20	0	0	-	0	-	0	-	0	-	0	-	-	wzi84	KL28	StrB;StrA	-	-	-	-	-	-	-	-	-	-	-	SHV-187*;AmpH*	-	-	-	-	-
573.12907	ST37	0	0	-	0	-	0	-	0	-	0	-	-	wzi50	KL15 (KL17,KL51,KL52)	-	-	-	-	-	-	-	-	-	-	-	-	AmpH*;SHV-187*	-	-	-	-	-
573.12910	ST45	1	0	ybt 10; ICEKp4	78	-	0	-	0	-	0	-	-	wzi101	KL24	-	-	-	-	-	-	-	-	-	-	TetD	-	AmpH*	-	-	-	SHV-1?	-
573.12911	ST492	0	1	-	0	-	0	-	0	-	0	-	-	wzi23	KL14	AadB	-	-	Qnr-S1	-	-	-	-	-	-	-	-	AmpH*	-	SHV-30*	-	-	-
573.12912	ST20	0	0	-	0	-	0	-	0	-	0	-	-	wzi113	KL111	-	-	-	-	-	-	-	-	-	-	-	-	AmpH*	-	-	-	-	SHV-26*
573.12913	ST258	2	2	ybt 17; ICEKp10	289-2LV	clb 3	17-2LV	-	0	-	0	-	-	wzi154	KL107	AadA2*;Aac6-Ib*?	-	-	ParC-80I;GyrA-83I;GyrA-87N	-	MphA	-	-	-	SulI	TetA	DfrA12	AmpH*	KPC-2	SHV-12	-	-	-
573.12914	ST25	1	1	ybt 14; ICEKp5	145-1LV	-	0	-	0	-	0	-	-	wzi72	KL2	StrB;StrA*	-	-	QnrB1?	-	-	-	CatB4?	-	SulII	TetA	DfrA14	AmpH*;OXA-1	-	CTX-M-15	-	SHV-77*	TEM-30*
573.12915	ST261	1	1	ybt 14; ICEKp5	135	-	0	-	0	-	0	-	-	wzi173	KL102 (KL149,KL155)	StrB;StrA*	-	-	Qnr-S1	-	-	-	-	-	SulI;SulII	TetA;TetD	DfrA1	AmpH*;SHV-142;LAP-2	-	CTX-M-14	-	-	-
573.12916	ST1373	0	1	-	0	-	0	-	0	-	0	-	-	wzi96	KL38	AadA1-pm*?;AadB	-	-	Qnr-S1	-	-	-	-	-	SulI	-	DfrA1*	AmpH*	-	SHV-30*	-	-	-
573.12917	ST13	0	1	-	0	-	0	-	0	-	0	-	-	0	-	-	-	-	-	-	-	-	-	-	-	-	-	AmpH*	-	SHV-101*	-	-	-
573.12918	ST101	1	1	ybt 9; ICEKp3	172-2LV	-	0	-	0	-	0	-	-	wzi137	KL17	StrB;StrA*	-	-	QnrB1;ParC-80I;GyrA-83Y;GyrA-87A	-	-	-	CatB4?	-	SulII	-	DfrA14	AmpH*;SHV-28*;OXA-1	-	CTX-M-15	-	-	TEM-30*
573.12920	ST258	0	0	-	0	-	0	-	0	-	0	-	-	wzi29	KL106	Aac6-Ib;AadA2;Aph3-Ia*	-	-	ParC-80I;GyrA-83I	-	MphA	-	CatA1*	-	SulI	-	DfrA12	AmpH*	-	-	-	-	-
573.12921	ST846	0	0	-	0	-	0	-	0	-	0	-	-	0	-	-	-	-	-	-	-	-	-	-	-	-	-	AmpH*	-	-	-	-	SHV-26*
573.12923	ST1824	1	0	ybt 4; plasmid	65	-	0	-	0	-	0	-	-	0	-	-	-	-	-	-	-	-	-	-	-	-	-	AmpH*;SHV-28*	-	-	-	-	-
573.12924	ST492	0	1	-	0	-	0	-	0	-	0	-	-	wzi23	KL14	AadB	-	-	Qnr-S1	-	-	-	-	-	-	-	-	AmpH*	-	SHV-30*	-	-	-
573.12925	ST17	0	0	-	0	-	0	-	0	-	0	-	-	wzi417	KL151 (KL46)	-	-	-	-	-	-	-	-	-	-	-	-	SHV-187*;AmpH*	-	-	-	-	-
573.12926	ST774	0	0	-	0	-	0	-	0	-	0	-	-	wzi447	KL124	-	-	-	-	-	-	-	-	-	-	-	-	SHV-187*;AmpH*	-	-	-	-	-
573.12927	ST14	1	0	ybt 9; ICEKp3	183	-	0	-	0	-	0	-	-	wzi2	KL2 (KL30)	StrB;StrA	-	-	-	-	-	-	-	-	SulI?	TetD	-	AmpH*;SHV-28*	-	-	-	-	-
573.12928	ST466	1	0	ybt 10; ICEKp4	95	-	0	-	0	-	0	-	-	wzi37	KL22/KL37	-	-	-	-	-	-	-	-	-	-	-	-	AmpH*	-	-	-	SHV-33	-
573.12932	ST307-1LV	0	1	-	0	-	0	-	0	-	0	-	-	wzi173	KL102 (KL149,KL155)	AadA1-pm*?;Sat-2A;Aac3-IIa	-	-	ParC-80I;GyrA-83I;GyrA-87N	-	-	-	-	-	-	-	DfrA1	AmpH*;SHV-28*	-	CTX-M-15	-	-	TEM-30*
573.12934	ST753	0	1	-	0	-	0	-	0	-	0	-	-	0	-	-	-	-	-	-	-	-	-	-	-	-	-	AmpH*	-	SHV-27*	-	-	-
573.12935	ST133	2	0	ybt 17; ICEKp10	267	clb 3	19	-	0	-	0	-	-	wzi180	KL116	-	-	-	-	-	-	-	-	-	-	-	-	AmpH*	-	-	-	SHV-75	-
573.12936	ST258	2	2	ybt 17; ICEKp10	289	clb 3	17-2LV	-	0	-	0	-	-	wzi154	KL107	StrB;StrA*;AadA1-pm*?;Aac6-Ib	-	-	ParC-80I;GyrA-83I	-	-	-	CatA1*	-	SulII	-	DfrA14	AmpH*;OXA-9	KPC-3	-	-	SHV-11	TEM-79*
573.12937	ST45	1	0	ybt 10; ICEKp4	78-1LV	-	0	-	0	-	0	-	-	wzi101	KL24	-	-	-	-	-	-	-	-	-	-	TetD	-	AmpH*	-	-	-	SHV-1?	-
573.12938	ST1876	0	1	-	0	-	0	-	0	-	0	-	-	wzi50	KL15 (KL17,KL51,KL52)	StrB;StrA*;Aac3-IIa*	-	-	QnrB1?	-	-	-	CatB4?	-	SulII	TetA	DfrA14	SHV-187*;AmpH*;OXA-1	-	CTX-M-15	-	-	TEM-30*
573.12939	ST276-2LV	1	0	ybt unknown	0	-	0	-	0	-	0	-	-	wzi56	KL55	-	-	-	GyrA-87N	-	-	-	-	-	-	-	-	AmpH*;SHV-187*	-	-	-	-	-
573.12941	ST42-1LV	0	0	-	0	-	0	-	0	-	0	-	-	wzi98	KL35?	-	-	-	-	-	-	-	-	-	-	-	-	AmpH*	-	-	-	-	SHV-26*
573.12942	ST492	0	0	-	0	-	0	-	0	-	0	-	-	wzi23	KL14	AadB	-	-	Qnr-S1	-	-	-	-	-	-	-	-	AmpH*;SHV-187*	-	-	-	-	-
573.12943	ST101	0	0	-	0	-	0	-	0	-	0	-	-	wzi29	KL106	-	-	-	-	-	-	-	-	-	-	-	-	AmpH*;SHV-28*	-	-	-	-	-
573.12944	ST1662-1LV	0	1	-	0	-	0	-	0	-	0	-	-	wzi104	KL51	StrB;StrA*;Aac3-IIa*	-	-	QnrB1?	-	-	-	CatB4?	-	SulII	-	DfrA14	SHV-187*;AmpH*;OXA-1	-	CTX-M-15	-	-	TEM-30*
573.12945	ST492	0	0	-	0	-	0	-	0	-	0	-	-	wzi23	KL14	AadB	-	-	Qnr-S1	-	-	-	-	-	-	-	-	AmpH*;SHV-187*	-	-	-	-	-
573.12947	ST307	0	1	-	0	-	0	-	0	-	0	-	-	wzi173	KL102 (KL149,KL155)	StrB;StrA*;Aac3-IIa*	-	-	QnrB1?;ParC-80I;GyrA-83I	-	-	-	CatB4?	-	SulII	TetA	DfrA14	AmpH*;SHV-28*;OXA-1	-	CTX-M-15	-	-	TEM-30*
573.12949	ST405	1	1	ybt unknown	0	-	0	-	0	-	0	-	-	wzi424	KL151	StrB;StrA*;Aac3-IIa*	-	-	QnrB1?	-	-	-	-	-	SulII	TetA	DfrA14	AmpH*;OXA-1	-	CTX-M-15	-	SHV-76*	TEM-30*
573.12952	ST1017	0	1	-	0	-	0	-	0	-	0	-	-	wzi130	KL58	StrB;StrA*;Aac3-IIa*	-	-	QnrB1?	-	-	-	CatB4?	-	SulII	TetA	DfrA14	SHV-187*;AmpH*;OXA-1	-	CTX-M-15	-	-	TEM-30*
573.12953	ST307	1	1	ybt 16; ICEKp12	277	-	0	-	0	-	0	-	-	wzi173	KL102 (KL149,KL155)	StrB*;StrA*	-	-	ParC-80I;GyrA-83I;GyrA-87N	-	-	-	CatA2*	-	SulII	TetD	DfrA14	AmpH*;SHV-28*	-	CTX-M-15	-	-	-
573.12954	ST45	1	1	ybt 10; ICEKp4	78	-	0	-	0	-	0	-	-	wzi101	KL24	AadA5;StrB*;StrA*	MgrB-85%	-	-	-	MphA	-	-	-	SulI;SulII	TetA;TetD	DfrA17	AmpH*	-	CTX-M-27	-	SHV-1?	-
573.12955	ST432	0	0	-	0	-	0	-	0	-	0	-	-	wzi206	KL57	-	-	-	-	-	-	-	-	-	-	-	-	AmpH*	-	-	-	SHV-60	-
573.12960	ST1686	0	0	-	0	-	0	-	0	-	0	-	-	wzi351	KL113	-	-	-	-	-	-	-	-	-	-	-	-	AmpH*;SHV-28*	-	-	-	-	-
573.12963	ST433	0	1	-	0	-	0	-	0	-	0	-	-	wzi173	KL102 (KL149,KL155)	-	-	-	-	-	-	-	-	-	-	-	-	AmpH*	-	SHV-13*	-	-	-
573.12964	ST492	0	0	-	0	-	0	-	0	-	0	-	-	wzi23	KL14	AadB	-	-	Qnr-S1	-	-	-	-	-	-	-	-	AmpH*;SHV-161*	-	-	-	-	-
573.12965	ST45	1	0	ybt 10; ICEKp4	78-1LV	-	0	-	0	-	0	-	-	wzi101	KL24	-	-	-	-	-	-	-	-	-	-	TetD	-	AmpH*	-	-	-	-	SHV-26*
573.12966	ST307	0	2	-	0	-	0	-	0	-	0	-	-	wzi173	KL102 (KL149,KL155)	StrB*;StrA*	-	-	ParC-80I;GyrA-83I;GyrA-87N	-	-	-	-	-	SulII	-	DfrA14	AmpH*;SHV-28*;OXA-9*	KPC-2	CTX-M-15	-	-	TEM-54*
573.12967	ST147	0	0	-	0	-	0	-	0	-	0	-	-	wzi56	KL55	-	-	-	-	-	-	-	-	-	-	-	-	SHV-67*;AmpH*	-	-	-	-	-
573.12968	ST502	0	0	-	0	-	0	-	0	-	0	-	-	wzi50	KL15 (KL17,KL51,KL52)	-	-	-	-	-	-	-	-	-	-	-	-	AmpH*;SHV-187*	-	-	-	-	-
573.12969	ST1876	0	1	-	0	-	0	-	0	-	0	-	-	wzi50	KL15 (KL17,KL51,KL52)	StrB;StrA*;Aac3-IIa*	-	-	QnrB1?;GyrA-83F	-	-	-	CatB4?	-	SulII	-	DfrA14	AmpH*;SHV-187*;OXA-1	-	CTX-M-15	-	-	TEM-30*
573.12970	ST307	0	1	-	0	-	0	-	0	-	0	-	-	wzi173	KL102 (KL149,KL155)	-	-	-	ParC-80I;GyrA-83I;GyrA-87N	-	-	-	-	-	-	-	-	AmpH*;SHV-28*	-	CTX-M-15	-	-	-
573.12971	ST1662-1LV	0	1	-	0	-	0	-	0	-	0	-	-	wzi104	KL51	StrB;StrA*;Aac3-IIa*	-	-	QnrB1?	-	-	-	CatB4	-	SulII	TetA	DfrA14	AmpH*;SHV-187*;OXA-1	-	CTX-M-15	-	-	TEM-30*
573.12972	ST45	1	1	ybt 10; ICEKp4	78-1LV	-	0	-	0	-	0	-	-	wzi101	KL24	StrB;StrA*;Aac3-IIa*	-	-	QnrB1?	-	-	-	CatB4?	-	SulII	TetA	DfrA14	AmpH*;OXA-1	-	CTX-M-15	-	-	SHV-26*;TEM-30*
573.12974	ST36-1LV	1	1	ybt unknown	0	-	0	-	0	-	0	-	-	wzi27	KL27	StrB;StrA*	-	-	QnrB1?	-	-	-	CatB4?	-	SulII	TetA	DfrA14	AmpH*;OXA-1	-	SHV-13*;CTX-M-15	-	-	TEM-30*
573.12976	ST16	0	1	-	0	-	0	-	0	-	0	-	-	wzi50	KL15 (KL17,KL51,KL52)	AadA2*;Aph3-Ia*	-	-	ParC-84K;GyrA-83F;GyrA-87N	-	MphA	-	CatB4?	-	SulI	TetA	DfrA12	AmpH*;OXA-1	-	CTX-M-15	-	-	SHV-26*
573.12977	ST29	1	1	ybt 14; ICEKp5	151	-	0	-	0	-	0	-	-	wzi19	KL19	StrB;StrA*;Aac3-IIa*	MgrB-62%	-	QnrB1?	-	-	-	CatB4?	-	SulII	-	DfrA14	AmpH*;SHV-187;OXA-1	-	CTX-M-15	-	-	TEM-30*
573.12978	ST37	1	0	ybt 5; ICEKp6	10	-	0	-	0	-	0	-	-	wzi50	KL15 (KL17,KL51,KL52)	AadA1-pm*?	-	-	GyrA-83F	-	-	-	-	-	SulI	-	DfrA1*	SHV-187*;AmpH*	-	-	-	-	-
573.12979	ST1303-1LV	2	1	ybt 17; ICEKp10	289-1LV	clb 3	13-3LV	-	0	-	0	-	-	0	-	AadA2*;Aph3-Ia*	-	-	-	-	MphA	-	CatB4?	-	SulI	TetA	DfrA12	SHV-187*;AmpH*;OXA-1	-	CTX-M-15	-	-	TEM-30*
573.12980	ST20	0	0	-	0	-	0	-	0	-	0	-	-	wzi84	KL28	-	-	-	-	-	-	-	-	-	-	-	-	SHV-187;AmpH*	-	-	-	-	-
573.12983	ST1164	0	0	-	0	-	0	-	0	-	0	-	-	wzi94	KL62	-	-	-	-	-	-	-	-	-	-	-	-	AmpH*;SHV-187*	-	-	-	-	-
573.12984	ST636	0	0	-	0	-	0	-	0	-	0	-	-	wzi39	KL39 (KL13)	-	-	-	-	-	-	-	-	-	-	-	-	AmpH*	-	-	-	-	SHV-26*
573.12985	ST36-1LV	0	1	-	0	-	0	-	0	-	0	-	-	wzi27	KL27	-	-	-	-	-	-	-	-	-	-	-	-	AmpH*	-	SHV-13*	-	-	-
573.12986	ST45	1	0	ybt 10; ICEKp4	78-1LV	-	0	-	0	-	0	-	-	wzi101	KL24	-	-	-	-	-	-	-	-	-	-	TetD	-	AmpH*	-	-	-	-	SHV-26*
573.12988	ST1933	0	1	-	0	-	0	-	0	-	0	-	-	wzi83	KL23	-	-	-	-	-	-	-	-	-	SulI	-	DfrA22	AmpH*	-	SHV-12	-	-	-
573.12990	ST258	2	1	ybt 17; ICEKp10	289-2LV	clb 3	17-2LV	-	0	-	0	-	-	wzi154	KL107	AadA2*;Aac6-Ib	-	-	ParC-80I;GyrA-83I;GyrA-87N	-	MphA	-	CatB4?	-	SulI	TetA	DfrA12	AmpH*;OXA-1	-	SHV-12;CTX-M-15	-	-	-
573.12992	ST1662-1LV	0	1	-	0	-	0	-	0	-	0	-	-	wzi104	KL51	StrB;StrA*;Aac3-IIa*	-	-	QnrB1?	-	-	-	CatB4?	-	SulII	TetA?	DfrA14	AmpH*;SHV-187*;OXA-1	-	CTX-M-15	-	-	TEM-30*
573.12993	ST37	0	0	-	0	-	0	-	0	-	0	-	-	0	-	-	-	-	-	-	-	-	-	-	-	-	-	AmpH*;SHV-187*	-	-	-	-	-
573.12994	ST307	0	1	-	0	-	0	-	0	-	0	-	-	wzi173	KL102 (KL149,KL155)	StrB;StrA*;Aac3-IIa*	-	-	QnrB1?;ParC-80I;GyrA-83I	-	-	-	CatB4?	-	SulII	TetA	DfrA14	AmpH*;SHV-28*;OXA-1	-	CTX-M-15	-	-	TEM-30*
573.12995	ST36	0	1	-	0	-	0	-	0	-	0	-	-	wzi300	KL51	-	-	-	-	-	-	-	-	-	-	-	-	AmpH*	-	SHV-13*	-	-	-
573.12996	ST37	1	0	ybt 10; ICEKp4	91-1LV	-	0	-	0	-	0	-	-	wzi12	KL12	-	-	-	-	-	-	-	-	-	-	-	-	AmpH*	-	-	-	SHV-1?	-
573.12997	ST17	0	0	-	0	-	0	-	0	-	0	-	-	wzi186	KL2	-	-	-	-	-	-	-	-	-	-	-	-	SHV-187*;AmpH*	-	-	-	-	-
573.12998	ST429	0	0	-	0	-	0	-	0	-	0	-	-	wzi187	KL27	-	-	-	-	-	-	-	-	-	-	-	-	AmpH*;SHV-36*	-	-	-	-	-
573.12999	ST1662-1LV	0	1	-	0	-	0	-	0	-	0	-	-	wzi104	KL51	StrB;StrA*;Aac3-IIa*	-	-	QnrB1?	-	-	-	CatB4?	-	SulII	TetA	DfrA14	SHV-187*;AmpH*;OXA-1	-	CTX-M-15	-	-	TEM-30*
573.13000	ST45	1	0	ybt 10; ICEKp4	78	-	0	-	0	-	0	-	-	wzi149	KL62	AadA2	-	-	-	-	-	-	-	-	SulI	TetD	DfrA21	AmpH*	-	-	-	-	SHV-26*
573.13002	ST35	0	0	-	0	-	0	-	0	-	0	-	-	wzi37	KL22/KL37	-	-	-	-	-	-	-	-	-	-	-	-	AmpH*	-	-	-	SHV-33	-
573.13004	ST1967-1LV	0	0	-	0	-	0	-	0	-	0	-	-	wzi85	KL30	-	-	-	-	-	-	-	-	-	-	-	-	AmpH*	-	-	-	-	SHV-26
573.13005	ST111	1	0	ybt 10; ICEKp4	99-3LV	-	0	-	0	-	0	-	-	wzi63	KL63	AadA1-pm*?	-	-	-	-	-	-	-	-	SulI	-	DfrA1*	SHV-187*;AmpH*	-	-	-	-	-
573.13006	ST353	1	0	ybt 10; ICEKp4	84-2LV	-	0	-	0	-	0	-	-	wzi346	KL110	AadA2	-	-	-	-	-	-	CmlA5*;CatA2*	-	SulI;SulII	TetD	DfrA15b*	SHV-187*;AmpH*	-	-	-	-	-
573.13008	ST307	0	1	-	0	-	0	-	0	-	0	-	-	wzi173	KL102 (KL149,KL155)	StrB;StrA*;Aac3-IIa*	-	-	QnrB1?;ParC-80I;GyrA-83I	-	-	-	CatB4?	-	SulII	TetA	DfrA14	AmpH*;SHV-28*;OXA-1	-	CTX-M-15	-	-	TEM-30*
573.13009	ST48	2	0	ybt 0; ICEKp10	227-1LV	clb 3	17-1LV	-	0	-	0	-	-	wzi167	KL124	-	-	-	-	-	-	-	-	-	-	-	-	SHV-172*;AmpH*	-	-	-	-	-
573.13010	ST307	0	2	-	0	-	0	-	0	-	0	-	-	wzi173	KL102 (KL149,KL155)	StrB*;StrA*	-	-	ParC-80I;GyrA-83I;GyrA-87N	-	-	-	CatA2*	-	SulII	-	DfrA14	AmpH*;SHV-28*;OXA-9*	KPC-2	CTX-M-15	-	-	TEM-30*
573.13012	ST492	0	0	-	0	-	0	-	0	-	0	-	-	wzi23	KL14	AadB	-	-	Qnr-S1	-	-	-	-	-	-	-	-	AmpH*;SHV-161*	-	-	-	-	-
573.13013	ST36-1LV	0	1	-	0	-	0	-	0	-	0	-	-	wzi27	KL27	-	-	-	-	-	-	-	-	-	-	-	-	AmpH*	-	SHV-13*	-	-	-
573.13018	ST307	0	1	-	0	-	0	-	0	-	0	-	-	wzi173	KL102 (KL149,KL155)	-	-	-	ParC-80I;GyrA-83I;GyrA-87N	-	-	-	-	-	-	-	-	AmpH*;SHV-28*	-	CTX-M-15	-	-	-
573.13019	ST37	0	2	-	0	-	0	-	0	-	0	-	-	wzi96	KL38	-	-	-	GyrA-83Y	-	-	-	-	-	-	-	-	AmpH*	KPC-3	-	-	SHV-77*	-
573.13020	ST107	0	0	-	0	-	0	-	0	-	0	-	-	wzi108	KL118	-	-	-	-	-	-	-	-	-	-	-	-	AmpH*	-	-	-	-	SHV-26*
573.13022	ST200	0	0	-	0	-	0	-	0	-	0	-	-	wzi178	KL?	-	-	-	-	-	-	-	-	-	-	-	-	AmpH*;SHV-187*	-	-	-	-	-
573.13023	ST258	2	1	ybt 17; ICEKp10	289-2LV	clb 3	17-2LV	-	0	-	0	-	-	wzi154	KL107	AadA2*;Aac6-Ib?	-	-	ParC-80I;GyrA-83I;GyrA-87N	-	MphA	-	CatB4?	-	SulI	-	DfrA12	AmpH*;OXA-1	-	CTX-M-15;SHV-12	-	-	-
573.13025	ST45	1	1	ybt 10; ICEKp4	78-2LV	-	0	-	0	-	0	-	-	wzi101	KL24	StrB;StrA*;AadA16*;Aac3-IIa*	-	-	QnrB1?	-	-	-	CatB4?	Arr3	SulII;SulI	TetA	DfrA27;DfrA14	AmpH*;OXA-1	-	CTX-M-15	-	-	SHV-26*;TEM-30*
573.13027	ST37	0	0	-	0	-	0	-	0	-	0	-	-	wzi96	KL38	-	-	-	-	-	-	-	-	-	SulII	TetD	-	AmpH*	-	-	-	SHV-77*	TEM-30*
573.13028	ST307	0	1	-	0	-	0	-	0	-	0	-	-	wzi173	KL102 (KL149,KL155)	Aac3-IIa	-	-	ParC-80I;GyrA-83I;GyrA-87N	-	-	-	-	-	-	-	-	AmpH*;SHV-28*	-	CTX-M-15	-	-	TEM-30*
573.13029	ST37	0	0	-	0	-	0	-	0	-	0	-	-	0	-	AadA2	-	-	-	-	-	-	CmlA5*	-	SulI;SulII	TetD	DfrA15b*	AmpH*	-	-	-	SHV-77*	-
573.13031	ST280	0	1	-	0	-	0	-	0	-	0	-	-	wzi82	KL23 (KL18, KL38)	StrB;StrA*;Aac3-IIa*	-	-	QnrB1?	-	-	-	CatB4?	-	SulII	TetA	DfrA14	AmpH*;OXA-1	-	SHV-27*;CTX-M-15	-	-	TEM-30*
573.13032	ST628	0	1	-	0	-	0	-	0	-	0	-	-	wzi409	KL?	StrB;StrA*;Aac3-IIa*	-	-	QnrB1?	-	-	-	CatB4?	-	SulII	TetA	DfrA14	AmpH*;OXA-1	-	CTX-M-15	-	-	SHV-26*;TEM-30*
573.13033	ST307	0	1	-	0	-	0	-	0	-	0	-	-	wzi173	KL102 (KL149,KL155)	Aac3-IIa	-	-	ParC-80I;GyrA-83I;GyrA-87N	-	-	-	-	-	-	TetD	DfrA14	SHV-28*;AmpH*	-	CTX-M-15	-	-	-
573.13034	ST258	0	2	-	0	-	0	-	0	-	0	-	-	wzi29	KL106	AadA2*;Aph3-Ia*;Aac6-Ib	-	-	ParC-80I;GyrA-83I	-	MphA	-	CatA1*	-	SulI	-	DfrA12	AmpH*;OXA-9*	KPC-2	SHV-12*	-	-	-
573.13035	ST307	0	1	-	0	-	0	-	0	-	0	-	-	wzi173	KL102 (KL149,KL155)	Aac3-IIa	-	-	ParC-80I;GyrA-83I;GyrA-87N	-	-	-	-	-	-	TetD	DfrA14	AmpH*;SHV-28*	-	CTX-M-15	-	-	-
573.13036	ST280	0	1	-	0	-	0	-	0	-	0	-	-	wzi82	KL23 (KL18, KL38)	StrB;StrA*;Aac3-IIa*	-	-	QnrB1?	-	-	-	CatB4?	-	SulII	TetA	DfrA14	AmpH*;OXA-1	-	SHV-27*;CTX-M-15	-	-	TEM-30*
573.13037	ST14	1	3	ybt 14; ICEKp5	138	-	0	-	0	-	0	-	-	wzi2	KL2 (KL30)	Sat-2A;ArmA;StrB*;StrA*;AadA1-pm*?;Aac3-IId*;AphA6*	MgrB-68%	-	QnrB1?;ParC-80I;GyrA-83Y;GyrA-87G	-	MsrE;MphE*;EreA2*	-	CmlA5;CatB4?;CatA1*	Arr2	SulII;SulI	-	DfrA1;DfrA12;DfrA14	AmpH*;SHV-28*;OXA-1	NDM-1	CTX-M-15	-	-	-
573.13038	ST280	0	1	-	0	-	0	-	0	-	0	-	-	wzi82	KL23 (KL18, KL38)	StrB;StrA*;Aac3-IIa*	-	-	QnrB1?	-	-	-	CatB4?	-	SulII	TetA	DfrA14	AmpH*;OXA-1	-	SHV-27*;CTX-M-15	-	-	TEM-30*
573.13039	ST258	0	2	-	0	-	0	-	0	-	0	-	-	wzi29	KL106	AadA2*;Aph3-Ia*;Aac6-Ib	-	-	ParC-80I;GyrA-83I	-	MphA	-	CatA1*	-	SulI	-	DfrA12	AmpH*;OXA-9*	KPC-2	SHV-12	-	-	-
573.13041	ST258	0	0	-	0	-	0	-	0	-	0	-	-	wzi29	KL106	AadA2*;Aac6-Ib;Aph3-Ia*	-	-	ParC-80I;GyrA-83I	-	MphA	-	CatA1*	-	SulI*	-	DfrA12	AmpH*;SHV-187*	-	-	-	-	-
573.13042	ST258	0	2	-	0	-	0	-	0	-	0	-	-	wzi29	KL106	AadA2*;Aph3-Ia*;Aac6-Ib	-	-	ParC-80I;GyrA-83I	-	MphA	-	CatA1*	-	SulI	-	DfrA12	AmpH*;SHV-187*;OXA-9*	KPC-2	-	-	-	-
573.13043	ST22	0	1	-	0	-	0	-	0	-	0	-	-	wzi9	KL9	StrB;StrA*;Aac3-IIa*	-	-	QnrB1?	-	-	-	CatB4?	-	SulII	TetA	DfrA14	AmpH*;SHV-187*;OXA-1	-	CTX-M-15	-	-	TEM-30*
573.13044	ST258	2	1	ybt 17; ICEKp10	267	clb 3	19	-	0	-	0	-	-	wzi29	KL106	AadA2*;Aac6-Ib;Aph3-Ia*	-	-	ParC-80I;GyrA-83I	-	MphA	-	CatA1*	-	SulI*	-	DfrA12	AmpH*	-	SHV-31	-	-	-
573.13045	ST258	2	1	ybt 17; ICEKp10	267	clb 3	19	-	0	-	0	-	-	wzi29	KL106	AadA2*;Aac6-Ib;Aph3-Ia*	-	-	ParC-80I;GyrA-83I	-	MphA	-	CatA1*	-	SulI*	-	DfrA12	AmpH*	-	SHV-31	-	-	-
573.13046	ST429	0	2	-	0	-	0	-	0	-	0	-	-	wzi187	KL27	-	-	-	-	-	-	-	-	-	-	-	-	AmpH*;SHV-36*;OXA-9*	KPC-2	-	-	-	TEM-54*
573.13047	ST348	0	1	-	0	-	0	-	0	-	0	-	-	wzi94	KL62	StrB;StrA*	-	-	QnrB1?	-	-	-	CatB4?	-	SulII	TetA	DfrA14	AmpH*;OXA-1	-	CTX-M-15	-	SHV-77*	TEM-30*
573.13048	ST307	0	2	-	0	-	0	-	0	-	0	-	-	wzi173	KL102 (KL149,KL155)	Aac3-IIa	-	-	ParC-80I;GyrA-83I;GyrA-87N	-	-	-	CatA2*	-	-	-	DfrA14	AmpH*;SHV-28*;OXA-9*	KPC-2	CTX-M-15	-	-	TEM-54*
573.13050	ST17	0	1	-	0	-	0	-	0	-	0	-	-	wzi360	KL122	Aph3-Ia*	-	-	-	-	-	-	CatB4?	-	-	TetA	-	SHV-187*;AmpH*;OXA-1	-	CTX-M-15	-	-	-
573.13051	ST258	0	0	-	0	-	0	-	0	-	0	-	-	wzi29	KL106	AadA2*;Aac6-Ib	-	-	ParC-80I;GyrA-83I	-	MphA	-	CatA1*	-	SulI	-	DfrA12	AmpH*	-	-	-	SHV-11	-
573.13053	ST258	0	2	-	0	-	0	-	0	-	0	-	-	wzi29	KL106	AadA2*;Aph3-Ia*;Aac6-Ib	-	-	ParC-80I;GyrA-83I	-	MphA	-	CatA1*	-	SulI	-	DfrA12	AmpH*;OXA-9*	KPC-2	SHV-12	-	-	-
573.13054	ST1427	0	1	-	0	-	0	-	0	-	0	-	-	0	-	AadB	-	-	Qnr-S1	-	-	-	-	-	-	-	-	AmpH*	-	SHV-30*	-	-	-
573.13055	ST307	0	1	-	0	-	0	-	0	-	0	-	-	wzi173	KL102 (KL149,KL155)	Aac3-IIa	-	-	ParC-80I;GyrA-83I;GyrA-87N	-	-	-	CatA2*	-	-	TetD	DfrA14	AmpH*;SHV-28*	-	CTX-M-15	-	-	-
573.13056	ST261	1	1	ybt 14; ICEKp5	135	-	0	-	0	-	0	-	-	wzi173	KL102 (KL149,KL155)	Aac3-IId*	-	-	Qnr-S1	-	-	-	-	-	SulI	TetA	DfrA1*	AmpH*;SHV-142;LAP-2	-	CTX-M-14	-	-	-
573.13057	ST2185	0	0	-	0	-	0	-	0	-	0	-	-	wzi11	KL11	-	-	-	-	-	-	-	-	-	-	-	-	AmpH*;SHV-65*?	-	-	-	-	-
573.13058	ST461	0	1	-	0	-	0	-	0	-	0	-	-	wzi396	KL?	AadB	-	-	Qnr-S1	-	-	-	-	-	-	-	-	AmpH*	-	SHV-30*	-	-	-
573.13059	ST16	0	1	-	0	-	0	-	0	-	0	-	-	wzi50	KL15 (KL17,KL51,KL52)	AadA2*;Aph3-Ia*	-	-	ParC-84K;GyrA-83F;GyrA-87N	-	MphA	-	CatB4?	-	SulI	TetA	DfrA12	AmpH*;OXA-1	-	CTX-M-15	-	-	SHV-26*
573.13060	ST307	0	1	-	0	-	0	-	0	-	0	-	-	wzi173	KL102 (KL149,KL155)	StrB;StrA*;Aac3-IIa*	-	-	ParC-80I;GyrA-83I	-	-	-	-	-	SulII	TetB*	DfrA14	AmpH*;SHV-28*	-	CTX-M-15	-	-	TEM-30*
573.13061	ST307	0	1	-	0	-	0	-	0	-	0	-	-	wzi173	KL102 (KL149,KL155)	Aac3-IIa	-	-	ParC-80I;GyrA-83I;GyrA-87N	-	-	-	-	-	-	-	DfrA14	SHV-28*;AmpH*	-	CTX-M-15	-	-	-
573.13062	ST307	0	2	-	0	-	0	-	0	-	0	-	-	wzi173	KL102 (KL149,KL155)	Aac3-IIa	-	-	ParC-80I;GyrA-83I;GyrA-87N	-	-	-	-	-	-	-	DfrA14	SHV-28*;AmpH*;OXA-9*	KPC-2	CTX-M-15	-	-	-
573.13063	ST307	0	1	-	0	-	0	-	0	-	0	-	-	wzi173	KL102 (KL149,KL155)	StrB*;StrA*	-	-	ParC-80I;GyrA-83I;GyrA-87N	-	-	-	-	-	SulII	-	DfrA14	SHV-28*;AmpH*;OXA-9*	-	CTX-M-15	-	-	TEM-30*
573.13064	ST16	0	1	-	0	-	0	-	0	-	0	-	-	wzi50	KL15 (KL17,KL51,KL52)	AadA2*;Aph3-Ia*	-	-	ParC-84K;GyrA-83F;GyrA-87N	-	MphA	-	CatB4?	-	SulI	TetA	DfrA12	AmpH*;OXA-1	-	CTX-M-15	-	-	SHV-26*
573.13066	ST258	0	1	-	0	-	0	-	0	-	0	-	-	wzi29	KL106	AadA2*;Aac6-Ib;Aph3-Ia*	-	-	ParC-80I;GyrA-83I	-	MphA	-	CatA1*	-	SulI	-	DfrA12	AmpH*	-	SHV-12*	-	-	-
573.13067	ST258	0	2	-	0	-	0	-	0	-	0	-	-	wzi29	KL106	AadA2*;Aph3-Ia*;Aac6-Ib	-	-	ParC-80I;GyrA-83I	-	MphA	-	CatA1*	-	SulI	-	DfrA12	AmpH*;OXA-9*	KPC-2	-	-	SHV-11	-
573.13068	ST258	0	2	-	0	-	0	-	0	-	0	-	-	wzi29	KL106	AadA2*;Aac6-Ib	-	-	ParC-80I;GyrA-83I	-	MphA	-	-	-	SulI	-	DfrA12	AmpH*;OXA-9*	KPC-2	-	-	SHV-11	TEM-122*?
573.13069	ST258	0	1	-	0	-	0	-	0	-	0	-	-	wzi154	KL107	AadA2*;AadB;Aph3-Ia*	-	-	ParC-80I;GyrA-83I;GyrA-87N	-	MphA	-	CatB3*	-	SulI	-	DfrA12	AmpH*	-	SHV-12	-	-	-
573.13070	ST258	0	0	-	0	-	0	-	0	-	0	-	-	wzi29	KL106	AadA2;Aac6-Ib	-	-	ParC-80I;GyrA-83I	-	-	-	-	-	SulI	-	-	AmpH*	-	-	-	SHV-11	-
573.13071	ST258	0	0	-	0	-	0	-	0	-	0	-	-	wzi29	KL106	AadA2;Aac6-Ib	-	-	ParC-80I;GyrA-83I	-	-	-	-	-	SulI	-	-	AmpH*	-	-	-	SHV-11	-
573.13073	ST307	0	2	-	0	-	0	-	0	-	0	-	-	wzi173	KL102 (KL149,KL155)	Aac3-IIa	-	-	ParC-80I;GyrA-83I;GyrA-87N	-	-	-	-	-	-	-	DfrA14	AmpH*;SHV-28*;OXA-9*	KPC-2	CTX-M-15	-	-	-
573.13074	ST628	0	1	-	0	-	0	-	0	-	0	-	-	wzi409	KL?	StrB;StrA*;Aac3-IIa*	-	-	-	-	-	-	CatB4?	-	SulII	-	DfrA14	AmpH*;OXA-1	-	CTX-M-15	-	-	SHV-26*;TEM-30*
573.13075	ST307	0	2	-	0	-	0	-	0	-	0	-	-	wzi173	KL102 (KL149,KL155)	StrB*;StrA*;Aac3-IIa	-	-	ParC-80I;GyrA-83I;GyrA-87N	-	-	-	CatA2*	-	SulII	-	DfrA14	SHV-28*;AmpH*;OXA-9*	KPC-2	CTX-M-15	-	-	TEM-30*
573.13076	ST258	2	1	ybt 17; ICEKp10	289-2LV	clb 3	17-2LV	-	0	-	0	-	-	wzi154	KL107	AadA2*	-	-	ParC-80I;GyrA-83I;GyrA-87N	-	MphA	-	CatB4?	-	SulI	TetA	DfrA12	AmpH*;OXA-1	-	CTX-M-15;SHV-12	-	-	-
573.13077	ST307	0	1	-	0	-	0	-	0	-	0	-	-	wzi173	KL102 (KL149,KL155)	Aac3-IIa	-	-	ParC-80I;GyrA-83I;GyrA-87N	-	-	-	-	-	-	TetD	DfrA14	AmpH*;SHV-28*	-	CTX-M-15	-	-	-
573.13079	ST258	0	2	-	0	-	0	-	0	-	0	-	-	wzi29	KL106	AadA2;Aph3-Ia*;Aac6-Ib	-	-	ParC-80I;GyrA-83I	-	MphA	-	CatA1*	-	SulI	-	DfrA12	AmpH*;OXA-9*	KPC-2	SHV-12	-	-	-
573.13080	ST280	0	1	-	0	-	0	-	0	-	0	-	-	wzi82	KL23 (KL18, KL38)	StrB;StrA*;Aac3-IIa*	-	-	QnrB1?	-	-	-	CatB4?	-	SulII	TetA	DfrA14	AmpH*;OXA-1	-	SHV-27*;CTX-M-15	-	-	TEM-30*
573.13081	ST551-1LV	0	1	-	0	-	0	-	0	-	0	-	-	wzi18	KL18	StrB;StrA*	-	-	QnrB1?	-	-	-	-	-	SulII	TetA	DfrA14	AmpH*;SHV-187*	-	CTX-M-15	-	-	TEM-30*
573.13082	ST307	0	1	-	0	-	0	-	0	-	0	-	-	wzi173	KL102 (KL149,KL155)	Aac3-IIa	-	-	ParC-80I;GyrA-83I;GyrA-87N	-	-	-	CatA2*	-	-	TetD	DfrA14	AmpH*;SHV-28*	-	CTX-M-15	-	-	TEM-30*
573.13083	ST258	0	0	-	0	-	0	-	0	-	0	-	-	wzi29	KL106	Aac6-Ib;Aph3-Ia*	-	-	ParC-80I;GyrA-83I	-	MphA	-	CatA1*	-	SulI	-	DfrA12	AmpH*	-	-	-	SHV-11	-
573.13084	ST258	1	1	ybt 10; ICEKp4	162	-	0	-	0	-	0	-	-	wzi154	KL107	AadA2*	-	-	ParC-80I;GyrA-83I;GyrA-87N	-	MphA	-	CatB4?	-	SulI	TetA	DfrA12	AmpH*;OXA-1	-	CTX-M-15	-	SHV-11*	-
573.13085	ST258	0	1	-	0	-	0	-	0	-	0	-	-	wzi29	KL106	AadA2*;Aac6-Ib;Aph3-Ia*	-	-	ParC-80I;GyrA-83I	-	MphA	-	CatA1*	-	SulI	-	DfrA12	AmpH*	-	SHV-12	-	-	-
573.13086	ST16	0	1	-	0	-	0	-	0	-	0	-	-	wzi50	KL15 (KL17,KL51,KL52)	AadA2*;Aph3-Ia*	-	-	ParC-84K;GyrA-83F;GyrA-87N	-	MphA	-	CatB4?	-	SulI	TetA	DfrA12	AmpH*;OXA-1	-	CTX-M-15	-	-	SHV-26*
573.13087	ST307	0	1	-	0	-	0	-	0	-	0	-	-	wzi173	KL102 (KL149,KL155)	StrB*;StrA*;Aac3-IIa	-	-	ParC-80I;GyrA-83I;GyrA-87N	-	-	-	CatA2*	-	SulII	TetD	DfrA14	SHV-28*;AmpH*	-	CTX-M-15	-	-	-
573.13088	ST258	0	2	-	0	-	0	-	0	-	0	-	-	wzi29	KL106	Aac6-Ib;AadA2;Aph3-Ia*	-	-	ParC-80I;GyrA-83I	-	MphA	-	CatA1*	-	SulI	-	DfrA12	AmpH*;OXA-9*	KPC-2	-	-	SHV-11*	-
573.13089	ST307	0	1	-	0	-	0	-	0	-	0	-	-	wzi173	KL102 (KL149,KL155)	-	-	-	ParC-80I;GyrA-83I;GyrA-87N	-	-	-	-	-	-	-	-	AmpH*;SHV-28*	-	CTX-M-15	-	-	-
573.13091	ST45	1	1	ybt 10; ICEKp4	78	-	0	-	0	-	0	-	-	wzi101	KL24	Aac3-IIa*	-	-	Qnr-A1	-	ErmB*	-	CatB4?	-	SulI	-	DfrA14	AmpH*;OXA-1	-	CTX-M-15	-	TEM-135*	SHV-26*
573.13092	ST307	0	1	-	0	-	0	-	0	-	0	-	-	wzi173	KL102 (KL149,KL155)	StrB*;StrA*;Aac3-IIa	-	-	ParC-80I;GyrA-83I;GyrA-87N	-	-	-	CatA2*	-	SulII	TetD	DfrA14	AmpH*;SHV-28*	-	CTX-M-15	-	-	TEM-30*
573.13093	ST16	0	2	-	0	-	0	-	0	-	0	-	-	wzi50	KL15 (KL17,KL51,KL52)	AadA2*;Aph3-Ia*	-	-	ParC-84K;GyrA-83F;GyrA-87N	-	MphA	-	CatB4?	-	SulI	TetA	DfrA12	AmpH*;OXA-9*;OXA-1	KPC-2	CTX-M-15	-	-	SHV-26*;TEM-54*
573.13094	ST307-1LV	0	1	-	0	-	0	-	0	-	0	-	-	wzi173	KL102 (KL149,KL155)	Aac3-IIa	-	-	QnrB17*;ParC-80I;GyrA-83I;GyrA-87N	-	-	-	-	-	SulI;SulI	-	DfrA22	AmpH*;SHV-28*	-	CTX-M-15	-	-	TEM-30*
573.13095	ST307	0	2	-	0	-	0	-	0	-	0	-	-	wzi173	KL102 (KL149,KL155)	Aac3-IIa	-	-	ParC-80I;GyrA-83I;GyrA-87N	-	-	-	-	-	-	-	DfrA14	SHV-28*;AmpH*;OXA-9*	KPC-2	CTX-M-15	-	-	-
573.13096	ST258	0	2	-	0	-	0	-	0	-	0	-	-	wzi29	KL106	AadA2*;Aph3-Ia*;Aac6-Ib	-	-	ParC-80I;GyrA-83I	-	MphA	-	CatA1*	-	SulI	-	DfrA12	AmpH*;OXA-9*	KPC-2	-	-	SHV-11	-
573.13097	ST307	0	2	-	0	-	0	-	0	-	0	-	-	wzi173	KL102 (KL149,KL155)	StrB*;StrA*	-	-	ParC-80I;GyrA-83I;GyrA-87N	-	-	-	CatA2*	-	SulII	-	DfrA14	AmpH*;SHV-28*;OXA-9*	KPC-2	CTX-M-15	-	TEM-55*	-
573.13098	ST16	0	1	-	0	-	0	-	0	-	0	-	-	wzi50	KL15 (KL17,KL51,KL52)	AadA2*;Aph3-Ia*	-	-	ParC-84K;GyrA-83F;GyrA-87N	-	MphA	-	CatB4?	-	SulI	TetA	DfrA12	AmpH*;OXA-1	-	CTX-M-15	-	-	SHV-26*
573.13099	ST1440	0	1	-	0	-	0	-	0	-	0	-	-	wzi19	KL19	AadA1-pm*?	-	-	-	-	-	-	CatB4?	-	SulI	TetD	DfrA8	AmpH*;OXA-1	-	CTX-M-15	-	SHV-1?	-
573.13100	ST418	0	1	-	0	-	0	-	0	-	0	-	-	wzi154	KL107	-	-	-	ParC-80I;GyrA-83I;GyrA-87N	-	-	-	-	-	-	-	-	AmpH*	-	SHV-12	-	-	-
573.13101	ST1440	0	1	-	0	-	0	-	0	-	0	-	-	wzi19	KL19	AadA1-pm*?	-	-	-	-	-	-	CatB4?	-	SulI	TetD	DfrA8	AmpH*;OXA-1	-	CTX-M-15	-	SHV-1*?	-
573.13102	ST869	0	1	-	0	-	0	-	0	-	0	-	-	wzi82	KL23 (KL18, KL38)	Aac3-IId*	-	-	Qnr-S1	-	-	-	-	-	SulI	TetA	DfrA1	AmpH*;LAP-2	-	SHV-27;CTX-M-14	-	-	-
573.13103	ST869	0	1	-	0	-	0	-	0	-	0	-	-	wzi82	KL23 (KL18, KL38)	Aac3-IId*	-	-	Qnr-S1	-	-	-	-	-	SulI	TetA	DfrA1	AmpH*;LAP-2	-	SHV-27;CTX-M-14	-	-	-
573.13104	ST753	0	0	-	0	-	0	-	0	-	0	-	-	0	-	-	-	-	QnrB17*	-	-	-	-	-	SulI	-	-	AmpH*	-	-	-	-	-
573.13105	ST258	0	2	-	0	-	0	-	0	-	0	-	-	wzi29	KL106	AadA2*;Aac6-Ib;Aph3-Ia*	-	-	ParC-80I;GyrA-83I	-	MphA	-	CatA1*	-	SulI	-	DfrA12	AmpH*;OXA-9*	KPC-2	SHV-12	-	-	-
573.13106	ST258	2	0	ybt 17; ICEKp10	267-1LV	clb 3	19	-	0	-	0	-	-	wzi154	KL107	AadB	-	-	ParC-80I;GyrA-83I;GyrA-87N	-	-	-	-	-	SulI*	-	-	AmpH*;OXA-2	-	-	-	-	-
573.13107	ST307-1LV	0	1	-	0	-	0	-	0	-	0	-	-	wzi173	KL102 (KL149,KL155)	Aac3-IIa	-	-	QnrB17*;ParC-80I;GyrA-83I;GyrA-87N	-	-	-	-	-	SulI;SulI	-	DfrA22	SHV-28*;AmpH*	-	CTX-M-15	-	-	TEM-30*
573.13108	ST258	0	2	-	0	-	0	-	0	-	0	-	-	wzi29	KL106	AadA2;Aac6-Ib	-	-	ParC-80I;GyrA-83I	-	-	-	-	-	SulI	-	-	AmpH*	KPC-2	SHV-12*	-	-	-
573.13109	ST307	0	2	-	0	-	0	-	0	-	0	-	-	wzi173	KL102 (KL149,KL155)	StrB*;StrA*;Aac3-IIa	-	-	ParC-80I;GyrA-83I;GyrA-87N	-	-	-	CatA2*	-	SulII	-	DfrA14	AmpH*;SHV-28*;OXA-9*	KPC-2	CTX-M-15	-	-	TEM-30*
573.13110	ST258	0	2	-	0	-	0	-	0	-	0	-	-	wzi29	KL106	AadA2*;Aph3-Ia*;Aac6-Ib	-	-	ParC-80I;GyrA-83I	-	MphA	-	CatA1*	-	SulI	-	DfrA12	AmpH*;OXA-9*	KPC-2	-	-	SHV-11	-
573.13111	ST307	0	1	-	0	-	0	-	0	-	0	-	-	wzi173	KL102 (KL149,KL155)	StrB*;StrA*;Aac3-IIa	-	-	ParC-80I;GyrA-83I;GyrA-87N	-	-	-	CatA2*	-	SulII	-	DfrA14	SHV-28*;AmpH*;OXA-9*	-	CTX-M-15	-	-	TEM-30*
573.13112	ST258	0	1	-	0	-	0	-	0	-	0	-	-	wzi29	KL106	AadA2;Aac6-Ib	-	-	ParC-80I;GyrA-83I	-	-	-	-	-	SulI	-	-	AmpH*	-	SHV-12	-	-	-
573.13113	ST307	0	3	-	0	-	0	-	0	-	0	-	-	0	-	StrB*;StrA*	MgrB-72%	-	ParC-80I;GyrA-83I;GyrA-87N	-	-	-	-	-	SulII	-	DfrA14	SHV-28*;AmpH*;OXA-9*	KPC-2	CTX-M-15	-	-	TEM-54*
573.13114	ST258	0	1	-	0	-	0	-	0	-	0	-	-	wzi29	KL106	AadA2;Aac6-Ib	-	-	ParC-80I;GyrA-83I	-	-	-	-	-	SulI	-	-	AmpH*	-	SHV-12	-	-	-
573.13115	ST985	1	1	ybt 16; ICEKp12	277	-	0	-	0	-	0	-	-	wzi39	KL39 (KL13)	StrB;StrA*;Aac3-IIa*	-	-	QnrB1?	-	-	-	CatB4?	-	SulII	TetA	DfrA14	SHV-187;AmpH*;OXA-1	-	CTX-M-15	-	-	TEM-30*
573.13116	ST16	0	1	-	0	-	0	-	0	-	0	-	-	wzi50	KL15 (KL17,KL51,KL52)	AadA2*;Aph3-Ia*	-	-	ParC-84K;GyrA-83F;GyrA-87N	-	MphA	-	CatB4?	-	SulI	TetA	DfrA12	AmpH*;OXA-1	-	CTX-M-15	-	-	SHV-26*
573.13117	ST37	0	2	-	0	-	0	-	0	-	0	-	-	wzi535	KL?	AadA2*;Aac3-IIa*	-	-	QnrB1?;ParC-80I;GyrA-83I	-	MphA	-	CatB4?	-	SulI	TetA	DfrA12	AmpH*;OXA-1	KPC-2	-	-	SHV-77*	-
573.13118	ST219	1	1	ybt 9; ICEKp3	173-1LV	-	0	-	0	-	0	-	-	wzi177	KL125 (KL114)	StrB*;StrA*	-	-	Qnr-S1	-	-	-	CatA2*	-	SulII	-	-	AmpH*	-	CTX-M-15	-	-	SHV-26*
573.13119	ST258	2	1	ybt 17; ICEKp10	289-2LV	clb 3	17-2LV	-	0	-	0	-	-	wzi154	KL107	AadA2*	-	-	ParC-80I;GyrA-83I;GyrA-87N	-	MphA	-	CatB4?	-	SulI	TetA	DfrA12	AmpH*;OXA-1	-	CTX-M-15;SHV-12	-	-	-
573.13120	ST307	0	1	-	0	-	0	-	0	-	0	-	-	wzi173	KL102 (KL149,KL155)	-	-	-	ParC-80I;GyrA-83I;GyrA-87N	-	-	-	-	-	-	-	-	SHV-28*;AmpH*	-	CTX-M-15	-	-	-
573.13121	ST307	0	1	-	0	-	0	-	0	-	0	-	-	0	-	StrB*;StrA*;Aac3-IIa	-	-	ParC-80I;GyrA-83I;GyrA-87N	-	-	-	CatA2*	-	SulII	TetD	DfrA14	AmpH*;SHV-28*	-	CTX-M-15	-	-	-
573.13123	ST37	1	2	ybt 9; ICEKp3	202-3LV	-	0	-	0	-	0	-	-	wzi96	KL38	-	-	-	GyrA-83F	-	-	-	-	-	-	-	-	AmpH*;OXA-9*	KPC-2	-	-	SHV-77*	-
573.13124	ST307-1LV	0	1	-	0	-	0	-	0	-	0	-	-	wzi173	KL102 (KL149,KL155)	Aac3-IIa	-	-	QnrB17*;ParC-80I;GyrA-83I;GyrA-87N	-	-	-	-	-	SulI;SulI	-	DfrA22	AmpH*;SHV-28*	-	CTX-M-15	-	-	TEM-30*
573.13125	ST307	0	1	-	0	-	0	-	0	-	0	-	-	wzi173	KL102 (KL149,KL155)	-	-	-	ParC-80I;GyrA-83I;GyrA-87N	-	-	-	-	-	-	-	-	SHV-28*;AmpH*	-	CTX-M-15	-	-	-
573.13126	ST307-1LV	0	1	-	0	-	0	-	0	-	0	-	-	wzi173	KL102 (KL149,KL155)	Aac3-IIa	-	-	QnrB17*;ParC-80I;GyrA-83I;GyrA-87N	-	-	-	-	-	SulI;SulI	-	DfrA22	AmpH*;SHV-28*	-	CTX-M-15	-	-	TEM-30*
573.13127	ST258	0	2	-	0	-	0	-	0	-	0	-	-	wzi29	KL106	AadA2*;Aph3-Ia*;Aac6-Ib	-	-	ParC-80I;GyrA-83I	-	MphA	-	CatA1*	-	SulI	-	DfrA12	AmpH*;OXA-9*	KPC-2	SHV-12	-	-	-
573.13128	ST16	0	1	-	0	-	0	-	0	-	0	-	-	wzi50	KL15 (KL17,KL51,KL52)	AadA2*;Aph3-Ia*	-	-	ParC-84K;GyrA-83F;GyrA-87N	-	MphA	-	CatB4?	-	SulI	TetA	DfrA12	AmpH*;OXA-1	-	CTX-M-15	-	-	SHV-26*
573.13129	ST551	0	1	-	0	-	0	-	0	-	0	-	-	wzi18	KL18	StrB;StrA*	-	-	QnrB1?	-	-	-	-	-	SulII	TetA	DfrA14	SHV-187*;AmpH*	-	CTX-M-15	-	-	TEM-30*
573.13130	ST111	1	1	ybt 14; ICEKp5	147-1LV	-	0	-	0	-	0	-	-	wzi63	KL63	StrB;StrA*;Aac3-IIa*	-	-	QnrB1?	-	-	-	CatB4?	-	SulII	TetA	DfrA14	AmpH*;SHV-187*;OXA-1	-	CTX-M-15	-	-	-
573.13131	ST258	2	1	ybt 17; ICEKp10	289-2LV	clb 3	17-1LV	-	0	-	0	-	-	wzi154	KL107	AadA1-pm*?;Aph4-Ia;Aac3-Iva?;Aph3-Ia*	-	-	ParC-80I;GyrA-83I;GyrA-87N	-	MphA	-	CmlA1*;CatA1*	-	SulIII;SulI	-	DfrA12	AmpH*	-	SHV-12	-	-	-
573.13132	ST258	0	2	-	0	-	0	-	0	-	0	-	-	wzi29	KL106	AadA2*;Aph3-Ia*;Aac6-Ib	-	-	ParC-80I;GyrA-83I	-	MphA	-	CatA1*	-	SulI	-	DfrA12	AmpH*;OXA-9*	KPC-2	SHV-12	-	-	-
573.13133	ST476	0	1	-	0	-	0	-	0	-	0	-	-	wzi116	KL19	-	-	-	QnrB17*	-	-	-	-	-	SulI;SulI	-	DfrA22	AmpH*;OKP-B-15*?	-	SHV-12	-	-	-
573.13134	ST462	0	1	-	0	-	0	-	0	-	0	-	-	wzi173	KL102 (KL149,KL155)	Aac3-IId*;StrB;StrA*	-	-	Qnr-S1	-	-	-	CatA2*	-	SulI;SulII	TetA;TetD	DfrA1	AmpH*;SHV-187*;LAP-2	-	CTX-M-14	-	-	-
573.13135	ST14-2LV	0	1	-	0	-	0	-	0	-	0	-	-	0	-	Aac3-IId*;StrB;StrA	-	-	QnrB1;GyrA-83F	-	MphA	-	-	-	SulII	-	-	AmpH*;SHV-65	-	CTX-M-15	-	-	TEM-54*
573.13136	ST307	0	2	-	0	-	0	-	0	-	0	-	-	wzi173	KL102 (KL149,KL155)	StrB*;StrA*	-	-	ParC-80I;GyrA-83I;GyrA-87N	-	-	-	CatA2*	-	SulII	-	DfrA14	SHV-28*;AmpH*;OXA-9*	KPC-2	CTX-M-15	-	-	TEM-54*
573.13137	ST17	1	0	ybt 14; ICEKp5	140-1LV	-	0	-	0	-	0	-	-	wzi141	KL25	StrB	-	-	-	-	-	-	CatA1*	-	SulII	TetD	DfrA14*	AmpH*	-	-	-	SHV-1?	-
573.13138	ST258	0	2	-	0	-	0	-	0	-	0	-	-	wzi29	KL106	AadA2*;Aac6-Ib	-	-	ParC-80I;GyrA-83I	-	MphA	-	-	-	SulI	-	DfrA12	AmpH*;OXA-9*	KPC-2	-	-	SHV-11*	TEM-54*
573.13139	ST307	0	2	-	0	-	0	-	0	-	0	-	-	wzi173	KL102 (KL149,KL155)	StrB;StrA*;AadA1-pm*?;Aac6-Ib*	-	-	ParC-80I;GyrA-83I;GyrA-87N	-	-	-	-	-	SulII	-	DfrA14	SHV-28*;AmpH*;OXA-9*	KPC-2	CTX-M-15	-	-	-
573.13140	ST307	0	2	-	0	-	0	-	0	-	0	-	-	wzi173	KL102 (KL149,KL155)	StrB;StrA*;AadA1-pm*?;Aac6-Ib*	-	-	ParC-80I;GyrA-83I;GyrA-87N	-	-	-	-	-	SulII	-	DfrA14	AmpH*;SHV-28*;OXA-9*	KPC-2	CTX-M-15	-	-	-
573.13141	ST628	0	0	-	0	-	0	-	0	-	0	-	-	wzi426	KL?	-	-	-	-	-	-	-	-	-	-	-	-	AmpH*	-	-	-	-	SHV-26*
573.13142	ST307-1LV	0	1	-	0	-	0	-	0	-	0	-	-	wzi173	KL102 (KL149,KL155)	Aac3-IIa	-	-	QnrB17*;ParC-80I;GyrA-83I;GyrA-87N	-	-	-	-	-	-	-	DfrA22	AmpH*;SHV-28*	-	CTX-M-15	-	-	TEM-30*
573.13143	ST37	0	2	-	0	-	0	-	0	-	0	-	-	wzi75	KL105	StrB;StrA*;RmtF;ArmA;AadA2*;Aac6-IIa*	-	-	QnrB1;ParC-80I;GyrA-83F;GyrA-87N	-	MsrE*;MphE*	-	CatB4?	Arr2	SulII*;SulI	TetA*?	DfrA1*	AmpH*;CMY-4;OXA-1	NDM-1;OXA-48	CTX-M-15	-	SHV-77*	-
573.13144	ST16	0	1	-	0	-	0	-	0	-	0	-	-	wzi50	KL15 (KL17,KL51,KL52)	AadA2*;Aph3-Ia*	-	-	ParC-84K;GyrA-83F;GyrA-87N	-	MphA	-	CatB4?	-	SulI	TetA	DfrA12	AmpH*;OXA-1	-	CTX-M-15	-	-	SHV-26*
573.13145	ST258	0	2	-	0	-	0	-	0	-	0	-	-	wzi29	KL106	AadA2*;Aph3-Ia*;Aac6-Ib	-	-	ParC-80I;GyrA-83I	-	MphA	-	CatA1*	-	SulI	-	DfrA12	AmpH*;OXA-9*	KPC-2	-	-	SHV-11*	-
573.13146	ST476	0	1	-	0	-	0	-	0	-	0	-	-	wzi116	KL19	-	-	-	QnrB17*	-	-	-	-	-	SulI;SulI	-	DfrA22	AmpH*;OKP-B-15*?	-	SHV-12	-	-	-
573.13147	ST13	2	1	-	0	clb 3	19-1LV	-	0	-	0	-	-	wzi40	KL3	AadA2*;Aph3-Ia*	MgrB-89%	-	ParC-80I;GyrA-83F;GyrA-87N	-	MphA	-	CatB4?	-	SulI	TetD	DfrA12	AmpH*;OXA-1	-	SHV-5;CTX-M-15	-	-	-
573.13148	ST307	0	1	-	0	-	0	-	0	-	0	-	-	wzi173	KL102 (KL149,KL155)	StrB*;StrA*	-	-	ParC-80I;GyrA-83I;GyrA-87N	-	-	-	-	-	SulII	-	DfrA14	AmpH*;SHV-28*	-	CTX-M-15	-	-	-
573.13149	ST16	0	1	-	0	-	0	-	0	-	0	-	-	wzi50	KL15 (KL17,KL51,KL52)	AadA2*;Aph3-Ia*	-	-	ParC-84K;GyrA-83F;GyrA-87N	-	MphA	-	CatB4?	-	SulI	TetA	DfrA12	AmpH*;OXA-1	-	CTX-M-15	-	-	SHV-26*
573.13150	ST111	1	1	ybt unknown	0	-	0	-	0	-	0	-	-	0	-	StrB;StrA*;Aac3-IIa*	-	-	QnrB1?	-	-	-	CatB4?	-	SulII	TetA	DfrA14	SHV-187*;AmpH*;OXA-1	-	CTX-M-15	-	-	TEM-30*
573.13151	ST307	0	1	-	0	-	0	-	0	-	0	-	-	wzi173	KL102 (KL149,KL155)	Aac3-IIa	-	-	ParC-80I;GyrA-83I;GyrA-87N	-	-	-	CatA2*	-	-	TetD	DfrA14	SHV-28*;AmpH*	-	CTX-M-15	-	-	-
573.13152	ST307	0	1	-	0	-	0	-	0	-	0	-	-	wzi173	KL102 (KL149,KL155)	-	MgrB-74%	-	ParC-80I;GyrA-83I;GyrA-87N	-	-	-	-	-	-	-	-	SHV-28*;AmpH*	-	CTX-M-15	-	-	-
573.13153	ST258	0	2	-	0	-	0	-	0	-	0	-	-	wzi29	KL106	AadA2*;Aph3-Ia*;Aac6-Ib	-	-	ParC-80I;GyrA-83I	-	MphA	-	CatA1*	-	SulI	-	DfrA12	AmpH*;OXA-9*	KPC-2	SHV-12	-	-	-
573.13156	ST258	0	2	-	0	-	0	-	0	-	0	-	-	wzi29	KL106	AadA2;Aph3-Ia*;Aac6-Ib	-	-	ParC-80I;GyrA-83I	-	MphA	-	CatA1*	-	SulI	-	DfrA12	AmpH*;OXA-9*	KPC-2	SHV-12	-	-	-
573.13157	ST258	0	0	-	0	-	0	-	0	-	0	-	-	wzi29	KL106	Aac6-Ib;AadA2*;Aph3-Ia*	-	-	ParC-80I;GyrA-83I	-	MphA	-	CatA1*	-	SulI	-	DfrA12	AmpH*	-	-	-	SHV-11*	-
573.13158	ST327	0	1	-	0	-	0	-	0	-	0	-	-	wzi39	KL39 (KL13)	-	-	-	QnrB1?	-	-	-	CatB4	-	-	TetA	-	OXA-1;AmpH*	-	SHV-12	-	-	-
573.13159	ST307	0	1	-	0	-	0	-	0	-	0	-	-	wzi173	KL102 (KL149,KL155)	Aac3-IIa	-	-	ParC-80I;GyrA-83I;GyrA-87N	-	-	-	CatA2*	-	-	TetD	DfrA14	SHV-28*;AmpH*	-	CTX-M-15	-	-	-
573.13160	ST307	0	1	-	0	-	0	-	0	-	0	-	-	wzi173	KL102 (KL149,KL155)	Aac3-IIa	-	-	ParC-80I;GyrA-83I;GyrA-87N	-	-	-	-	-	-	TetD	DfrA14	SHV-28*;AmpH*	-	CTX-M-15	-	-	-
573.13162	ST323	0	3	-	0	-	0	-	0	-	0	-	-	wzi262	KL21	StrB;StrA*;Aac3-IIa*	MgrB-64%	-	QnrB1?	-	-	-	CatB4?	-	SulII	TetA	DfrA14	SHV-187*;AmpH*;OXA-1;OXA-9*	KPC-2	CTX-M-15	-	-	TEM-30*
573.13163	ST258	0	2	-	0	-	0	-	0	-	0	-	-	wzi29	KL106	AadA2*;Aph3-Ia*;Aac6-Ib	-	-	ParC-80I;GyrA-83I	-	MphA	-	CatA1*	-	SulI	-	DfrA12	AmpH*;OXA-9*	KPC-2	-	-	SHV-11	-
573.13164	ST307	0	2	-	0	-	0	-	0	-	0	-	-	wzi173	KL102 (KL149,KL155)	StrB*;StrA*;Aac3-IIa	-	-	ParC-80I;GyrA-83I;GyrA-87N	-	-	-	CatA2*	-	SulII	-	DfrA14	SHV-28*;AmpH*;OXA-9*	KPC-2*	CTX-M-15	-	-	TEM-30*
573.13165	ST462	0	1	-	0	-	0	-	0	-	0	-	-	wzi173	KL102 (KL149,KL155)	StrB;StrA*;Aac3-IIa*	-	-	QnrB1?	-	-	-	CatB4?	-	SulII	TetA	DfrA14	AmpH*;SHV-187*;OXA-1	-	CTX-M-15	-	-	TEM-30*
573.13166	ST462	0	1	-	0	-	0	-	0	-	0	-	-	wzi173	KL102 (KL149,KL155)	StrB;StrA*	-	-	QnrB1?	-	-	-	CatB4?	-	SulII	TetA	DfrA14	AmpH*;SHV-187*;OXA-1	-	CTX-M-15	-	-	TEM-30*
573.13167	ST307	0	2	-	0	-	0	-	0	-	0	-	-	wzi173	KL102 (KL149,KL155)	Aac3-IIa	-	-	ParC-80I;GyrA-83I;GyrA-87N	-	-	-	-	-	-	-	DfrA14	SHV-28*;AmpH*;OXA-9*	KPC-2	CTX-M-15	-	-	-
573.13168	ST462	0	1	-	0	-	0	-	0	-	0	-	-	wzi173	KL102 (KL149,KL155)	StrB;StrA*	-	-	QnrB1?	-	-	-	CatB4?	-	SulII	TetA	DfrA14	AmpH*;SHV-187*;OXA-1	-	CTX-M-15	-	-	TEM-30*
573.13169	ST258	0	2	-	0	-	0	-	0	-	0	-	-	wzi29	KL106	AadA2;Aac6-Ib	-	-	ParC-80I;GyrA-83I	-	-	-	-	-	SulI	-	-	AmpH*;OXA-9*	KPC-2	-	-	SHV-11	-
573.13170	ST462	0	1	-	0	-	0	-	0	-	0	-	-	wzi173	KL102 (KL149,KL155)	StrB;StrA*	-	-	QnrB1?	-	-	-	CatB4?	-	SulII	TetA	DfrA14	AmpH*;SHV-187*;OXA-1	-	CTX-M-15	-	-	TEM-30*
573.13171	ST307-1LV	0	1	-	0	-	0	-	0	-	0	-	-	wzi173	KL102 (KL149,KL155)	Aac3-IIa	-	-	QnrB17*;ParC-80I;GyrA-83I;GyrA-87N	-	-	-	-	-	SulI;SulI	-	DfrA22	AmpH*;SHV-28*	-	CTX-M-15	-	-	TEM-30*
573.13172	ST307	0	2	-	0	-	0	-	0	-	0	-	-	wzi173	KL102 (KL149,KL155)	-	-	-	ParC-80I;GyrA-83I;GyrA-87N	-	-	-	-	-	-	-	-	SHV-28*;AmpH*;OXA-9*	KPC-2	CTX-M-15	-	-	TEM-54*
573.13173	ST307	0	1	-	0	-	0	-	0	-	0	-	-	wzi173	KL102 (KL149,KL155)	Aac3-IIa	-	-	ParC-80I;GyrA-83I;GyrA-87N	-	-	-	CatA2*	-	-	TetD	DfrA14	AmpH*;SHV-28*	-	CTX-M-15	-	-	-
573.13174	ST307	0	2	-	0	-	0	-	0	-	0	-	-	wzi173	KL102 (KL149,KL155)	-	-	-	ParC-80I;GyrA-83I;GyrA-87N	-	-	-	-	-	-	-	-	SHV-28*;AmpH*;OXA-9*	KPC-2	CTX-M-15	-	-	TEM-54*
573.13175	ST258	0	2	-	0	-	0	-	0	-	0	-	-	wzi29	KL106	AadA2;Aac6-Ib;Aac3-IIa?	-	-	ParC-80I;GyrA-83I	-	-	-	CatA2*	-	SulI	TetD*	DfrA14	AmpH*	KPC-2	CTX-M-15;SHV-12	-	-	-
573.13176	ST258	0	2	-	0	-	0	-	0	-	0	-	-	wzi29	KL106	AadA2;Aac6-Ib	-	-	ParC-80I;GyrA-83I	-	MphA	-	CatA1*	-	SulI	-	DfrA12	AmpH*;OXA-9*	KPC-2	-	-	SHV-11	-
573.13177	ST258	0	2	-	0	-	0	-	0	-	0	-	-	wzi29	KL106	AadA2*;Aac6-Ib;Aph3-Ia*	-	-	ParC-80I;GyrA-83I	-	-	-	CatA1*	-	SulI	-	DfrA12	AmpH*;OXA-9*	KPC-8	-	-	SHV-11	-
573.13178	ST307	0	2	-	0	-	0	-	0	-	0	-	-	wzi173	KL102 (KL149,KL155)	Aac3-IIa	-	-	ParC-80I;GyrA-83I;GyrA-87N	-	-	-	-	-	-	-	DfrA14	SHV-28*;AmpH*	KPC-2	CTX-M-15	-	-	-
573.13179	ST258	0	0	-	0	-	0	-	0	-	0	-	-	wzi29	KL106	Aac6-Ib;AadA2?;Aph3-Ia*	-	-	ParC-80I;GyrA-83I	-	MphA	-	CatA1*	-	SulI	-	DfrA12	AmpH*	-	-	-	SHV-11	-
573.13180	ST307	0	1	-	0	-	0	-	0	-	0	-	-	wzi173	KL102 (KL149,KL155)	StrB;StrA*;Aac3-IIa*	-	-	QnrB1?;ParC-80I;GyrA-83I;GyrA-87N	-	-	-	CatB4?	-	SulII	TetA	DfrA14	AmpH*;SHV-28*;OXA-1	-	CTX-M-15	-	-	TEM-30*
573.13181	ST307	0	2	-	0	-	0	-	0	-	0	-	-	wzi173	KL102 (KL149,KL155)	StrB*;StrA*	-	-	ParC-80I;GyrA-83I;GyrA-87N	-	-	-	-	-	SulII	-	DfrA14	SHV-28*;AmpH*	KPC-2	CTX-M-15	-	-	TEM-30*
573.13182	ST405	1	1	ybt unknown	0	-	0	-	0	-	0	-	-	wzi424	KL151	Aac3-IId*;StrB;StrA*	-	-	QnrB1?;ParC-84K;GyrA-83Y	-	-	-	CatB4?	-	SulII	TetA	DfrA14	AmpH*;OXA-1	-	CTX-M-15	-	SHV-76*	TEM-30*
573.13183	ST14-2LV	0	1	-	0	-	0	-	0	-	0	-	-	0	-	Aac3-IId*;StrB;StrA	-	-	QnrB1;GyrA-83F	-	MphA	-	-	-	SulII	-	-	AmpH*;SHV-65	-	CTX-M-15	-	-	TEM-54*
573.13185	ST307	0	1	-	0	-	0	-	0	-	0	-	-	wzi173	KL102 (KL149,KL155)	-	-	-	ParC-80I;GyrA-83I;GyrA-87N	-	-	-	-	-	-	-	DfrA14	SHV-28*;AmpH*	-	CTX-M-15	-	-	-
573.13186	ST307	0	1	-	0	-	0	-	0	-	0	-	-	wzi173	KL102 (KL149,KL155)	StrB*;StrA*	MgrB-66%	-	ParC-80I;GyrA-83I;GyrA-87N	-	-	-	CatA2*	-	SulII	TetD	DfrA14	AmpH*;SHV-28*	-	CTX-M-15	-	-	-
573.13187	ST307	0	1	-	0	-	0	-	0	-	0	-	-	wzi173	KL102 (KL149,KL155)	Aac3-IIa	-	-	ParC-80I;GyrA-83I;GyrA-87N	-	-	-	CatA2*	-	-	TetD	DfrA14	AmpH*;SHV-28*	-	CTX-M-15	-	-	-
573.13189	ST258	0	2	-	0	-	0	-	0	-	0	-	-	wzi29	KL106	AadA2;Aph3-Ia*;Aac6-Ib	-	-	ParC-80I;GyrA-83I	-	MphA	-	CatA1*	-	SulI	-	DfrA12	AmpH*;OXA-9*	KPC-2	SHV-12	-	-	-
573.13190	ST258	0	2	-	0	-	0	-	0	-	0	-	-	wzi29	KL106	Aac6-Ib;AadA2*;Aph3-Ia*	-	-	ParC-80I;GyrA-83I	-	MphA	-	CatA1*	-	SulI	-	DfrA12	AmpH*;OXA-9*	KPC-2	-	-	SHV-11*	-
573.13191	ST258	0	2	-	0	-	0	-	0	-	0	-	-	wzi29	KL106	Aac6-Ib;Aph3-Ia*;AadA2	-	-	ParC-80I;GyrA-83I	-	MphA	-	CatA1*	-	SulI	-	DfrA12	AmpH*;OXA-9*	KPC-2	-	-	SHV-11	-
573.13192	ST307	0	1	-	0	-	0	-	0	-	0	-	-	wzi173	KL102 (KL149,KL155)	Aac3-IIa	-	-	ParC-80I;GyrA-83I;GyrA-87N	-	-	-	-	-	-	-	-	AmpH*;SHV-28*	-	CTX-M-15	-	-	TEM-30*
573.13193	ST258	1	2	ybt unknown	0	-	0	-	0	-	0	-	-	wzi29	KL106	AadA2*;Aac6-Ib	-	-	ParC-80I;GyrA-83I	-	MphA	-	CatA1*	-	SulI	-	DfrA12	AmpH*;OXA-9*	KPC-2	-	-	SHV-11	-
573.13194	ST307	0	1	-	0	-	0	-	0	-	0	-	-	wzi173	KL102 (KL149,KL155)	Aac3-IIa	-	-	ParC-80I;GyrA-83I;GyrA-87N	-	-	-	-	-	-	-	-	AmpH*;SHV-28*	-	CTX-M-15	-	-	TEM-30*
573.13195	ST307	0	2	-	0	-	0	-	0	-	0	-	-	wzi173	KL102 (KL149,KL155)	Aac3-IIa	-	-	ParC-80I;GyrA-83I;GyrA-87N	-	-	-	CatA2*	-	-	-	DfrA14	SHV-28*;AmpH*;OXA-9*	KPC-2	CTX-M-15	-	-	TEM-30*
573.13196	ST307	0	1	-	0	-	0	-	0	-	0	-	-	wzi173	KL102 (KL149,KL155)	Aac3-IIa	-	-	ParC-80I;GyrA-83I;GyrA-87N	-	-	-	-	-	-	-	DfrA14	SHV-28*;AmpH*	-	CTX-M-15	-	-	-
573.13197	ST16	0	1	-	0	-	0	-	0	-	0	-	-	wzi50	KL15 (KL17,KL51,KL52)	AadA2*;Aph3-Ia*	-	-	ParC-84K;GyrA-83F;GyrA-87N	-	MphA	-	CatB4?	-	SulI	TetA	DfrA12	AmpH*;OXA-1;OXA-9*	-	CTX-M-15	-	-	SHV-26*;TEM-54*
573.13198	ST42	0	2	-	0	-	0	-	0	-	0	-	-	wzi33	KL64	-	-	-	-	-	-	-	-	-	-	-	-	AmpH*;OXA-9*	KPC-2	-	-	-	SHV-26*;TEM-54*
573.13199	ST42	0	2	-	0	-	0	-	0	-	0	-	-	wzi33	KL64	-	-	-	-	-	-	-	-	-	-	-	-	AmpH*;OXA-9*	KPC-2	SHV-12*	-	-	TEM-54*
573.13200	ST307	0	1	-	0	-	0	-	0	-	0	-	-	wzi173	KL102 (KL149,KL155)	Aac3-IIa	-	-	ParC-80I;GyrA-83I;GyrA-87N	-	-	-	-	-	-	-	DfrA14	SHV-28*;AmpH*	-	CTX-M-15	-	-	-
573.13201	ST258	0	3	-	0	-	0	-	0	-	0	-	-	wzi29	KL106	Aac6-Ib;AadA2;Aph3-Ia*	MgrB-81%	-	ParC-80I;GyrA-83I	-	MphA	-	CatA1*	-	SulI	-	DfrA12	AmpH*;OXA-9*	KPC-2	SHV-12*	-	-	-
573.13203	ST1427	0	1	-	0	-	0	-	0	-	0	-	-	0	-	AadB	-	-	Qnr-S1	-	-	-	-	-	-	-	-	AmpH*	-	SHV-30*	-	-	-
573.13204	ST405	1	1	ybt unknown	0	-	0	-	0	-	0	-	-	wzi424	KL151	StrB;StrA*;Aac3-IId*?	-	-	QnrB1?;ParC-84K;GyrA-83Y	-	-	-	CatB4?	-	SulII	TetA	DfrA14	AmpH*;OXA-1	-	CTX-M-15	-	SHV-76*	TEM-30*
573.13205	ST258	0	2	-	0	-	0	-	0	-	0	-	-	wzi29	KL106	Aac6-Ib;AadA2;Aph3-Ia*	-	-	ParC-80I;GyrA-83I	-	MphA	-	CatA1*	-	SulI	-	DfrA12	AmpH*;OXA-9*	KPC-2	-	-	SHV-11*	-
573.13206	ST258	0	2	-	0	-	0	-	0	-	0	-	-	wzi29	KL106	AadA2;Aph3-Ia*;Aac6-Ib	-	-	ParC-80I;GyrA-83I	-	MphA	-	CatA1*	-	SulI	-	DfrA12	AmpH*;OXA-9*	KPC-2	SHV-12	-	-	-
573.13207	ST258	0	2	-	0	-	0	-	0	-	0	-	-	wzi29	KL106	AadA2;Aph3-Ia*;Aac6-Ib	-	-	ParC-80I;GyrA-83I	-	MphA	-	CatA1*	-	SulI	-	DfrA12	AmpH*;OXA-9*	KPC-2	-	-	SHV-11*	-
573.13208	ST258	0	2	-	0	-	0	-	0	-	0	-	-	wzi29	KL106	AadA2;Aph3-Ia*;Aac6-Ib	-	-	ParC-80I;GyrA-83I	-	MphA	-	CatA1*	-	SulI	-	DfrA12	AmpH*;OXA-9*	KPC-2	SHV-12	-	-	-
573.13209	ST307	0	1	-	0	-	0	-	0	-	0	-	-	wzi173	KL102 (KL149,KL155)	-	-	-	ParC-80I;GyrA-83I;GyrA-87N	-	-	-	-	-	-	-	-	AmpH*;SHV-28*	-	CTX-M-15	-	-	-
573.13210	ST258	0	2	-	0	-	0	-	0	-	0	-	-	wzi29	KL106	Aac6-Ib;AadA2*;Aph3-Ia*	-	-	ParC-80I;GyrA-83I	-	MphA	-	CatA1*	-	SulI	-	DfrA12	AmpH*;OXA-9*	KPC-2	SHV-12*	-	-	-
573.13211	ST258	0	2	-	0	-	0	-	0	-	0	-	-	wzi29	KL106	AadA2*;Aph3-Ia*;Aac6-Ib	-	-	ParC-80I;GyrA-83I	-	MphA	-	CatA1*	-	SulI?	-	DfrA12	AmpH*;OXA-9*	KPC-2	-	-	SHV-11	-
573.13212	ST307	0	2	-	0	-	0	-	0	-	0	-	-	wzi173	KL102 (KL149,KL155)	StrB*;StrA*;Aac3-IIa	-	-	ParC-80I;GyrA-83I;GyrA-87N	-	-	-	CatA2*	-	SulII	-	DfrA14	SHV-28*;AmpH*;OXA-9*	KPC-2	CTX-M-15	-	-	TEM-30*
573.13214	ST307	0	2	-	0	-	0	-	0	-	0	-	-	wzi173	KL102 (KL149,KL155)	Aac3-IIa	-	-	ParC-80I;GyrA-83I;GyrA-87N	-	-	-	-	-	-	-	DfrA14	AmpH*;SHV-28*;OXA-9*	KPC-2	CTX-M-15	-	-	-
573.13215	ST307	0	2	-	0	-	0	-	0	-	0	-	-	wzi173	KL102 (KL149,KL155)	StrB*;StrA*;Aac3-IIa	-	-	ParC-80I;GyrA-83I;GyrA-87N	-	-	-	CatA2*	-	SulII	-	DfrA14	SHV-28*;AmpH*;OXA-9*	KPC-2	CTX-M-15	-	-	TEM-30*
573.13216	ST111	1	1	ybt unknown	0	-	0	-	0	-	0	-	-	0	-	StrB;StrA*;Aac3-IIa*	-	-	QnrB1?	-	-	-	CatB4?	-	SulII	TetA	DfrA14	SHV-187*;AmpH*;OXA-1	-	CTX-M-15	-	-	TEM-30*
573.13217	ST258	0	2	-	0	-	0	-	0	-	0	-	-	wzi29	KL106	AadA2;Aac6-Ib;Aph3-Ia*	-	-	ParC-80I;GyrA-83I	-	MphA	-	CatA1*	-	SulI	-	DfrA12	AmpH*;OXA-9*	KPC-2	-	-	SHV-11	-
573.13218	ST307	0	1	-	0	-	0	-	0	-	0	-	-	wzi173	KL102 (KL149,KL155)	Aac3-IIa	-	-	ParC-80I;GyrA-83I;GyrA-87N	-	-	-	-	-	-	-	DfrA14	AmpH*;SHV-28*	-	CTX-M-15	-	-	-
573.13219	ST258	0	2	-	0	-	0	-	0	-	0	-	-	wzi29	KL106	AadA2*;Aph3-Ia*;Aac6-Ib	-	-	ParC-80I;GyrA-83I	-	MphA	-	CatA1*	-	SulI	-	DfrA12	AmpH*;OXA-9*	KPC-2	-	-	SHV-11	-
573.13220	ST307	0	2	-	0	-	0	-	0	-	0	-	-	wzi173	KL102 (KL149,KL155)	StrB*;StrA*;Aac3-IIa	-	-	ParC-80I;GyrA-83I;GyrA-87N	-	-	-	CatA2*	-	SulII	-	DfrA14	AmpH*;SHV-28*;OXA-9*	KPC-2	CTX-M-15	-	-	TEM-30*
573.13221	ST258	0	2	-	0	-	0	-	0	-	0	-	-	wzi29	KL106	AadA2;Aph3-Ia*;Aac6-Ib	-	-	ParC-80I;GyrA-83I	-	MphA	-	CatA1*	-	SulI	-	DfrA12	AmpH*;OXA-9*	KPC-2	SHV-12	-	-	-
573.13222	ST307	0	2	-	0	-	0	-	0	-	0	-	-	wzi173	KL102 (KL149,KL155)	Aac3-IIa;StrB*;StrA*	-	-	ParC-80I;GyrA-83I;GyrA-87N	-	-	-	CatA2*	-	SulII	TetD	DfrA14	SHV-28*;AmpH*	KPC-2	CTX-M-15	-	-	-
573.13223	ST307	0	1	-	0	-	0	-	0	-	0	-	-	wzi173	KL102 (KL149,KL155)	StrB*;StrA*;Aac3-IIa	-	-	ParC-80I;GyrA-83I;GyrA-87N	-	-	-	CatA2*	-	SulII	TetD	DfrA14	AmpH*;SHV-28*	-	CTX-M-15	-	-	-
573.13224	ST307	0	2	-	0	-	0	-	0	-	0	-	-	wzi173	KL102 (KL149,KL155)	StrB*;StrA*	-	-	ParC-80I;GyrA-83I;GyrA-87N	-	-	-	-	-	SulII	-	DfrA14	SHV-28*;AmpH*;OXA-9*	KPC-2	CTX-M-15	-	TEM-55*	-
573.13226	ST307	0	1	-	0	-	0	-	0	-	0	-	-	wzi173	KL102 (KL149,KL155)	Aac6-Ib;Aac3-IIa	-	-	ParC-80I;GyrA-83I;GyrA-87N	-	-	-	-	-	-	-	DfrA14	SHV-28*;AmpH*	-	CTX-M-15	-	-	-
573.13227	ST307	0	1	-	0	-	0	-	0	-	0	-	-	wzi173	KL102 (KL149,KL155)	StrB*;StrA*;Aac3-IIa;Aac6-Ib	-	-	ParC-80I;GyrA-83I;GyrA-87N	-	-	-	CatA2*	-	SulII	TetD	DfrA14	SHV-28*;AmpH*	-	CTX-M-15	-	-	TEM-30*
573.13228	ST258	0	0	-	0	-	0	-	0	-	0	-	-	wzi29	KL106	AadA2*;Aac6-Ib	-	-	ParC-80I;GyrA-83I	-	MphA	-	CatA1*	-	SulI	-	DfrA12	AmpH*	-	-	-	SHV-11*	-
573.13229	ST551	0	1	-	0	-	0	-	0	-	0	-	-	wzi18	KL18	StrB;StrA*	-	-	QnrB1?	-	-	-	-	-	SulII	TetA	DfrA14	AmpH*;SHV-187*	-	CTX-M-15	-	-	TEM-30*
573.13230	ST16	0	1	-	0	-	0	-	0	-	0	-	-	wzi50	KL15 (KL17,KL51,KL52)	-	MgrB-68%	-	ParC-84K;GyrA-83F;GyrA-87N	-	MphA	-	CmlA1*	-	SulI	-	DfrA12	AmpH*;FOX-5;CARB-3*	-	CTX-M-15	-	-	SHV-26*
573.13231	ST307	0	1	-	0	-	0	-	0	-	0	-	-	wzi173	KL102 (KL149,KL155)	-	-	-	ParC-80I;GyrA-83I;GyrA-87N	-	-	-	-	-	-	-	-	AmpH*;SHV-28*	-	CTX-M-15	-	-	-
573.13232	ST258	0	1	-	0	-	0	-	0	-	0	-	-	wzi154	KL107	AadA1-pm*?;AadA2	-	-	ParC-80I;GyrA-83I;GyrA-87N	-	-	-	CmlA1*	-	SulIII	-	-	AmpH*	-	SHV-12	-	-	-
573.13236	ST258	0	2	-	0	-	0	-	0	-	0	-	-	wzi29	KL106	Aac6-Ib;Aph3-Ia*;AadA2	-	-	ParC-80I;GyrA-83I	-	MphA	-	CatA1*	-	SulI	-	DfrA12	AmpH*;OXA-9*	KPC-2	-	-	SHV-11	-
573.13237	ST258	0	2	-	0	-	0	-	0	-	0	-	-	wzi29	KL106	AadA2;Aac6-Ib;Aph3-Ia*	-	-	ParC-80I;GyrA-83I	-	MphA	-	CatA1*	-	SulI	-	DfrA12	AmpH*;OXA-9*	KPC-2	CTX-M-15	-	SHV-11	-
573.13238	ST258	0	2	-	0	-	0	-	0	-	0	-	-	wzi29	KL106	AadA2;Aac6-Ib	-	-	ParC-80I;GyrA-83I	-	-	-	-	-	SulI	-	-	AmpH*	KPC-2	SHV-12	-	-	-
573.13239	ST307	0	1	-	0	-	0	-	0	-	0	-	-	wzi173	KL102 (KL149,KL155)	Aac3-IIa;StrB*;StrA*;Aac6-Ib	-	-	ParC-80I;GyrA-83I;GyrA-87N	-	-	-	-	-	SulII	TetD	DfrA14	AmpH*;SHV-28*	-	CTX-M-15	-	-	-
573.13240	ST258	0	2	-	0	-	0	-	0	-	0	-	-	wzi29	KL106	AadA2;Aac6-Ib;Aph3-Ia*	-	-	ParC-80I;GyrA-83I	-	MphA	-	CatA1*	-	SulI	-	DfrA12	OXA-9*;AmpH*	KPC-2	SHV-12*	-	-	-
573.13241	ST187	0	1	-	0	-	0	-	0	-	0	-	-	wzi10	KL10	-	-	-	QnrB17*	-	-	-	-	-	SulI	-	-	AmpH*	-	SHV-12	-	-	-
573.13242	ST1427	0	1	-	0	-	0	-	0	-	0	-	-	0	-	AadB	-	-	Qnr-S1	-	-	-	-	-	-	-	-	AmpH*	-	SHV-30*	-	-	-
573.13244	ST16	0	1	-	0	-	0	-	0	-	0	-	-	wzi50	KL15 (KL17,KL51,KL52)	AadA2*	-	-	ParC-84K;GyrA-83F;GyrA-87N	-	MphA	-	CatB4?	-	SulI	TetA	DfrA12	OXA-1;AmpH*	-	CTX-M-15	-	-	SHV-26*
573.13246	ST307	0	1	-	0	-	0	-	0	-	0	-	-	wzi173	KL102 (KL149,KL155)	StrB*;StrA*;Aac3-IIa	-	-	ParC-80I;GyrA-83I;GyrA-87N	-	-	-	CatA2*	-	SulII	-	DfrA14	AmpH*;SHV-28*	-	CTX-M-15	-	-	TEM-30*
573.13247	ST307	0	2	-	0	-	0	-	0	-	0	-	-	wzi173	KL102 (KL149,KL155)	StrB*;StrA*	-	-	ParC-80I;GyrA-83I;GyrA-87N	-	-	-	CatA2*	-	SulII	-	DfrA14	AmpH*;SHV-28*	KPC-2	CTX-M-15	-	-	TEM-30*
573.13248	ST307	0	1	-	0	-	0	-	0	-	0	-	-	wzi173	KL102 (KL149,KL155)	Aac3-IIa	-	-	ParC-80I;GyrA-83I;GyrA-87N	-	-	-	-	-	-	-	-	SHV-28*;AmpH*	-	CTX-M-15	-	-	TEM-30*
573.13250	ST1427	0	1	-	0	-	0	-	0	-	0	-	-	0	-	AadB	-	-	Qnr-S1	-	-	-	-	-	-	-	-	AmpH*	-	SHV-30*	-	-	-
573.13251	ST307	0	2	-	0	-	0	-	0	-	0	-	-	wzi173	KL102 (KL149,KL155)	Aac3-IIa	-	-	ParC-80I;GyrA-83I;GyrA-87N	-	-	-	-	-	-	-	DfrA14	AmpH*;SHV-28*;OXA-9*	KPC-2	CTX-M-15	-	-	TEM-54*
573.13252	ST14	1	3	ybt 14; ICEKp5	138	-	0	-	0	-	0	-	-	wzi2	KL2 (KL30)	Aac3-IId*;AphA6*;StrB*;StrA*;Sat-2A;AadA1-pm*?;AadA2*	MgrB-68%	-	QnrB1?;ParC-80I;GyrA-83Y;GyrA-87G	-	MsrE;MphE*;EreA2*	-	CatB4?;CatA1*;CmlA5	Arr2	SulII;SulI	-	DfrA1;DfrA12;DfrA14	OXA-1;SHV-28*;AmpH*	NDM-1	CTX-M-15	-	-	-
573.13253	ST1808	0	1	-	0	-	0	-	0	-	0	-	-	wzi50	KL15 (KL17,KL51,KL52)	-	-	-	QnrB17*;GyrA-87Y	-	-	-	-	-	SulI	-	-	AmpH*	-	SHV-12	-	-	-
573.13254	ST307-1LV	0	1	-	0	-	0	-	0	-	0	-	-	wzi173	KL102 (KL149,KL155)	Aac3-IIa	-	-	QnrB17*;ParC-80I;GyrA-83I;GyrA-87N	-	-	-	-	-	SulI;SulI	-	DfrA22	AmpH*;SHV-28*	-	CTX-M-15	-	-	TEM-30*
573.13255	ST258	2	2	ybt 17; ICEKp10	267-1LV	clb 3	19	-	0	-	0	-	-	wzi154	KL107	Aac3-IIa;AadA2*	-	-	ParC-80I;GyrA-83I;GyrA-87N	-	MphA	-	-	-	SulI	-	DfrA12	AmpH*	KPC-2	SHV-12	-	-	TEM-30*
573.13256	ST307	0	1	-	0	-	0	-	0	-	0	-	-	wzi173	KL102 (KL149,KL155)	StrB*;StrA*;Aac3-IIa	-	-	ParC-80I;GyrA-83I;GyrA-87N	-	-	-	CatA2*	-	SulII	-	DfrA14	AmpH*;SHV-28*	-	CTX-M-15	-	-	TEM-30*
573.13257	ST307	0	2	-	0	-	0	-	0	-	0	-	-	wzi173	KL102 (KL149,KL155)	Aac3-IIa	-	-	ParC-80I;GyrA-83I;GyrA-87N	-	-	-	CatA2*	-	-	-	DfrA14	SHV-28*;AmpH*;OXA-9*	KPC-2	CTX-M-15	-	-	TEM-54*
573.13258	ST22	0	1	-	0	-	0	-	0	-	0	-	-	wzi9	KL9	Aac3-IIa*;StrB;StrA*	-	-	QnrB1?	-	-	-	CatB4?	-	SulII	TetA	DfrA14	AmpH*;SHV-187*;OXA-1	-	CTX-M-15	-	-	TEM-30*
573.13259	ST307	0	2	-	0	-	0	-	0	-	0	-	-	wzi173	KL102 (KL149,KL155)	Aac3-IIa	-	-	ParC-80I;GyrA-83I;GyrA-87N	-	-	-	CatA2*	-	-	-	DfrA14	SHV-28*;AmpH*	KPC-2	CTX-M-15	-	-	TEM-30*
573.13260	ST13	2	1	-	0	clb 3	19-2LV	-	0	-	0	-	-	wzi40	KL3	AadA2*;Aph3-Ia*	MgrB-89%	-	ParC-80I;GyrA-83F;GyrA-87N	-	MphA	-	-	-	SulI	TetD	DfrA12	AmpH*	-	SHV-5	-	-	-
573.13261	ST307	0	1	-	0	-	0	-	0	-	0	-	-	wzi173	KL102 (KL149,KL155)	StrB*;StrA*;Aac6-Ib	-	-	ParC-80I;GyrA-83I;GyrA-87N	-	-	-	CatA2*	-	SulII	-	DfrA14	AmpH*;SHV-28*;OXA-9*	-	CTX-M-15	-	-	-
573.13262	ST307	0	1	-	0	-	0	-	0	-	0	-	-	wzi173	KL102 (KL149,KL155)	Aac3-IIa	-	-	ParC-80I;GyrA-83I;GyrA-87N	-	-	-	-	-	-	-	-	AmpH*	-	CTX-M-15	-	-	TEM-30*
573.13263	ST307	0	1	-	0	-	0	-	0	-	0	-	-	wzi173	KL102 (KL149,KL155)	Aac3-IIa	-	-	ParC-80I;GyrA-83I;GyrA-87N	-	-	-	-	-	-	-	DfrA14	AmpH*;SHV-28*	-	CTX-M-15	-	-	-
573.13264	ST307	0	1	-	0	-	0	-	0	-	0	-	-	wzi173	KL102 (KL149,KL155)	StrB*;StrA*	-	-	ParC-80I;GyrA-83I;GyrA-87N	-	-	-	CatA2*	-	SulII	TetD	DfrA14	SHV-28*;AmpH*	-	CTX-M-15	-	-	-
573.13265	ST307	0	1	-	0	-	0	-	0	-	0	-	-	wzi173	KL102 (KL149,KL155)	Aac3-IIa	-	-	ParC-80I;GyrA-83I;GyrA-87N	-	-	-	-	-	-	-	DfrA14	SHV-28*;AmpH*	-	CTX-M-15	-	-	-
573.13266	ST16	0	1	-	0	-	0	-	0	-	0	-	-	wzi50	KL15 (KL17,KL51,KL52)	AadA2*	-	-	ParC-84K;GyrA-83F;GyrA-87N	-	MphA	-	-	-	SulI	-	DfrA12	AmpH*	-	CTX-M-15	-	-	SHV-26*
573.13267	ST307	0	1	-	0	-	0	-	0	-	0	-	-	wzi173	KL102 (KL149,KL155)	StrB*;StrA*;Aac3-IIa	-	-	ParC-80I;GyrA-83I;GyrA-87N	-	-	-	CatA2*	-	SulII	-	DfrA14	SHV-28*;AmpH*	-	CTX-M-15	-	-	TEM-30*
573.13268	ST307	0	1	-	0	-	0	-	0	-	0	-	-	wzi173	KL102 (KL149,KL155)	Aac3-IIa	-	-	ParC-80I;GyrA-83I;GyrA-87N	-	-	-	-	-	-	-	DfrA14	SHV-28*;AmpH*;OXA-9*	-	CTX-M-15	-	-	-
573.13269	ST111	1	1	ybt unknown	0	-	0	-	0	-	0	-	-	0	-	StrB;StrA*;Aac3-IIa*	-	-	QnrB1?	-	-	-	CatB4?	-	SulII	TetA	DfrA14	OXA-1;AmpH*;SHV-187*	-	CTX-M-15	-	-	TEM-30*
573.13270	ST307	0	1	-	0	-	0	-	0	-	0	-	-	wzi173	KL102 (KL149,KL155)	Aac3-IIa	-	-	ParC-80I;GyrA-83I;GyrA-87N	-	-	-	-	-	-	-	-	SHV-28*;AmpH*	-	CTX-M-15	-	-	TEM-30*
573.13271	ST258	0	1	-	0	-	0	-	0	-	0	-	-	wzi154	KL107	-	-	-	ParC-80I;GyrA-83I;GyrA-87N	-	-	-	CatA1*	-	-	-	-	AmpH*	-	SHV-12	-	-	-
573.13272	ST16	0	1	-	0	-	0	-	0	-	0	-	-	wzi50	KL15 (KL17,KL51,KL52)	AadA1-pm*?;Aac6-Ib;Aac3-IId*	-	-	ParC-84K;GyrA-83F;GyrA-87N	-	MphA	-	-	-	SulI	-	DfrA12	AmpH*;OXA-9	-	CTX-M-15	-	-	SHV-26*
573.13274	ST307	0	2	-	0	-	0	-	0	-	0	-	-	wzi173	KL102 (KL149,KL155)	StrB*;StrA*	-	-	ParC-80I;GyrA-83I;GyrA-87N	-	-	-	CatA2*	-	SulII	-	DfrA14	AmpH*;SHV-28*;OXA-9*	KPC-2	CTX-M-15	-	-	TEM-54*
573.13275	ST134	0	1	-	0	-	0	-	0	-	0	-	-	wzi168	KL25	-	-	-	QnrB17*	-	-	-	-	-	-	-	DfrA22	AmpH*	-	SHV-12	-	-	-
573.13276	ST307	0	1	-	0	-	0	-	0	-	0	-	-	wzi173	KL102 (KL149,KL155)	Aac3-IIa	-	-	ParC-80I;GyrA-83I;GyrA-87N	-	-	-	CatA2*	-	-	TetD	DfrA14	SHV-28*;AmpH*	-	CTX-M-15	-	-	-
573.13277	ST134	0	1	-	0	-	0	-	0	-	0	-	-	wzi168	KL25	-	-	-	QnrB17*	-	-	-	-	-	-	-	DfrA22	AmpH*	-	SHV-12*	-	-	-
573.13278	ST307	0	3	-	0	-	0	-	0	-	0	-	-	wzi173	KL102 (KL149,KL155)	StrB*;StrA*	MgrB-72%	-	ParC-80I;GyrA-83I;GyrA-87N	-	-	-	-	-	SulII	-	DfrA14	SHV-28*;AmpH*;OXA-9*	KPC-2	CTX-M-15	-	-	TEM-54*
573.13279	ST37	1	1	ybt 15; ICEKp11	230-2LV	-	0	-	0	-	0	-	-	wzi96	KL38	Aac3-IId*	-	-	GyrA-83I	-	-	-	-	-	-	-	-	AmpH*	-	CTX-M-15	-	SHV-77*	-
573.13280	ST307	0	1	-	0	-	0	-	0	-	0	-	-	wzi173	KL102 (KL149,KL155)	-	-	-	ParC-80I;GyrA-83I;GyrA-87N	-	-	-	CatA2*?	-	-	TetD	DfrA14	AmpH*;SHV-28*	-	CTX-M-15	-	-	-
573.13281	ST258	0	1	-	0	-	0	-	0	-	0	-	-	wzi154	KL107	AadA2;AadA24?	-	-	ParC-80I;GyrA-83I;GyrA-87N	-	-	-	CmlA1*	-	SulIII	-	-	AmpH*	-	SHV-12	-	-	-
573.13282	ST16	1	1	ybt 10; ICEKp4	88-1LV	-	0	-	0	-	0	-	-	wzi50	KL15 (KL17,KL51,KL52)	AadA2*;Aph3-Ia*	-	-	ParC-84K;GyrA-83F;GyrA-87N	-	MphA	-	CatB4?	-	SulI	TetA	DfrA12	AmpH*;OXA-1	-	CTX-M-15	-	-	SHV-26*;TEM-30*
573.13283	ST307	0	1	-	0	-	0	-	0	-	0	-	-	wzi173	KL102 (KL149,KL155)	Aac3-IIa	-	-	ParC-80I;GyrA-83I;GyrA-87N	-	-	-	-	-	-	-	-	AmpH*;SHV-28*	-	CTX-M-15	-	-	TEM-30*
573.13284	ST896	0	1	-	0	-	0	-	0	-	0	-	-	wzi59	KL3	Aac3-IId*;StrB;StrA*	-	-	Qnr-S1;GyrA-83Y	-	-	-	-	-	SulI;SulII	TetA	DfrA1	AmpH*;LAP-2	-	CTX-M-14	-	SHV-77*	TEM-30*
573.13285	ST307	0	1	-	0	-	0	-	0	-	0	-	-	wzi173	KL102 (KL149,KL155)	Aac3-IIa	-	-	ParC-80I;GyrA-83I;GyrA-87N	-	-	-	-	-	-	-	-	SHV-28*;AmpH*	-	CTX-M-15	-	-	TEM-30*
573.13286	ST462	0	1	-	0	-	0	-	0	-	0	-	-	wzi173	KL102 (KL149,KL155)	Aac3-IId*;StrB;StrA*	-	-	Qnr-S1	-	-	-	-	-	SulI;SulII	TetA;TetD	DfrA1	AmpH*;SHV-187*;LAP-2	-	CTX-M-14	-	-	-
573.13287	ST258	0	2	-	0	-	0	-	0	-	0	-	-	wzi29	KL106	AadA2*;Aac6-Ib;Aph3-Ia*	-	-	ParC-80I;GyrA-83I	-	MphA	-	CatA1*	-	SulI	-	DfrA12	OXA-9*;AmpH*	KPC-2	-	-	SHV-11	-
573.13288	ST323	0	1	-	0	-	0	-	0	-	0	-	-	wzi262	KL21	StrB;StrA*;Aac3-IIa*	-	-	QnrB1?	-	-	-	CatB4?	-	SulII	TetA	DfrA14	AmpH*;SHV-187*;OXA-1	-	CTX-M-15	-	-	TEM-30*
573.13289	ST307	0	2	-	0	-	0	-	0	-	0	-	-	wzi173	KL102 (KL149,KL155)	StrB*;StrA*	-	-	ParC-80I;GyrA-83I;GyrA-87N	-	-	-	CatA2*	-	SulII	-	DfrA14	AmpH*;SHV-28*;OXA-9*	KPC-2	CTX-M-15	-	TEM-55*	-
573.13290	ST307	0	2	-	0	-	0	-	0	-	0	-	-	wzi173	KL102 (KL149,KL155)	StrB*;StrA*;Aac3-IIa	-	-	ParC-80I;GyrA-83I;GyrA-87N	-	-	-	CatA2*	-	SulII	-	DfrA14	SHV-28*;AmpH*;OXA-9*	KPC-2	CTX-M-15	-	TEM-55*	-
573.13291	ST307	0	1	-	0	-	0	-	0	-	0	-	-	wzi173	KL102 (KL149,KL155)	StrB*;StrA*;Aac3-IIa;Aac6-Ib	-	-	ParC-80I;GyrA-83I;GyrA-87N	-	-	-	CatA2*	-	SulII	TetD	DfrA14	SHV-28*;AmpH*	-	CTX-M-15	-	-	-
573.13292	ST307	0	2	-	0	-	0	-	0	-	0	-	-	wzi173	KL102 (KL149,KL155)	StrB*;StrA*	-	-	ParC-80I;GyrA-83I;GyrA-87N	-	-	-	CatA2*	-	SulII	-	DfrA14	SHV-28*;AmpH*;OXA-9*	KPC-2	CTX-M-15	-	-	TEM-30*
573.13293	ST307	0	1	-	0	-	0	-	0	-	0	-	-	wzi173	KL102 (KL149,KL155)	-	MgrB-74%	-	ParC-80I;GyrA-83I;GyrA-87N	-	-	-	-	-	-	-	-	AmpH*;SHV-28*	-	CTX-M-15	-	-	-
573.13294	ST307	0	1	-	0	-	0	-	0	-	0	-	-	wzi173	KL102 (KL149,KL155)	StrB*;StrA*;AadA5	-	-	ParC-80I;GyrA-83I;GyrA-87N	-	MphA	-	-	-	SulII;SulI*	TetA	DfrA17	SHV-28*;AmpH*	-	CTX-M-15;TEM-15*	-	-	-
573.13295	ST896	0	1	-	0	-	0	-	0	-	0	-	-	wzi59	KL3	Aac3-IId*;StrB;StrA*	-	-	Qnr-S1;GyrA-83Y	-	-	-	-	-	SulI;SulII	TetA	DfrA1	AmpH*;LAP-2	-	CTX-M-14	-	SHV-77*	-
573.13296	ST784	0	0	-	0	-	0	-	0	-	0	-	-	wzi118	KL146	AadB	-	-	Qnr-S1	-	-	-	-	-	-	-	-	AmpH*	-	-	-	-	SHV-26*
573.13297	ST784	0	0	-	0	-	0	-	0	-	0	-	-	wzi118	KL146	AadB	-	-	Qnr-S1	-	-	-	-	-	-	-	-	AmpH*	-	-	-	-	SHV-26*
573.13298	ST896	0	1	-	0	-	0	-	0	-	0	-	-	wzi59	KL3	Aac3-IId*;StrB;StrA*	-	-	Qnr-S1;GyrA-83Y	-	-	-	-	-	SulI;SulII	TetA	DfrA1	AmpH*;LAP-2	-	CTX-M-14	-	SHV-77*	TEM-30*
573.13299	ST307	0	1	-	0	-	0	-	0	-	0	-	-	wzi173	KL102 (KL149,KL155)	StrA*	-	-	ParC-80I;GyrA-83I;GyrA-87N	-	-	-	CatA2*	-	SulII*?	TetD	DfrA14	AmpH*;SHV-28*	-	CTX-M-15	-	TEM-206*?	-
573.13300	ST16	0	1	-	0	-	0	-	0	-	0	-	-	wzi50	KL15 (KL17,KL51,KL52)	AadA2*;Aac6-Ib	-	-	ParC-84K;GyrA-83F;GyrA-87N	-	MphA*?	-	-	-	SulI	-	DfrA12	AmpH*	-	CTX-M-15	-	-	SHV-26*
573.13301	ST280	0	1	-	0	-	0	-	0	-	0	-	-	wzi82	KL23 (KL18, KL38)	StrB;StrA*;Aac3-IIa*	-	-	QnrB1?	-	-	-	CatB4?	-	SulII	TetA	DfrA14	AmpH*;OXA-1	-	SHV-27*;CTX-M-15	-	-	TEM-30*
573.13302	ST1427	0	0	-	0	-	0	-	0	-	0	-	-	0	-	AadB	-	-	Qnr-S1	-	-	-	-	-	-	-	-	AmpH*	-	-	-	-	-
573.13303	ST258	0	3	-	0	-	0	-	0	-	0	-	-	wzi29	KL106	AadA2*;Aph3-Ia*;Aac6-Ib*	MgrB-81%	-	ParC-80I;GyrA-83I	-	MphA	-	CatA1*	-	SulI	-	DfrA12	AmpH*;OXA-9*	KPC-2	SHV-12	-	-	-
573.13304	ST404-1LV	0	1	-	0	-	0	-	0	-	0	-	-	wzi97	KL46	StrB;StrA*;Aac3-IIa*	-	-	QnrB1?	-	-	-	CatB4?	-	SulII	TetA	DfrA14	AmpH*;SHV-185*;OXA-1	-	CTX-M-15	-	-	TEM-30*
573.13305	ST307	0	1	-	0	-	0	-	0	-	0	-	-	wzi173	KL102 (KL149,KL155)	Aac3-IIa	-	-	ParC-80I;GyrA-83I;GyrA-87N	-	-	-	CatA2*	-	-	TetD	DfrA14	AmpH*;SHV-28*	-	CTX-M-15	-	-	-
573.13306	ST66-2LV	0	1	-	0	-	0	-	0	-	0	-	-	wzi50	KL15 (KL17,KL51,KL52)	StrB;StrA*;Aac3-IId*	-	-	Qnr-S1	-	-	-	CatA2*	-	SulI;SulII	TetA;TetD	DfrA1	AmpH*;LAP-2	-	CTX-M-14	-	SHV-60	-
573.13307	ST258	0	3	-	0	-	0	-	0	-	0	-	-	wzi29	KL106	AadA2*;Aph3-Ia*;Aac6-Ib*	MgrB-81%	-	ParC-80I;GyrA-83I	-	MphA	-	CatA1*	-	SulI	-	DfrA12	AmpH*;OXA-9*	KPC-2	SHV-12*	-	-	-
573.13308	ST111	1	1	ybt unknown	0	-	0	-	0	-	0	-	-	0	-	StrB;StrA*;Aac3-IIa*	-	-	QnrB1?	-	-	-	CatB4?	-	SulII	TetA	DfrA14	AmpH*;SHV-187*;OXA-1	-	CTX-M-15	-	-	TEM-30*
573.13309	ST15	0	1	-	0	-	0	-	0	-	0	-	-	wzi93	KL112	StrB;StrA*;AadA2*	-	-	ParC-80I;GyrA-83F;GyrA-87A	-	MphA	-	-	-	SulII;SulI	-	DfrA12;DfrA14	AmpH*;SHV-28*	-	CTX-M-15	-	-	TEM-30*
573.13310	ST16	0	1	-	0	-	0	-	0	-	0	-	-	wzi50	KL15 (KL17,KL51,KL52)	AadA2*;Aph3-Ia*	-	-	ParC-84K;GyrA-83F;GyrA-87N	-	MphA	-	CatB4?	-	SulI	TetA	DfrA12	AmpH*;OXA-1	-	CTX-M-15	-	-	SHV-26*
573.13311	ST307	0	1	-	0	-	0	-	0	-	0	-	-	wzi173	KL102 (KL149,KL155)	StrB*;StrA*;Aac3-IIa	-	-	ParC-80I;GyrA-83I;GyrA-87N	-	-	-	-	-	SulII	TetD	DfrA14	SHV-28*;AmpH*	-	CTX-M-15	-	-	TEM-30*
573.13312	ST111	1	1	ybt unknown	0	-	0	-	0	-	0	-	-	0	-	StrB;StrA*;Aac3-IIa*	-	-	QnrB1?	-	-	-	CatB4?	-	SulII	TetA	DfrA14	AmpH*;SHV-187*;OXA-1	-	CTX-M-15	-	TEM-141?	-
573.13313	ST307	0	1	-	0	-	0	-	0	-	0	-	-	wzi173	KL102 (KL149,KL155)	Aac3-IIa	MgrB-68%	-	ParC-80I;GyrA-83I;GyrA-87N	-	-	-	-	-	-	TetD	DfrA14	SHV-28*;AmpH*	-	CTX-M-15	-	-	TEM-30*
573.13314	ST66-2LV	0	1	-	0	-	0	-	0	-	0	-	-	wzi50	KL15 (KL17,KL51,KL52)	Aac3-IId*;StrB;StrA*	-	-	Qnr-S1	-	-	-	CatA2*	-	SulI;SulII	TetA;TetD	DfrA1	AmpH*;LAP-2	-	CTX-M-14	-	SHV-60	-
573.13315	ST307	0	1	-	0	-	0	-	0	-	0	-	-	wzi173	KL102 (KL149,KL155)	Aac3-IIa	-	-	ParC-80I;GyrA-83I;GyrA-87N	-	-	-	-	-	-	-	DfrA14	SHV-28*;AmpH*	-	CTX-M-15	-	-	-
573.13316	ST307	0	1	-	0	-	0	-	0	-	0	-	-	wzi173	KL102 (KL149,KL155)	Aac3-IIa	-	-	ParC-80I;GyrA-83I;GyrA-87N	-	-	-	-	-	-	-	-	AmpH*;SHV-28*	-	CTX-M-15	-	-	TEM-30*
573.13317	ST307	0	1	-	0	-	0	-	0	-	0	-	-	wzi173	KL102 (KL149,KL155)	AadA5;StrB*;StrA*	-	-	ParC-80I;GyrA-83I;GyrA-87N	-	MphA	-	-	-	SulI;SulII	TetA	DfrA17	SHV-28*;AmpH*	-	TEM-15*;CTX-M-15	-	-	-
573.13318	ST280	0	1	-	0	-	0	-	0	-	0	-	-	wzi82	KL23 (KL18, KL38)	StrA*;StrB?;Aac3-IIa*	-	-	-	-	-	-	CatB4?	-	SulII	TetA	DfrA14	AmpH*;OXA-1	-	SHV-27*;CTX-M-15	-	-	TEM-30*
573.13319	ST280	0	1	-	0	-	0	-	0	-	0	-	-	wzi82	KL23 (KL18, KL38)	StrB;StrA*;Aac3-IIa*	-	-	QnrB1?	-	-	-	CatB4?	-	SulII	TetA	DfrA14	AmpH*;OXA-1	-	SHV-27*;CTX-M-15	-	-	TEM-30*
573.13321	ST198-1LV	0	0	-	0	-	0	-	0	-	0	-	-	wzi85	KL30	AadB;StrB;StrA*;Aph3-Ia*	-	-	Qnr-S1	-	-	-	CatA1*	-	SulII*	TetA	DfrA8	AmpH*	-	-	-	-	TEM-30*
573.13322	ST258	0	2	-	0	-	0	-	0	-	0	-	-	wzi29	KL106	AadA2*;Aac6-Ib;Aph3-Ia*	-	-	ParC-80I;GyrA-83I	-	MphA	-	CatA1*	-	SulI	-	DfrA12	AmpH*;OXA-9*	KPC-2	SHV-12*	-	-	-
573.13323	ST15	4	2	ybt 16; ICEKp12	277	-	0	iuc 1	1	-	0	-	-	wzi93	KL112	-	-	-	ParC-80I;GyrA-83F;GyrA-87A	-	-	-	-	-	-	-	-	AmpH*;SHV-28*	OXA-48	CTX-M-15	-	-	-
573.13324	ST258	2	1	ybt 17; ICEKp10	289-2LV	clb 3	17-2LV	-	0	-	0	-	-	wzi154	KL107	AadA2*	-	-	ParC-80I;GyrA-83I;GyrA-87N	-	MphA	-	-	-	SulI	-	DfrA12	AmpH*	-	CTX-M-15;SHV-12	-	-	-
573.13325	ST1377-2LV	0	0	-	0	-	0	-	0	-	0	-	-	0	-	-	-	-	-	-	-	-	-	-	-	-	-	AmpH*	-	-	-	SHV-44*	-
573.13326	ST307	0	1	-	0	-	0	-	0	-	0	-	-	wzi173	KL102 (KL149,KL155)	AadA2*	-	-	ParC-80I;GyrA-83I;GyrA-87N	-	MphA	-	CatB4?	-	SulI	-	DfrA12	AmpH*;SHV-28*;OXA-1*	-	CTX-M-15	-	-	-
573.13327	ST307	0	1	-	0	-	0	-	0	-	0	-	-	wzi173	KL102 (KL149,KL155)	Aac6-Ib;StrB*;StrA*;Aac3-IIa	-	-	ParC-80I;GyrA-83I;GyrA-87N	-	-	-	CatA2*	-	SulII	TetD	DfrA14	AmpH*;SHV-28*	-	CTX-M-15	-	-	-
573.13328	ST307	0	1	-	0	-	0	-	0	-	0	-	-	wzi173	KL102 (KL149,KL155)	Aac3-IIa;StrB*;StrA*	-	-	ParC-80I;GyrA-83I;GyrA-87N	-	-	-	CatA2*	-	SulII	TetD	DfrA14	SHV-28*;AmpH*	-	CTX-M-15	-	-	TEM-30*
573.13329	ST16	0	1	-	0	-	0	-	0	-	0	-	-	wzi50	KL15 (KL17,KL51,KL52)	AadA2*	-	-	ParC-84K;GyrA-83F;GyrA-87N	-	MphA	-	-	-	SulI	-	DfrA12	AmpH*	-	CTX-M-15	-	-	SHV-26*
573.13330	ST16	0	1	-	0	-	0	-	0	-	0	-	-	wzi50	KL15 (KL17,KL51,KL52)	AadA2*	-	-	ParC-84K;GyrA-83F;GyrA-87N	-	MphA	-	-	-	SulI	-	DfrA12	AmpH*	-	CTX-M-15	-	-	SHV-26*
573.13331	ST551	0	1	-	0	-	0	-	0	-	0	-	-	wzi18	KL18	StrB;StrA*;Aac3-IIa*	-	-	QnrB1?	-	-	-	CatB4?	-	SulII	TetA	DfrA14	SHV-187*;AmpH*;OXA-1	-	CTX-M-15	-	-	TEM-30*
573.13332	ST1017	0	1	-	0	-	0	-	0	-	0	-	-	wzi130	KL58	StrB;StrA*;Aac3-IIa*	-	-	QnrB1?	-	-	-	CatB4?	-	SulII	TetA	DfrA14	AmpH*;SHV-187*;OXA-1	-	CTX-M-15	-	-	TEM-30*
573.13333	ST307	0	1	-	0	-	0	-	0	-	0	-	-	wzi173	KL102 (KL149,KL155)	AadA5;StrB*;StrA*;Aac3-IId*	-	-	ParC-80I;GyrA-83I;GyrA-87N	-	MphA	-	CatA2*	-	SulI;SulII	TetA	DfrA17;DfrA14	AmpH*;SHV-28*;OXA-9*	-	CTX-M-15	-	-	TEM-30*
573.13334	ST307	0	1	-	0	-	0	-	0	-	0	-	-	wzi173	KL102 (KL149,KL155)	-	-	-	ParC-80I;GyrA-83I;GyrA-87N	-	-	-	-	-	-	-	-	AmpH*;SHV-28*	-	CTX-M-15	-	-	-
573.13335	ST788	0	1	-	0	-	0	-	0	-	0	-	-	0	-	StrB;StrA*;Aac3-IIa*	-	-	QnrB1?	-	-	-	CatB4?	-	SulII	TetA	DfrA14	AmpH*;SHV-52;OXA-1	-	CTX-M-15	-	-	TEM-30*
573.13336	ST307	0	1	-	0	-	0	-	0	-	0	-	-	wzi173	KL102 (KL149,KL155)	-	-	-	ParC-80I;GyrA-83I;GyrA-87N	-	-	-	-	-	-	-	-	SHV-28*;AmpH*	-	CTX-M-15	-	-	-
573.13338	ST307	0	1	-	0	-	0	-	0	-	0	-	-	wzi173	KL102 (KL149,KL155)	StrB*;StrA*;Aac3-IIa	-	-	ParC-80I;GyrA-83I;GyrA-87N	-	-	-	CatA2*	-	SulII	TetD	DfrA14	SHV-28*;AmpH*	-	CTX-M-15	-	-	-
573.13340	ST307	0	1	-	0	-	0	-	0	-	0	-	-	wzi173	KL102 (KL149,KL155)	StrB*;StrA*;Aac3-IIa	-	-	ParC-80I;GyrA-83I;GyrA-87N	-	-	-	CatA2*	-	SulII	TetD	DfrA14	AmpH*;SHV-28*	-	CTX-M-15	-	-	-
573.13341	ST258	0	3	-	0	-	0	-	0	-	0	-	-	wzi29	KL106	Aac6-Ib;AadA2;Aph3-Ia*	MgrB-81%	-	ParC-80I;GyrA-83I	-	MphA	-	CatA1*	-	SulI	-	DfrA12	AmpH*;OXA-9*	KPC-2	SHV-12	-	-	TEM-54*
573.13342	ST258	1	2	ybt 10; ICEKp4	162-1LV	-	0	-	0	-	0	-	-	wzi154	KL107	AadA2*	-	-	ParC-80I;GyrA-83I;GyrA-87N	-	-	-	-	-	SulI	-	DfrA12	AmpH*;OXA-9*	KPC-2	-	-	-	-
573.13343	ST258	0	1	-	0	-	0	-	0	-	0	-	-	wzi29	KL106	Aac6-Ib;AadA2;Aph3-Ia*	-	-	ParC-80I;GyrA-83I	-	MphA	-	CatA1*	-	SulI	-	DfrA12	AmpH*	-	SHV-12	-	-	-
573.13344	ST2133	0	1	-	0	-	0	-	0	-	0	-	-	0	-	StrB;StrA	-	-	Qnr-S1	-	-	-	-	-	-	TetA	DfrA1	AmpH*;OKP-B-15*?	-	CTX-M-15	-	-	TEM-30*
573.13347	ST258	0	1	-	0	-	0	-	0	-	0	-	-	wzi29	KL106	Aac6-Ib;AadA2*;Aph3-Ia*	-	-	ParC-80I;GyrA-83I	-	MphA	-	CatA1*	-	SulI	-	DfrA12	AmpH*	-	SHV-12	-	-	-
573.13349	ST643-1LV	0	1	-	0	-	0	-	0	-	0	-	-	wzi343	KL109	StrB;StrA*;Aac3-IIa*;AadA1-pm*?	-	-	QnrB1?	-	-	-	CatB4?;CatA1*?	-	SulII	TetA*?	DfrA14	AmpH*;OXA-1	-	CTX-M-15	-	-	SHV-26;TEM-30*
573.13350	ST323	0	2	-	0	-	0	-	0	-	0	-	-	wzi262	KL21	StrB;StrA*;Aac3-IIa*	-	-	QnrB1?	-	-	-	CatB4?	-	SulII	TetA	DfrA14	AmpH*;SHV-187*;OXA-1;OXA-9*	KPC-2	CTX-M-15	-	-	TEM-30*
573.13351	ST258	0	2	-	0	-	0	-	0	-	0	-	-	wzi29	KL106	AadA2*;Aph3-Ia*;Aac6-Ib	-	-	ParC-80I;GyrA-83I	-	MphA	-	CatA1*	-	SulI	-	DfrA12	AmpH*;OXA-9*	KPC-2	SHV-12	-	-	-
573.13352	ST15	4	2	ybt 16; ICEKp12	277	-	0	iuc 1	1	-	0	-	rmpA2_5	wzi93	KL112	-	-	-	ParC-80I;GyrA-83F;GyrA-87A	-	-	-	-	-	-	-	-	AmpH*;SHV-28*	OXA-48	CTX-M-15	-	-	-
573.13354	ST15	4	2	ybt 16; ICEKp12	277	-	0	iuc 1	1	-	0	-	rmpA2_5	wzi93	KL112	-	-	-	ParC-80I;GyrA-83F;GyrA-87A	-	-	-	-	-	-	-	-	AmpH*;SHV-28*	OXA-48	CTX-M-15	-	-	-
573.13356	ST307	0	2	-	0	-	0	-	0	-	0	-	-	wzi173	KL102 (KL149,KL155)	Aac3-IIa	-	-	ParC-80I;GyrA-83I;GyrA-87N	-	-	-	-	-	-	-	DfrA14	SHV-28*;AmpH*	KPC-2	CTX-M-15	-	-	-
573.13357	ST280	0	1	-	0	-	0	-	0	-	0	-	-	wzi82	KL23 (KL18, KL38)	Aac3-IIa*	-	-	QnrB1?	-	-	-	CatB4?	-	-	TetA	DfrA14	AmpH*;OXA-1	-	SHV-27*;CTX-M-15	-	-	-
573.13359	ST134	0	1	-	0	-	0	-	0	-	0	-	-	wzi168	KL25	-	-	-	QnrB17*	-	-	-	-	-	SulI	-	DfrA22	AmpH*	-	SHV-12*	-	-	-
573.13360	ST307	0	1	-	0	-	0	-	0	-	0	-	-	0	-	StrB*;StrA*;Aac3-IIa	-	-	ParC-80I;GyrA-83I;GyrA-87N	-	-	-	CatA2*	-	SulII	-	DfrA14	AmpH*;SHV-28*	-	CTX-M-15	-	-	-
573.13361	ST258	0	2	-	0	-	0	-	0	-	0	-	-	wzi29	KL106	AadA2;Aph3-Ia*;Aac6-Ib	-	-	ParC-80I;GyrA-83I	-	MphA	-	CatA1*	-	SulI	-	DfrA12	AmpH*;OXA-9*	KPC-2	SHV-12*	-	-	-
573.13362	ST258	0	2	-	0	-	0	-	0	-	0	-	-	wzi29	KL106	AadA2;Aph3-Ia*;Aac6-Ib	-	-	ParC-80I;GyrA-83I	-	MphA	-	CatA1*	-	SulI	-	DfrA12	AmpH*;OXA-9*	KPC-2	SHV-12	-	-	-
573.13363	ST258	0	2	-	0	-	0	-	0	-	0	-	-	wzi154	KL107	-	-	-	ParC-80I;GyrA-83I;GyrA-87N	-	-	-	-	-	-	-	-	AmpH*	KPC-2	SHV-12	-	-	-
573.13364	ST147	0	1	-	0	-	0	-	0	-	0	-	-	wzi64	KL64	StrB;StrA*;Aac3-IIa*	-	-	QnrB1?;ParC-80I;GyrA-83I	-	-	-	CatB4?	-	SulII	TetA	DfrA14	AmpH*;SHV-67*;OXA-1	-	CTX-M-15	-	-	TEM-30*
573.13365	ST15	1	3	ybt 10; ICEKp4	162	-	0	-	0	-	0	-	-	wzi24	KL24 (KL54,KL55)	AadA1-pm*?	MgrB-81%	-	ParC-80I;GyrA-83F;GyrA-87A	-	-	-	CatA1*	-	SulI*	TetA	DfrA15b*	AmpH*;SHV-28*;OXA-9*	KPC-2	-	-	-	TEM-54*
573.13366	ST39	0	1	-	0	-	0	-	0	-	0	-	-	wzi83	KL23	Aac3-IId*	-	-	Qnr-S1	-	-	-	-	-	SulI	TetA	DfrA1	AmpH*;SHV-187*;LAP-2	-	CTX-M-14	-	-	-
573.13367	ST37	0	2	-	0	-	0	-	0	-	0	-	-	0	-	RmtF;ArmA;AadA2*;Aac6-IIa*?	-	-	QnrB1;ParC-80I;GyrA-83F;GyrA-87N	-	MphE*	-	-	Arr2	SulI	-	DfrA1*	CMY-4;AmpH*;OXA-1	OXA-48;NDM-1?	CTX-M-15	-	SHV-77*	-
573.13368	ST16	0	1	-	0	-	0	-	0	-	0	-	-	wzi50	KL15 (KL17,KL51,KL52)	AadA2*	-	-	ParC-84K;GyrA-83F;GyrA-87N	-	MphA	-	-	-	SulI	-	DfrA12	AmpH*	-	CTX-M-15	-	-	SHV-26*
573.13369	ST258	0	2	-	0	-	0	-	0	-	0	-	-	wzi154	KL107	-	-	-	ParC-80I;GyrA-83I;GyrA-87N	-	-	-	-	-	-	-	-	AmpH*	KPC-2	SHV-12	-	-	-
573.13370	ST14	0	1	-	0	-	0	-	0	-	0	-	-	wzi2	KL2 (KL30)	StrB;StrA	-	-	QnrB17*	-	-	-	-	-	-	-	DfrA22	AmpH*	-	SHV-12?	-	-	-
573.13371	ST307	0	1	-	0	-	0	-	0	-	0	-	-	wzi173	KL102 (KL149,KL155)	AadA2;Aac3-IIa	-	-	ParC-80I;GyrA-83I;GyrA-87N	-	-	-	CmlA1*	-	SulI	-	-	AmpH*;SHV-28*;CARB-3*;FOX-5	-	CTX-M-15	-	-	TEM-30*
573.13372	ST13	2	1	ybt 17; ICEKp10	267-1LV	clb 3	19-1LV	-	0	-	0	-	-	wzi40	KL3	AadA2*;Aph3-Ia*	MgrB-89%	-	ParC-80I;GyrA-83F;GyrA-87N	-	MphA	-	CatB4?	-	SulI	TetA;TetD	DfrA12	AmpH*;OXA-1	-	SHV-5;CTX-M-15	-	-	-
573.13373	ST307	0	1	-	0	-	0	-	0	-	0	-	-	wzi173	KL102 (KL149,KL155)	StrB*;StrA*;Aac3-IIa	-	-	ParC-80I;GyrA-83I;GyrA-87N	-	-	-	CatA2*	-	SulII	TetD	DfrA14	SHV-28*;AmpH*	-	CTX-M-15	-	-	-
573.13374	ST280	0	1	-	0	-	0	-	0	-	0	-	-	wzi82	KL23 (KL18, KL38)	StrB;StrA*;Aac3-IIa*	-	-	QnrB1?	-	-	-	CatB4?	-	SulII	TetA	DfrA14	AmpH*;OXA-1	-	SHV-27*;CTX-M-15	-	-	TEM-30*
573.13375	ST280	0	1	-	0	-	0	-	0	-	0	-	-	wzi82	KL23 (KL18, KL38)	StrB;StrA*;Aac3-IIa*	-	-	QnrB1?	-	-	-	CatB4?	-	SulII	TetA	DfrA14	AmpH*;OXA-1	-	SHV-27*;CTX-M-15	-	-	TEM-30*
573.13376	ST307-1LV	0	1	-	0	-	0	-	0	-	0	-	-	wzi173	KL102 (KL149,KL155)	StrB;StrA*	-	-	ParC-80I;GyrA-83I	-	-	-	CatB4?	-	SulII	-	DfrA14	AmpH*;SHV-28*;OXA-1	-	CTX-M-15	-	-	TEM-30*
573.13377	ST307	0	1	-	0	-	0	-	0	-	0	-	-	wzi173	KL102 (KL149,KL155)	StrB*;StrA*;Aac3-IIa	-	-	ParC-80I;GyrA-83I;GyrA-87N	-	-	-	CatA2*	-	SulII	TetD	DfrA14	AmpH*;SHV-28*	-	CTX-M-15	-	-	-
573.13378	ST258	0	2	-	0	-	0	-	0	-	0	-	-	wzi29	KL106	AadA2*;Aph3-Ia*;Aac6-Ib	-	-	ParC-80I;GyrA-83I	-	MphA	-	CatA1*	-	SulI	-	DfrA12	AmpH*;OXA-9*	KPC-2	SHV-12	-	-	-
573.13379	ST13	2	1	ybt 17; ICEKp10	259-3LV	clb 3	19-1LV	-	0	-	0	-	-	wzi40	KL3	AadA2*;Aph3-Ia*	MgrB-89%	-	ParC-80I;GyrA-83F;GyrA-87N	-	MphA	-	CatB4?	-	SulI	TetD	DfrA12	AmpH*;OXA-1	-	SHV-5;CTX-M-15	-	-	-
573.13380	ST258	0	2	-	0	-	0	-	0	-	0	-	-	wzi154	KL107	-	-	-	ParC-80I;GyrA-83I;GyrA-87N	-	-	-	-	-	-	-	-	AmpH*	KPC-2	SHV-12	-	-	-
573.13381	ST392	0	1	-	0	-	0	-	0	-	0	-	-	wzi187	KL27	StrB;StrA*;Aac3-IIa*	-	-	QnrB1?;ParC-80I;GyrA-83I	-	-	-	CatB4?	-	SulII	TetA	DfrA14	AmpH*;SHV-67*;OXA-1	-	CTX-M-15	-	-	TEM-30*
573.13382	ST307	0	2	-	0	-	0	-	0	-	0	-	-	wzi173	KL102 (KL149,KL155)	StrB*;StrA*	-	-	ParC-80I;GyrA-83I;GyrA-87N	-	-	-	CatA2*	-	SulII	-	DfrA14	AmpH*;SHV-28*;OXA-9*	KPC-2	-	-	-	TEM-54*
573.13383	ST1412	0	1	-	0	-	0	-	0	-	0	-	-	wzi154	KL107	AadA2*;StrB*;StrA*;Aph3-Ia*	-	-	Qnr-S1	-	MphA	-	-	-	SulI;SulII	-	DfrA12	AmpH*	-	CTX-M-15	-	-	SHV-26*
573.13384	ST258	0	2	-	0	-	0	-	0	-	0	-	-	wzi154	KL107	-	-	-	ParC-80I;GyrA-83I;GyrA-87N	-	-	-	-	-	-	-	-	AmpH*	KPC-2	SHV-12	-	-	-
573.13385	ST280	0	1	-	0	-	0	-	0	-	0	-	-	wzi82	KL23 (KL18, KL38)	StrB;StrA*;Aac3-IIa*	-	-	QnrB1?	-	-	-	CatB4?	-	SulII	TetA	DfrA14	AmpH*;OXA-1	-	SHV-27*;CTX-M-15	-	-	TEM-30*
573.13386	ST874	0	1	-	0	-	0	-	0	-	0	-	-	wzi222	KL45	AadA1-pm*?	-	-	ParC-80I;GyrA-83Y;GyrA-87N	-	-	-	-	-	SulI	TetD*	-	AmpH*;SHV-121	-	CTX-M-15	-	-	-
573.13387	ST258	0	2	-	0	-	0	-	0	-	0	-	-	wzi154	KL107	StrB*;StrA*;Aac3-IId*	-	-	ParC-80I;GyrA-83I;GyrA-87N	-	MphA	-	-	-	SulII	TetA	-	AmpH*;SHV-187*;OXA-9*	KPC-2	-	-	-	-
573.13388	ST307	0	1	-	0	-	0	-	0	-	0	-	-	wzi173	KL102 (KL149,KL155)	AadA2*	-	-	ParC-80I;GyrA-83I;GyrA-87N	-	MphA	-	CatB4?	-	SulI	-	DfrA12	AmpH*;SHV-28*;OXA-1	-	CTX-M-15	-	-	-
573.13389	ST15	1	3	ybt 10; ICEKp4	162	-	0	-	0	-	0	-	-	wzi24	KL24 (KL54,KL55)	AadA1-pm*?	MgrB-81%	-	ParC-80I;GyrA-83F;GyrA-87A	-	-	-	CatA1*	-	SulI*	TetA	DfrA15b*	SHV-28*;AmpH*;OXA-9*	KPC-2	-	-	-	TEM-54*
573.13390	ST258	0	2	-	0	-	0	-	0	-	0	-	-	wzi154	KL107	-	-	-	ParC-80I;GyrA-83I;GyrA-87N	-	-	-	-	-	-	-	-	AmpH*	KPC-2	SHV-12*	-	-	-
573.13391	ST13	2	1	ybt 17; ICEKp10	267-1LV	clb 3	19-1LV	-	0	-	0	-	-	wzi40	KL3	AadA2*;Aph3-Ia*	MgrB-89%	-	ParC-80I;GyrA-83F;GyrA-87N	-	MphA?	-	CatB4?	-	SulI	TetA;TetD	DfrA12	AmpH*;OXA-1	-	SHV-5;CTX-M-15	-	-	-
573.13392	ST258	0	2	-	0	-	0	-	0	-	0	-	-	wzi154	KL107	-	-	-	ParC-80I;GyrA-83I;GyrA-87N	-	-	-	-	-	-	-	-	AmpH*	KPC-2	SHV-12	-	-	-
573.13393	ST307	0	1	-	0	-	0	-	0	-	0	-	-	wzi173	KL102 (KL149,KL155)	Aac3-IIa	-	-	ParC-80I;GyrA-83I;GyrA-87N	-	-	-	-	-	-	-	DfrA14	SHV-28*;AmpH*	-	CTX-M-15	-	-	-
573.13394	ST258	0	2	-	0	-	0	-	0	-	0	-	-	wzi154	KL107	StrB*;StrA*;Aac3-IId*	-	-	ParC-80I;GyrA-83I;GyrA-87N	-	MphA	-	-	-	SulII	TetA	-	AmpH*;OXA-9*	KPC-2	SHV-12*	-	-	-
573.13395	ST13	2	1	ybt 17; ICEKp10	259-3LV	clb 3	19-2LV	-	0	-	0	-	-	wzi40	KL3	AadA2*;Aph3-Ia*	MgrB-89%	-	ParC-80I;GyrA-83F;GyrA-87N	-	MphA	-	CatB4?	-	SulI	TetA	DfrA12	AmpH*;OXA-1	-	SHV-5;CTX-M-15	-	-	-
573.13396	ST307-1LV	0	1	-	0	-	0	-	0	-	0	-	-	wzi173	KL102 (KL149,KL155)	StrB;StrA*	-	-	ParC-80I;GyrA-83I	-	-	-	CatB4?	-	SulII	-	DfrA14	AmpH*;SHV-28*;OXA-1	-	CTX-M-15	-	-	TEM-30*
573.13397	ST15	1	3	ybt 10; ICEKp4	162	-	0	-	0	-	0	-	-	wzi24	KL24 (KL54,KL55)	AadA1-pm*?	MgrB-81%	-	ParC-80I;GyrA-83F;GyrA-87A	-	-	-	CatA1*	-	SulI*	TetA	DfrA15b*	SHV-28*;AmpH*;OXA-9*	KPC-2	-	-	-	TEM-54*
573.13398	ST37	0	2	-	0	-	0	-	0	-	0	-	-	wzi75	KL105	StrB;StrA*;AadA2*;Aac6-IIa*;RmtF?	-	-	QnrB1;ParC-80I;GyrA-83F;GyrA-87N	-	MsrE*;MphE*	-	CatB4?	Arr2	SulII*;SulI	TetA*?	DfrA1*	AmpH*;CMY-4	NDM-1;OXA-48	CTX-M-15	-	-	-
573.13399	ST258	0	2	-	0	-	0	-	0	-	0	-	-	wzi154	KL107	-	-	-	ParC-80I;GyrA-83I;GyrA-87N	-	-	-	CatA1*	-	-	-	-	AmpH*;OXA-9*	KPC-2	SHV-12	-	-	-
573.13400	ST258	0	2	-	0	-	0	-	0	-	0	-	-	wzi154	KL107	-	-	-	ParC-80I;GyrA-83I;GyrA-87N	-	-	-	-	-	-	-	-	AmpH*	KPC-2	SHV-12*	-	-	-
573.13401	ST35	0	0	-	0	-	0	-	0	-	0	-	-	wzi199	KL110	-	-	-	-	-	-	-	-	-	-	-	-	AmpH*	-	-	-	SHV-33*	-
573.13402	ST258	0	2	-	0	-	0	-	0	-	0	-	-	wzi29	KL106	Aac6-Ib	-	-	ParC-80I;GyrA-83I	-	-	-	-	-	-	-	-	AmpH*	KPC-2	SHV-12	-	-	-
573.13403	ST412	0	2	-	0	-	0	-	0	-	0	-	-	wzi206	KL57	-	-	-	-	-	-	-	-	-	-	-	-	AmpH*;OXA-9*	KPC-2	-	-	-	SHV-26*;TEM-54*
573.13405	ST307	0	1	-	0	-	0	-	0	-	0	-	-	wzi173	KL102 (KL149,KL155)	-	-	-	ParC-80I;GyrA-83I;GyrA-87N	-	-	-	-	-	-	-	-	AmpH*;SHV-28*	-	CTX-M-15	-	-	-
573.13406	ST16	1	1	ybt 10; ICEKp4	91-2LV	-	0	-	0	-	0	-	-	wzi50	KL15 (KL17,KL51,KL52)	AadA2*;Sat-2A	-	-	ParC-84K;GyrA-83F;GyrA-87N	-	MphA	-	-	-	SulI	-	DfrA12;DfrA1	AmpH*	-	CTX-M-15	-	-	SHV-26*
573.13409	ST1412	0	1	-	0	-	0	-	0	-	0	-	-	wzi154	KL107	AadA2*;StrB*;StrA*;Aph3-Ia*	-	-	Qnr-S1	-	MphA	-	-	-	SulI;SulII	-	DfrA12	AmpH*	-	CTX-M-15	-	-	SHV-26*
573.13411	ST286-1LV	0	1	-	0	-	0	-	0	-	0	-	-	0	-	-	-	-	-	-	-	-	-	-	-	-	-	AmpH*;SHV-28*	-	CTX-M-15	-	-	TEM-30*
573.13412	ST258	0	2	-	0	-	0	-	0	-	0	-	-	wzi29	KL106	AadA2*;Aph3-Ia*;Aac6-Ib	-	-	ParC-80I;GyrA-83I	-	MphA	-	CatA1*	-	SulI	-	DfrA12	AmpH*;OXA-9*	KPC-2	SHV-12	-	-	-
573.13413	ST307	0	1	-	0	-	0	-	0	-	0	-	-	wzi173	KL102 (KL149,KL155)	StrB*;StrA*;Aac3-IIa	-	-	ParC-80I;GyrA-83I;GyrA-87N	-	-	-	CatA2*	-	SulII	TetD	DfrA14	SHV-28*;AmpH*	-	CTX-M-15	-	-	-
573.13414	ST280	0	1	-	0	-	0	-	0	-	0	-	-	wzi82	KL23 (KL18, KL38)	StrB;StrA*;Aac3-IIa*	-	-	QnrB1?	-	-	-	CatB4?	-	SulII	TetA	DfrA14	AmpH*;OXA-1	-	SHV-27*;CTX-M-15	-	-	TEM-30*
573.13415	ST307	0	1	-	0	-	0	-	0	-	0	-	-	wzi173	KL102 (KL149,KL155)	-	-	-	ParC-80I;GyrA-83I;GyrA-87N	-	-	-	-	-	-	-	DfrA14	AmpH*;SHV-28*	-	CTX-M-15	-	-	-
573.13416	ST307	0	1	-	0	-	0	-	0	-	0	-	-	wzi173	KL102 (KL149,KL155)	StrB*;StrA*;Aac3-IIa	-	-	ParC-80I;GyrA-83I;GyrA-87N	-	-	-	CatA2*	-	SulII	TetD	DfrA14	AmpH*;SHV-28*	-	CTX-M-15	-	-	-
573.13418	ST258	0	1	-	0	-	0	-	0	-	0	-	-	wzi154	KL107	AadA24?;Aph4-Ia;Aac3-Iva?	-	-	ParC-80I;GyrA-83I	-	MphA	-	CmlA1*;CatB4?	-	SulIII;SulI	-	DfrA12	AmpH*;OXA-1;SHV-187*	-	CTX-M-15	-	-	-
573.13420	ST37	0	2	-	0	-	0	-	0	-	0	-	-	wzi75	KL105	StrB;StrA*;ArmA;AadA2*;Aac6-IIa*;RmtF	-	-	QnrB1;ParC-80I;GyrA-83F;GyrA-87N	-	MsrE*;MphE*	-	CatB4	Arr2	SulI;SulII*	TetA*?	DfrA1*	CMY-4;AmpH*;OXA-1	OXA-48;OXA-48	CTX-M-15;CTX-M-15	-	SHV-77*	-
573.13422	ST661	0	0	-	0	-	0	-	0	-	0	-	-	wzi373	KL140	-	-	-	-	-	-	-	-	-	-	-	-	AmpH*	-	-	-	-	-
573.13424	ST307	0	1	-	0	-	0	-	0	-	0	-	-	wzi173	KL102 (KL149,KL155)	-	-	-	ParC-80I;GyrA-83I;GyrA-87N	-	-	-	CatA2*	-	-	TetD	DfrA14	SHV-28*;AmpH*	-	CTX-M-15	-	-	-
573.13425	ST307	0	1	-	0	-	0	-	0	-	0	-	-	wzi173	KL102 (KL149,KL155)	-	MgrB-77%	-	ParC-80I;GyrA-83I;GyrA-87N	-	-	-	-	-	-	-	DfrA14	AmpH*;SHV-28*	-	CTX-M-15	-	-	-
573.13427	ST307	0	3	-	0	-	0	-	0	-	0	-	-	wzi173	KL102 (KL149,KL155)	StrB*;StrA*	MgrB-85%	-	ParC-80I;GyrA-83I;GyrA-87N	-	-	-	-	-	SulII	-	DfrA14	SHV-28*;AmpH*;OXA-9*	KPC-2	CTX-M-15	-	-	TEM-30*
573.13428	ST25	1	1	ybt 14; ICEKp5	145-2LV	-	0	-	0	-	0	-	-	wzi72	KL2	StrB;StrA*	-	-	QnrB1?	-	-	-	CatB4?	-	SulII	TetA;TetD	DfrA14	AmpH*;OXA-1	-	CTX-M-15	-	SHV-77*	TEM-30*
573.13429	ST258	0	2	-	0	-	0	-	0	-	0	-	-	wzi29	KL106	AadA2*;Aph3-Ia*;Aac6-Ib	-	-	ParC-80I;GyrA-83I	-	MphA	-	CatA1*	-	SulI	-	DfrA12	AmpH*;OXA-9*	KPC-2	SHV-12	-	-	-
573.13430	ST307	0	2	-	0	-	0	-	0	-	0	-	-	wzi173	KL102 (KL149,KL155)	StrB*;StrA*	-	-	ParC-80I;GyrA-83I;GyrA-87N	-	-	-	CatA2*	-	SulII	-	DfrA14	AmpH*;SHV-28*	KPC-2	CTX-M-15	-	-	TEM-30*
573.13431	ST258	0	2	-	0	-	0	-	0	-	0	-	-	wzi29	KL106	AadA2*;Aph3-Ia*;Aac6-Ib	-	-	ParC-80I;GyrA-83I	-	MphA	-	CatA1*	-	SulI	-	DfrA12	AmpH*;OXA-9*	KPC-2	-	-	SHV-11	-
573.13432	ST258	0	2	-	0	-	0	-	0	-	0	-	-	wzi154	KL107	StrB*;StrA*;Aac3-IId*	-	-	ParC-80I;GyrA-83I;GyrA-87N	-	MphA	-	-	-	SulII	-	-	AmpH*;OXA-9*	KPC-2	-	-	SHV-11	-
573.13433	ST258	0	3	-	0	-	0	-	0	-	0	-	-	wzi29	KL106	AadA2*;Aph3-Ia*;Aac6-Ib	MgrB-81%	-	ParC-80I;GyrA-83I	-	MphA	-	CatA1*	-	SulI	-	DfrA12	AmpH*;OXA-9*	KPC-2	SHV-12	-	-	-
573.13434	ST307	0	3	-	0	-	0	-	0	-	0	-	-	wzi173	KL102 (KL149,KL155)	StrB*;StrA*;Aac3-IIa	MgrB-85%	-	ParC-80I;GyrA-83I;GyrA-87N	-	-	-	-	-	SulII	TetD	DfrA14	AmpH*;SHV-28*;OXA-9*	KPC-2	CTX-M-15	-	-	TEM-30*
573.13435	ST258	0	1	-	0	-	0	-	0	-	0	-	-	wzi154	KL107	AadA24?;Aph4-Ia;Aac3-Iva?	-	-	ParC-80I;GyrA-83I	-	MphA	-	CmlA1*;CatB4?	-	SulIII;SulI	-	DfrA12	AmpH*;SHV-187*;OXA-1	-	CTX-M-15	-	-	-
573.13436	ST307-1LV	0	1	-	0	-	0	-	0	-	0	-	-	wzi173	KL102 (KL149,KL155)	StrB;StrA*	-	-	ParC-80I;GyrA-83I	-	-	-	CatB4?	-	SulII	-	DfrA14	AmpH*;SHV-28*;OXA-1	-	CTX-M-15	-	-	TEM-30*
573.13437	ST13	2	1	ybt 17; ICEKp10	267-1LV	clb 3	19-2LV	-	0	-	0	-	-	wzi40	KL3	AadA2*;Aph3-Ia*	MgrB-89%	-	ParC-80I;GyrA-83F;GyrA-87N	-	MphA	-	CatB4?	-	SulI	TetA	DfrA12	AmpH*;OXA-1	-	CTX-M-15;SHV-5	-	-	-
573.13438	ST307	0	2	-	0	-	0	-	0	-	0	-	-	wzi173	KL102 (KL149,KL155)	Aac3-IIa	-	-	ParC-80I;GyrA-83I;GyrA-87N	-	-	-	-	-	-	-	DfrA14	AmpH*;SHV-28*;OXA-9*	KPC-2	CTX-M-15	-	-	TEM-30*
573.13440	ST258	0	2	-	0	-	0	-	0	-	0	-	-	wzi29	KL106	AadA2*;Aph3-Ia*;Aac6-Ib	-	-	ParC-80I;GyrA-83I	-	MphA	-	CatA1*	-	SulI	-	DfrA12	AmpH*;OXA-9*	KPC-2	SHV-12	-	-	-
573.13441	ST307	0	1	-	0	-	0	-	0	-	0	-	-	wzi173	KL102 (KL149,KL155)	StrB*;StrA*;Aac3-IIa	-	-	ParC-80I;GyrA-83I;GyrA-87N	-	-	-	CatA2*	-	SulII	TetD	DfrA14	SHV-28*;AmpH*	-	CTX-M-15	-	-	-
573.13442	ST1412	0	1	-	0	-	0	-	0	-	0	-	-	wzi154	KL107	AadA2*;StrB*;StrA*;Aph3-Ia*	-	-	Qnr-S1	-	MphA	-	-	-	SulI;SulII	-	DfrA12	AmpH*	-	CTX-M-15	-	-	SHV-26*
573.13443	ST20	0	1	-	0	-	0	-	0	-	0	-	-	wzi84	KL28	StrB;StrA*;Aac3-IId*;Aph3-Ia	-	-	Qnr-S1	-	MphA	-	FloR	Arr3	SulI;SulII*	TetA?	DfrA27	AmpH*	-	CTX-M-3	-	-	SHV-26*;TEM-30*
573.13444	ST258	0	2	-	0	-	0	-	0	-	0	-	-	wzi29	KL106	AadA2*;Aac6-Ib	-	-	ParC-80I;GyrA-83I	-	MphA	-	CatA1*	-	SulI	-	DfrA12	AmpH*;OXA-9*	KPC-2	SHV-12	-	-	TEM-54*
573.13445	ST258	0	1	-	0	-	0	-	0	-	0	-	-	wzi29	KL106	AadA2*;Aac6-Ib;Aph3-Ia*	-	-	ParC-80I;GyrA-83I	-	MphA	-	CatA1*	-	SulI	-	DfrA12	AmpH*	-	SHV-12	-	-	-
573.13446	ST307	0	1	-	0	-	0	-	0	-	0	-	-	wzi173	KL102 (KL149,KL155)	StrB*;StrA*;Aac3-IIa	-	-	ParC-80I;GyrA-83I;GyrA-87N	-	-	-	CatA2*	-	SulII	TetD	DfrA14	SHV-28*;AmpH*	-	CTX-M-15	-	-	-
573.13447	ST307	0	1	-	0	-	0	-	0	-	0	-	-	wzi173	KL102 (KL149,KL155)	-	-	-	ParC-80I;GyrA-83I;GyrA-87N	-	-	-	-	-	-	-	-	AmpH*;SHV-28*	-	CTX-M-15	-	-	-
573.13448	ST258	1	2	ybt 14; ICEKp5	145-1LV	-	0	-	0	-	0	-	-	wzi29	KL106	AadA2	-	-	ParC-80I;GyrA-83I	-	-	-	-	-	SulI	-	-	AmpH*;OXA-9*	KPC-2	-	-	SHV-11	-
573.13449	ST258	0	3	-	0	-	0	-	0	-	0	-	-	wzi29	KL106	AadA2*;Aph3-Ia*;Aac6-Ib	MgrB-81%	-	ParC-80I;GyrA-83I	-	MphA	-	CatA1*	-	SulI	-	DfrA12	AmpH*;OXA-9*	KPC-2	SHV-12	-	-	-
573.13450	ST258	0	2	-	0	-	0	-	0	-	0	-	-	wzi29	KL106	AadA2;Aph3-Ia*;Aac6-Ib	-	-	ParC-80I;GyrA-83I	-	MphA	-	CatA1*	-	SulI	-	DfrA12	AmpH*;OXA-9*	KPC-2	SHV-12	-	-	-
573.13451	ST307	0	1	-	0	-	0	-	0	-	0	-	-	wzi173	KL102 (KL149,KL155)	-	-	-	ParC-80I;GyrA-83I;GyrA-87N	-	-	-	-	-	-	-	-	SHV-28*;AmpH*	-	CTX-M-15	-	-	-
573.13452	ST392	0	1	-	0	-	0	-	0	-	0	-	-	wzi187	KL27	StrB;StrA*;Aac3-IIa*	-	-	QnrB1?;ParC-80I;GyrA-83I	-	-	-	CatB4?	-	SulII	TetA	DfrA14	SHV-67*;AmpH*;OXA-1	-	CTX-M-15	-	-	TEM-30*
573.13453	ST258	0	1	-	0	-	0	-	0	-	0	-	-	0	-	AadA2*	-	-	ParC-80I;GyrA-83I	-	MphA	-	-	-	SulI	-	DfrA12	AmpH*	-	CTX-M-15;SHV-5	-	-	-
573.13454	ST307	0	1	-	0	-	0	-	0	-	0	-	-	wzi173	KL102 (KL149,KL155)	-	MgrB-77%	-	ParC-80I;GyrA-83I;GyrA-87N	-	-	-	-	-	-	-	-	AmpH*;SHV-28*	-	CTX-M-15	-	-	-
573.13455	ST258	0	3	-	0	-	0	-	0	-	0	-	-	wzi29	KL106	AadA2;Aph3-Ia*;Aac6-Ib	MgrB-81%	-	ParC-80I;GyrA-83I	-	MphA	-	CatA1*	-	SulI	-	DfrA12	AmpH*;OXA-9*	KPC-2	-	-	-	-
573.13456	ST25	1	0	ybt 9; ICEKp3	183	-	0	-	0	-	0	-	-	wzi72	KL2	-	-	-	-	-	-	-	-	-	-	TetD	-	AmpH*	-	-	-	SHV-1?	-
573.13457	ST560-1LV	0	1	-	0	-	0	-	0	-	0	-	-	wzi9	KL9	-	-	-	QnrB17*	-	-	-	-	-	SulI	-	-	AmpH*	-	SHV-12	-	-	-
573.13458	ST273	0	1	-	0	-	0	-	0	-	0	-	-	wzi174	KL74	StrB;StrA*;Aph4-Ia;Aac3-Iva?;Aac3-IIa*	-	FosA	ParC-80I;GyrA-83I	-	-	-	FloR*;CatB4?	-	SulII	-	DfrA14	AmpH*;SHV-67*;OXA-1	-	CTX-M-15;CTX-M-65	-	-	TEM-30*
573.13459	ST551	0	1	-	0	-	0	-	0	-	0	-	-	wzi18	KL18	StrB;StrA*;Aac3-IIa*	-	-	QnrB1?	-	-	-	CatB4?	-	SulII	TetA	DfrA14	SHV-187*;AmpH*;OXA-1	-	CTX-M-15	-	-	TEM-30*
573.13460	ST258	2	1	ybt 17; ICEKp10	289-3LV	clb 3	19-3LV	-	0	-	0	-	-	wzi154	KL107	Aac6-Ib	-	-	ParC-80I;GyrA-83I;GyrA-87N	-	-	-	-	-	-	-	-	AmpH*	-	SHV-12	-	-	-
573.13461	ST258	0	2	-	0	-	0	-	0	-	0	-	-	wzi29	KL106	AadA2*;Aph3-Ia*;Aac6-Ib	-	-	ParC-80I;GyrA-83I	-	MphA	-	CatA1*	-	SulI	-	DfrA12	AmpH*;OXA-9*	KPC-2	SHV-12	-	-	-
573.13462	ST307	0	1	-	0	-	0	-	0	-	0	-	-	wzi173	KL102 (KL149,KL155)	StrB*;StrA*;Aac3-IIa	-	-	ParC-80I;GyrA-83I;GyrA-87N	-	-	-	-	-	SulII	TetD	DfrA14	AmpH*;SHV-28*	-	CTX-M-15	-	-	TEM-30*
573.13463	ST307	0	1	-	0	-	0	-	0	-	0	-	-	wzi173	KL102 (KL149,KL155)	Aac3-IIa	-	-	ParC-80I;GyrA-83I;GyrA-87N	-	-	-	-	-	-	-	-	SHV-28*;AmpH*	-	CTX-M-15	-	-	TEM-30*
573.13464	ST2351	0	1	-	0	-	0	-	0	-	0	-	-	0	-	-	-	-	QnrB17*	-	-	-	-	-	SulI;SulI	-	DfrA22	AmpH*	-	SHV-12	-	OKP-A-5	-
573.13465	ST37	0	0	-	0	-	0	-	0	-	0	-	-	wzi535	KL?	Aac3-IIa*;AadA2*	-	-	QnrB1?;ParC-80I;GyrA-83I	-	MphA	-	CatB4?;CatA2*	-	SulI	TetA	DfrA12	OXA-1;AmpH*	-	-	-	SHV-77*	-
573.13466	ST37	0	0	-	0	-	0	-	0	-	0	-	-	wzi535	KL?	AadA2*;Aac3-IIa*	-	-	QnrB1?;ParC-80I;GyrA-83I	-	MphA	-	CatB4?;CatA2*	-	SulI	TetA	DfrA12	AmpH*;OXA-1	-	-	-	SHV-77*	-
573.13467	ST307	0	1	-	0	-	0	-	0	-	0	-	-	wzi173	KL102 (KL149,KL155)	Aac3-IIa	-	-	ParC-80I;GyrA-83I;GyrA-87N	-	-	-	-	-	-	-	-	SHV-28*;AmpH*	-	CTX-M-15	-	-	TEM-30*
573.13468	ST258	0	1	-	0	-	0	-	0	-	0	-	-	wzi29	KL106	Aac6-Ib;AadA2*;Aph3-Ia*	MgrB-66%	-	ParC-80I;GyrA-83I	-	MphA	-	CatA1*	-	SulI	-	DfrA12	AmpH*	-	SHV-12	-	-	-
573.13469	ST307	0	1	-	0	-	0	-	0	-	0	-	-	wzi173	KL102 (KL149,KL155)	Aac3-IIa	-	-	ParC-80I;GyrA-83I;GyrA-87N	-	-	-	-	-	-	-	DfrA14	SHV-28*;AmpH*	-	CTX-M-15	-	-	-
573.13470	ST258	0	3	-	0	-	0	-	0	-	0	-	-	wzi29	KL106	AadA2;Aph3-Ia*;Aac6-Ib	MgrB-66%	-	ParC-80I;GyrA-83I	-	MphA	-	CatA1*	-	SulI	-	DfrA12	AmpH*;OXA-9*	KPC-2	SHV-12	-	-	-
573.13471	ST29	1	1	ybt 14; ICEKp5	134-1LV	-	0	-	0	-	0	-	-	wzi19	KL19	Aac3-IIa*;StrB;StrA*	-	-	QnrB1?	-	-	-	CatB4?	-	SulII	TetA	DfrA14	AmpH*;OXA-1	-	SHV-5;CTX-M-15	-	-	TEM-30*
573.13472	ST280	0	1	-	0	-	0	-	0	-	0	-	-	wzi82	KL23 (KL18, KL38)	StrB;StrA*;Aac3-IIa*	-	-	QnrB1?	-	-	-	CatB4?	-	SulII	TetA	DfrA14	AmpH*;OXA-1	-	SHV-27*;CTX-M-15	-	-	TEM-30*
573.13473	ST273	0	1	-	0	-	0	-	0	-	0	-	-	wzi174	KL74	StrB;StrA*;Aph4-Ia;Aac3-Iva?;Aac3-IIa*	-	FosA	QnrB1?;QnrB5*?;ParC-80I;GyrA-83I	-	-	-	FloR*;CatB4?	-	SulII	-	DfrA14	AmpH*;SHV-67*;OXA-1	-	CTX-M-15;CTX-M-65	-	-	TEM-30*
573.13474	ST37	0	0	-	0	-	0	-	0	-	0	-	-	wzi535	KL?	AadA2*;Aac3-IIa*	-	-	QnrB1?;ParC-80I;GyrA-83I	-	MphA	-	CatB4?;CatA2*	-	SulI	TetA	DfrA12	AmpH*;OXA-1	-	-	-	SHV-77*	-
573.13475	ST16	1	1	ybt 10; ICEKp4	88-1LV	-	0	-	0	-	0	-	-	wzi50	KL15 (KL17,KL51,KL52)	AadA2*;Aph3-Ia*	-	-	ParC-84K;GyrA-83F;GyrA-87N	-	MphA	-	CatB4?	-	SulI	TetA	DfrA12	AmpH*;OXA-1	-	CTX-M-15	-	-	SHV-26*;TEM-30*
573.13476	ST37	0	0	-	0	-	0	-	0	-	0	-	-	wzi535	KL?	AadA2*;Aac3-IIa*	-	-	QnrB1?;ParC-80I;GyrA-83I	-	MphA	-	CatA2*;CatB4?	-	SulI	TetA	DfrA12	AmpH*;OXA-1	-	-	-	SHV-77*	-
573.13477	ST258	0	2	-	0	-	0	-	0	-	0	-	-	wzi29	KL106	AadA2;Aph3-Ia*	-	-	ParC-80I;GyrA-83I	-	MphA	-	CatA1*	-	SulI	-	DfrA12	AmpH*;OXA-9*	KPC-2	SHV-12	-	-	-
573.13478	ST258	0	2	-	0	-	0	-	0	-	0	-	-	wzi29	KL106	AadA2*	-	-	ParC-80I;GyrA-83I	-	MphA	-	CatA1*	-	SulI	-	DfrA12	AmpH*;OXA-9*	KPC-2	-	-	SHV-11	TEM-54*
573.13479	ST16	0	1	-	0	-	0	-	0	-	0	-	-	wzi50	KL15 (KL17,KL51,KL52)	AadA2*;Aph3-Ia*	-	-	ParC-84K;GyrA-83F;GyrA-87N	-	MphA	-	CatB4?	-	SulI	TetA	DfrA12	AmpH*;OXA-1	-	CTX-M-15	-	-	SHV-26*
573.13480	ST35	1	1	ybt 5; ICEKp6	10	-	0	-	0	-	0	-	-	wzi37	KL22/KL37	StrB;StrA	-	-	-	-	-	-	-	-	-	-	-	AmpH*	-	CTX-M-15	-	SHV-33	TEM-33?
573.13481	ST307	0	1	-	0	-	0	-	0	-	0	-	-	wzi173	KL102 (KL149,KL155)	StrB;StrA*;Aac3-IIa*	-	-	QnrB1?;ParC-80I;GyrA-83I	-	-	-	CatB4?	-	SulII	TetA	DfrA14	AmpH*;OXA-1;SHV-28*	-	CTX-M-15	-	-	TEM-30*
573.13482	ST307	0	1	-	0	-	0	-	0	-	0	-	-	wzi173	KL102 (KL149,KL155)	StrB*;StrA*;Aac3-IIa	-	-	ParC-80I;GyrA-83I;GyrA-87N	-	-	-	CatA2*	-	SulII	TetD	DfrA14	AmpH*;SHV-28*	-	CTX-M-15	-	-	-
573.13483	ST307	0	2	-	0	-	0	-	0	-	0	-	-	wzi173	KL102 (KL149,KL155)	StrB*;StrA*;Aac3-IIa	-	-	ParC-80I;GyrA-83I;GyrA-87N	-	-	-	CatA2*	-	SulII	-	DfrA14	SHV-28*;AmpH*	KPC-2	CTX-M-15	-	-	TEM-30*
573.13485	ST258	2	1	ybt 17; ICEKp10	267-1LV	clb 3	19	-	0	-	0	-	-	wzi154	KL107	AadB	-	-	ParC-80I;GyrA-83I;GyrA-87N	-	-	-	-	-	SulI*	-	-	AmpH*;OXA-2	-	SHV-12	-	-	-
573.13486	ST405	1	1	ybt unknown	0	-	0	-	0	-	0	-	-	wzi424	KL151	StrB;StrA*	-	-	QnrB1?	-	-	-	CatB4?	-	SulII	TetA	DfrA14	OXA-1;AmpH*	-	CTX-M-15	-	SHV-76*	TEM-30*
573.13487	ST16	0	1	-	0	-	0	-	0	-	0	-	-	wzi50	KL15 (KL17,KL51,KL52)	AadA2*;Aph3-Ia*	-	-	ParC-84K;GyrA-83F;GyrA-87N	-	MphA	-	CatB4?	-	SulI	TetA	DfrA12	AmpH*;OXA-1	-	CTX-M-15	-	-	SHV-26*
573.13488	ST16	0	1	-	0	-	0	-	0	-	0	-	-	wzi50	KL15 (KL17,KL51,KL52)	Aph3-Ia*;AadA2*	-	-	ParC-84K;GyrA-83F;GyrA-87N	-	MphA	-	CatB4?	-	SulI	-	DfrA12	AmpH*;OXA-1	-	CTX-M-15?	-	-	SHV-26*
573.13489	ST307	0	1	-	0	-	0	-	0	-	0	-	-	wzi173	KL102 (KL149,KL155)	-	MgrB-81%	-	ParC-80I;GyrA-83I;GyrA-87N	-	-	-	-	-	-	-	-	SHV-28*;AmpH*	-	CTX-M-15	-	-	-
573.13490	ST258	0	2	-	0	-	0	-	0	-	0	-	-	wzi29	KL106	AadA2*	-	-	ParC-80I;GyrA-83I	-	MphA	-	CatA1*	-	SulI	-	DfrA12	AmpH*;OXA-9*	KPC-2	-	-	SHV-11	TEM-54*
573.13491	ST258	0	2	-	0	-	0	-	0	-	0	-	-	wzi29	KL106	AadA2*	-	-	ParC-80I;GyrA-83I	-	MphA	-	CatA1*	-	SulI	-	DfrA12	AmpH*;OXA-9*	KPC-2	-	-	SHV-11	-
573.13492	ST340	0	0	-	0	-	0	-	0	-	0	-	-	wzi75	KL105	StrB;StrA*;AadA2	-	-	Qnr-S1;ParC-80I;GyrA-83I	-	ErmB*;MphA	-	FloR*	-	SulII;SulI	TetA?	DfrA1	AmpH*;CMY-2*;LAP-2	-	-	-	SHV-11	-
573.13493	ST307	0	1	-	0	-	0	-	0	-	0	-	-	wzi173	KL102 (KL149,KL155)	Aac3-IIa	-	-	ParC-80I;GyrA-83I;GyrA-87N	-	-	-	-	-	-	-	DfrA14	AmpH*;SHV-28*	-	CTX-M-15	-	-	-
573.13494	ST258	2	1	ybt 17; ICEKp10	289-3LV	clb 3	17-2LV	-	0	-	0	-	-	wzi154	KL107	Aac6-Ib	-	-	ParC-80I;GyrA-83I;GyrA-87N	-	-	-	-	-	-	-	-	AmpH*	-	SHV-12	-	-	-
573.13495	ST307	0	1	-	0	-	0	-	0	-	0	-	-	wzi173	KL102 (KL149,KL155)	Aac6-Ib;Aac3-IIa;StrB*;StrA*	-	-	ParC-80I;GyrA-83I;GyrA-87N	-	-	-	CatA2*	-	SulII	TetD	DfrA14	SHV-28*;AmpH*	-	CTX-M-15	-	-	-
573.13496	ST307	0	1	-	0	-	0	-	0	-	0	-	-	wzi173	KL102 (KL149,KL155)	StrB;StrA*;Aac3-IIa*	-	-	QnrB1?;ParC-80I;GyrA-83I	-	-	-	CatB4?	-	SulII	TetA	DfrA14	SHV-28*;AmpH*;OXA-1	-	CTX-M-15	-	-	TEM-30*
573.13497	ST307	0	1	-	0	-	0	-	0	-	0	-	-	wzi173	KL102 (KL149,KL155)	Aac3-IIa	-	-	ParC-80I;GyrA-83I;GyrA-87N	-	-	-	-	-	-	-	-	AmpH*;SHV-28*	-	CTX-M-15	-	-	TEM-30*
573.13498	ST1694	0	0	-	0	-	0	-	0	-	0	-	-	wzi150	KL163 (KL27,KL46)	-	-	-	-	-	-	-	-	-	SulI?	-	DfrA22	AmpH*	-	-	-	-	-
573.13499	ST307-1LV	0	1	-	0	-	0	-	0	-	0	-	-	wzi173	KL102 (KL149,KL155)	Aac3-IIa	-	-	QnrB17*;ParC-80I;GyrA-83I;GyrA-87N	-	-	-	-	-	SulI;SulI	-	DfrA22	SHV-28*;AmpH*	-	CTX-M-15	-	-	TEM-30*
573.13500	ST307	0	1	-	0	-	0	-	0	-	0	-	-	wzi173	KL102 (KL149,KL155)	-	-	-	ParC-80I;GyrA-83I;GyrA-87N	-	MphA	-	CatB4?	-	SulI	TetA	DfrA12	AmpH*;SHV-28*;OXA-1	-	CTX-M-15	-	-	-
573.13501	ST1694	0	0	-	0	-	0	-	0	-	0	-	-	wzi150	KL163 (KL27,KL46)	-	-	-	QnrB17*	-	-	-	-	-	-	-	DfrA22	AmpH*	-	-	-	-	-
573.13502	ST258	0	1	-	0	-	0	-	0	-	0	-	-	wzi29	KL106	Aac6-Ib;AadA2*;Aph3-Ia*	MgrB-66%	-	ParC-80I;GyrA-83I	-	MphA	-	CatA1*	-	SulI	-	DfrA12	AmpH*	-	SHV-12	-	-	-
573.13503	ST258	0	3	-	0	-	0	-	0	-	0	-	-	wzi29	KL106	AadA2;Aph3-Ia*	MgrB-66%	-	ParC-80I;GyrA-83I	-	MphA	-	CatA1*	-	SulI	-	DfrA12	AmpH*;OXA-9*	KPC-2	SHV-12	-	-	TEM-54*
573.13504	ST307	0	1	-	0	-	0	-	0	-	0	-	-	wzi173	KL102 (KL149,KL155)	-	-	-	ParC-80I;GyrA-83I;GyrA-87N	-	-	-	-	-	-	-	-	SHV-28*;AmpH*	-	CTX-M-15	-	-	-
573.13506	ST13	2	1	ybt 17; ICEKp10	267-1LV	clb 3	19-2LV	-	0	-	0	-	-	wzi40	KL3	AadA2*;Aph3-Ia*	MgrB-89%	-	ParC-80I;GyrA-83F;GyrA-87N	-	MphA	-	CatB4?	-	SulI	TetD	DfrA12	AmpH*;OXA-1	-	SHV-5;CTX-M-15	-	-	-
573.13507	ST15	0	1	-	0	-	0	-	0	-	0	-	-	wzi93	KL112	StrB;StrA*;AadA2*	-	-	ParC-80I;GyrA-83F;GyrA-87A	-	MphA	-	-	-	SulII;SulI	-	DfrA14;DfrA12	AmpH*;SHV-28*	-	CTX-M-15	-	-	TEM-30*
573.13508	ST45	1	0	ybt 10; ICEKp4	78	-	0	-	0	-	0	-	-	wzi101	KL24	-	-	-	-	-	-	-	-	-	-	TetD	-	AmpH*	-	-	-	SHV-1?	-
573.13509	ST29	0	1	-	0	-	0	-	0	-	0	-	-	wzi85	KL30	StrB;StrA*	-	-	QnrB1?	-	-	-	CatB4?	-	SulII	TetA	DfrA14	AmpH*;SHV-187;OXA-1	-	CTX-M-15	-	-	TEM-30*
573.13510	ST258	2	0	ybt 17; ICEKp10	289-3LV	clb 3	17-2LV	-	0	-	0	-	-	wzi154	KL107	Aac6-Ib	-	-	ParC-80I;GyrA-83I;GyrA-87N	-	-	-	-	-	-	-	-	AmpH*;SHV-187*	-	-	-	-	-
573.13511	ST45	1	0	ybt 10; ICEKp4	78	-	0	-	0	-	0	-	-	wzi101	KL24	-	-	-	-	-	-	-	-	-	-	TetD	-	AmpH*	-	-	-	SHV-1?	-
573.13512	ST307	0	2	-	0	-	0	-	0	-	0	-	-	wzi173	KL102 (KL149,KL155)	Aac3-IIa	-	-	ParC-80I;GyrA-83I;GyrA-87N	-	-	-	-	-	-	-	DfrA14	SHV-28*;AmpH*;OXA-9*	KPC-2	CTX-M-15	-	-	TEM-30*
573.13513	ST307	0	2	-	0	-	0	-	0	-	0	-	-	wzi173	KL102 (KL149,KL155)	Aac3-IIa	-	-	ParC-80I;GyrA-83I;GyrA-87N	-	-	-	-	-	-	-	DfrA14	SHV-28*;AmpH*;OXA-9*	KPC-2	CTX-M-15	-	-	-
573.13514	ST1440	0	1	-	0	-	0	-	0	-	0	-	-	wzi19	KL19	AadA1-pm*?	-	-	-	-	-	-	CatB4?	-	SulI	TetD	DfrA8	AmpH*;SHV-187*;OXA-1	-	CTX-M-15	-	-	-
573.13515	ST37	0	0	-	0	-	0	-	0	-	0	-	-	wzi535	KL?	AadA2*;Aac3-IIa*	-	-	QnrB1?;ParC-80I;GyrA-83I	-	MphA	-	CatB4?;CatA2*	-	SulI	TetA	DfrA12	AmpH*;OXA-1	-	-	-	SHV-77*	-
573.13516	ST307	0	2	-	0	-	0	-	0	-	0	-	-	wzi173	KL102 (KL149,KL155)	StrB*;StrA*	-	-	ParC-80I;GyrA-83I;GyrA-87N	-	-	-	CatA2*	-	SulII	-	DfrA14	AmpH*;SHV-28*	KPC-2	CTX-M-15	-	-	TEM-30*
573.13517	ST307-1LV	0	1	-	0	-	0	-	0	-	0	-	-	wzi173	KL102 (KL149,KL155)	Aac6-IIc;Aph3''Ia*?;StrB;StrA	-	-	ParC-80I;GyrA-83I;GyrA-87N	-	EreA2?	-	CatA2*	-	SulII;SulI	-	DfrA19*	AmpH*	-	SHV-12?;CTX-M-15	-	-	-
573.13518	ST258	0	2	-	0	-	0	-	0	-	0	-	-	wzi29	KL106	Aph3-Ia*;AadA2*	-	-	ParC-80I;GyrA-83I	-	MphA	-	CatA1*	-	SulI	-	DfrA12	AmpH*;OXA-9*	KPC-2	SHV-12	-	-	-
573.13519	ST307	0	1	-	0	-	0	-	0	-	0	-	-	wzi173	KL102 (KL149,KL155)	StrB*;StrA*;Aac3-IIa	-	-	ParC-80I;GyrA-83I;GyrA-87N	-	-	-	-	-	SulII	TetD	DfrA14	AmpH*;SHV-28*	-	CTX-M-15	-	-	TEM-30*
573.13520	ST307	0	1	-	0	-	0	-	0	-	0	-	-	wzi173	KL102 (KL149,KL155)	Aac3-IIa	-	-	ParC-80I;GyrA-83I;GyrA-87N	-	-	-	CatA2*	-	-	TetD	DfrA14	AmpH*;SHV-28*	-	CTX-M-15	-	-	TEM-30*
573.13521	ST1440	0	1	-	0	-	0	-	0	-	0	-	-	wzi19	KL19	AadA1-pm*?	-	-	-	-	-	-	CatB4?	-	SulI	TetD	DfrA8	AmpH*;OXA-1	-	CTX-M-15	-	-	SHV-26*
573.13522	ST307	0	2	-	0	-	0	-	0	-	0	-	-	wzi173	KL102 (KL149,KL155)	StrB*;StrA*;Aac3-IIa	-	-	ParC-80I;GyrA-83I;GyrA-87N	-	-	-	CatA2*	-	SulII	TetD	DfrA14	SHV-28*;AmpH*	KPC-2	CTX-M-15	-	-	-
573.13523	ST258	0	2	-	0	-	0	-	0	-	0	-	-	wzi29	KL106	AadA2*;Aph3-Ia*	-	-	ParC-80I;GyrA-83I	-	MphA	-	CatA1*	-	SulI	-	DfrA12	AmpH*;OXA-9*	KPC-2	SHV-12	-	-	-
573.13524	ST258	0	2	-	0	-	0	-	0	-	0	-	-	wzi29	KL106	Aph4-Ia;Aac3-Iva?;AadA2*;Aph3-Ia*	-	-	ParC-80I;GyrA-83I	-	MphA	-	CatA1*	-	SulIII;SulI	-	DfrA12	AmpH*;OXA-9*	KPC-2	SHV-12	-	-	-
573.13525	ST258	0	3	-	0	-	0	-	0	-	0	-	-	wzi29	KL106	AadA2*;Aph3-Ia*	MgrB-66%	-	ParC-80I;GyrA-83I	-	MphA	-	CatA1*	-	SulI	-	DfrA12	AmpH*;OXA-9*	KPC-2	SHV-12	-	-	-
573.13526	ST307	0	2	-	0	-	0	-	0	-	0	-	-	wzi173	KL102 (KL149,KL155)	Aac3-IIa	-	-	ParC-80I;GyrA-83I;GyrA-87N	-	-	-	-	-	-	-	DfrA14	AmpH*;SHV-28*;OXA-9*	KPC-2	CTX-M-15	-	TEM-55*	-
573.13527	ST628	0	1	-	0	-	0	-	0	-	0	-	-	wzi409	KL?	Aac3-IIa*;StrB;StrA*	-	-	-	-	-	-	CatB4?	-	SulII	-	DfrA14	AmpH*;OXA-1	-	CTX-M-15	-	-	SHV-26*;TEM-30*
573.13528	ST258	2	1	ybt 17; ICEKp10	267-1LV	clb 3	19	-	0	-	0	-	-	wzi154	KL107	Aac6-Ib	-	-	ParC-80I;GyrA-83I;GyrA-87N	-	-	-	-	-	-	-	-	AmpH*	-	SHV-12	-	-	-
573.13529	ST258	0	1	-	0	-	0	-	0	-	0	-	-	wzi29	KL106	Aac6-Ib;AadA2;Aph3-Ia*	-	-	ParC-80I;GyrA-83I	-	MphA	-	CatA1*	-	SulI	-	DfrA12	AmpH*	-	SHV-12	-	-	-
573.13530	ST307	0	2	-	0	-	0	-	0	-	0	-	-	wzi173	KL102 (KL149,KL155)	AadA1-pm*?;Aac6-33;Aac3-IIa	-	-	ParC-80I;GyrA-83I;GyrA-87N	-	-	-	-	-	SulI*	-	DfrA14	AmpH*;SHV-28*;OXA-2	GES-20;GES-19	CTX-M-15?	-	-	-
573.13531	ST258	0	2	-	0	-	0	-	0	-	0	-	-	wzi29	KL106	AadA2*;Aph3-Ia*	-	-	ParC-80I;GyrA-83I	-	ErmB*;MphA	-	CatA1*	-	SulI	-	DfrA12	AmpH*;OXA-9*	KPC-2	SHV-12;CTX-M-14	-	-	-
573.13532	ST37	1	1	ybt 10; ICEKp4	98-3LV	-	0	-	0	-	0	-	-	wzi50	KL15 (KL17,KL51,KL52)	StrB;StrA*;AadA1-pm*?;Sat-2A;Aac3-IIa*	-	-	QnrB1?	-	-	-	CatB4?	-	SulII	-	DfrA1;DfrA14	AmpH*;OXA-1;SHV-187*	-	CTX-M-15	-	-	TEM-30*
573.13533	ST307	0	1	-	0	-	0	-	0	-	0	-	-	wzi173	KL102 (KL149,KL155)	StrB*;StrA*;Aac3-IIa	-	-	ParC-80I;GyrA-83I;GyrA-87N	-	-	-	CatA2*	-	SulII	TetD	DfrA14	SHV-28*;AmpH*	-	CTX-M-15	-	-	TEM-30*
573.13534	ST16	0	1	-	0	-	0	-	0	-	0	-	-	wzi50	KL15 (KL17,KL51,KL52)	AadA2*;Aph3-Ia*	-	-	ParC-84K;GyrA-83F;GyrA-87N	-	MphA	-	CatB4?	-	SulI	TetA	DfrA12	AmpH*;OXA-1	-	CTX-M-15	-	-	SHV-26*
573.13535	ST258	0	2	-	0	-	0	-	0	-	0	-	-	wzi154	KL107	-	-	-	ParC-80I;GyrA-83I;GyrA-87N	-	-	-	-	-	-	-	-	AmpH*	KPC-2	SHV-12	-	-	-
573.13537	ST1427	0	1	-	0	-	0	-	0	-	0	-	-	0	-	AadB	-	-	Qnr-S1	-	-	-	-	-	-	-	-	AmpH*	-	SHV-30*	-	-	-
573.13538	ST307	0	1	-	0	-	0	-	0	-	0	-	-	0	-	Aac3-IIa	-	-	ParC-80I;GyrA-83I;GyrA-87N	-	-	-	-	-	-	-	-	SHV-28*;AmpH*	-	CTX-M-15	-	-	TEM-30*
573.13539	ST307	0	1	-	0	-	0	-	0	-	0	-	-	wzi173	KL102 (KL149,KL155)	StrB*;StrA*;Aac3-IIa	-	-	ParC-80I;GyrA-83I;GyrA-87N	-	-	-	CatA2*	-	SulII	TetD	DfrA14	SHV-28*;AmpH*	-	CTX-M-15	-	-	-
573.13540	ST1427	0	1	-	0	-	0	-	0	-	0	-	-	0	-	AadB	-	-	Qnr-S1	-	-	-	-	-	-	-	-	AmpH*	-	SHV-30*	-	-	-
573.13541	ST258	0	1	-	0	-	0	-	0	-	0	-	-	wzi29	KL106	AadA2*	-	-	ParC-80I;GyrA-83I	-	MphA	-	CatA1*	-	SulI	-	DfrA12	AmpH*	-	SHV-12	-	-	-
573.13542	ST280	0	1	-	0	-	0	-	0	-	0	-	-	wzi82	KL23 (KL18, KL38)	StrB;StrA*;Aac3-IIa*	-	-	QnrB1?	-	-	-	CatB4?	-	SulII	TetA	DfrA14	OXA-1;AmpH*	-	SHV-27*;CTX-M-15	-	-	TEM-30*
573.13543	ST258	0	2	-	0	-	0	-	0	-	0	-	-	wzi29	KL106	AadA2;Aph3-Ia*	-	-	ParC-80I;GyrA-83I	-	MphA	-	CatA1*	-	SulI	-	DfrA12	AmpH*;OXA-9*	KPC-2	SHV-12	-	-	-
573.13544	ST307	0	1	-	0	-	0	-	0	-	0	-	-	wzi173	KL102 (KL149,KL155)	Aac3-IIa	-	-	ParC-80I;GyrA-83I;GyrA-87N	-	-	-	-	-	-	TetD	DfrA14	SHV-28*;AmpH*	-	CTX-M-15;CTX-M-15	-	-	-
573.13545	ST22	0	1	-	0	-	0	-	0	-	0	-	-	wzi9	KL9	StrB;StrA*;Aac3-IIa*	-	-	QnrB1?	-	-	-	CatB4?	-	SulII	TetA	DfrA14	SHV-187*;AmpH*;OXA-1	-	CTX-M-15	-	-	TEM-30*
573.13546	ST258	0	1	-	0	-	0	-	0	-	0	-	-	wzi29	KL106	AadA2*;Aac6-Ib;Aph3-Ia*	-	-	ParC-80I;GyrA-83I	-	MphA	-	CatA1*	-	SulI	-	DfrA12	AmpH*	-	SHV-12	-	-	-
573.13547	ST307	0	1	-	0	-	0	-	0	-	0	-	-	wzi173	KL102 (KL149,KL155)	-	MgrB-74%	-	ParC-80I;GyrA-83I;GyrA-87N	-	-	-	-	-	-	-	-	AmpH*;SHV-28*	-	CTX-M-15	-	-	-
573.13548	ST307	0	2	-	0	-	0	-	0	-	0	-	-	wzi173	KL102 (KL149,KL155)	Aac3-IIa	-	-	ParC-80I;GyrA-83I;GyrA-87N	-	-	-	-	-	-	-	DfrA14	SHV-28*;AmpH*;OXA-9*	KPC-2	CTX-M-15	-	-	-
573.13549	ST37	0	0	-	0	-	0	-	0	-	0	-	-	wzi535	KL?	AadA2*;Aac3-IIa*	-	-	QnrB1?;ParC-80I;GyrA-83I	-	MphA	-	CatB4?;CatA2*	-	SulI	TetA	DfrA12	AmpH*;OXA-1	-	-	-	SHV-77*	-
573.13550	ST258	0	2	-	0	-	0	-	0	-	0	-	-	wzi29	KL106	AadA2*;Aph3-Ia*	-	-	ParC-80I;GyrA-83I	-	MphA	-	CatA1*	-	SulI	-	DfrA12	AmpH*;OXA-9*	KPC-2	SHV-12	-	-	TEM-122*?
573.13551	ST307	0	2	-	0	-	0	-	0	-	0	-	-	wzi173	KL102 (KL149,KL155)	Aac3-IIa	-	-	ParC-80I;GyrA-83I;GyrA-87N	-	-	-	-	-	-	-	DfrA14	SHV-28*;AmpH*;OXA-9*	KPC-2	CTX-M-15	-	-	TEM-30*
573.13552	ST258	0	1	-	0	-	0	-	0	-	0	-	-	wzi29	KL106	Aac6-Ib;AadA2*	-	-	ParC-80I;GyrA-83I	-	MphA	-	CatA1*	-	SulI	-	DfrA12	AmpH*	-	SHV-12	-	-	-
573.13553	ST258	0	1	-	0	-	0	-	0	-	0	-	-	wzi29	KL106	Aph3-Ia*;AadA2;Aac6-Ib	MgrB-66%	-	ParC-80I;GyrA-83I	-	MphA	-	CatA1*	-	SulI	-	DfrA12	AmpH*	-	SHV-12	-	-	-
573.13554	ST1017	0	1	-	0	-	0	-	0	-	0	-	-	wzi130	KL58	StrB;StrA*;Aac3-IIa*	-	-	QnrB1?	-	-	-	CatB4?	-	SulII	TetA	DfrA14	OXA-1;AmpH*;SHV-187*	-	CTX-M-15	-	-	TEM-30*
573.13555	ST17	0	1	-	0	-	0	-	0	-	0	-	-	wzi386	KL?	AadB	-	-	Qnr-S1	-	-	-	-	-	-	-	-	AmpH*	-	SHV-30*	-	-	-
573.13556	ST2351	0	1	-	0	-	0	-	0	-	0	-	-	0	-	AadA5*;AadB*;AadA1-pm*?	-	-	-	-	-	-	CatA1*	-	SulI	-	-	AmpH*	-	CTX-M-3	-	OKP-A-5	TEM-30*
573.13557	ST307	0	1	-	0	-	0	-	0	-	0	-	-	wzi173	KL102 (KL149,KL155)	StrB*;StrA*;Aac3-IIa;Aac6-Ib	-	-	ParC-80I;GyrA-83I;GyrA-87N	-	-	-	CatA2*	-	SulII	TetD	DfrA14	SHV-28*;AmpH*	-	CTX-M-15	-	-	-
573.13558	ST307	0	1	-	0	-	0	-	0	-	0	-	-	wzi173	KL102 (KL149,KL155)	Aac3-IIa	-	-	ParC-80I;GyrA-83I;GyrA-87N	-	-	-	-	-	-	-	-	AmpH*;SHV-28*	-	CTX-M-15	-	-	TEM-30*
573.13559	ST258	2	1	ybt 17; ICEKp10	289-3LV	clb 3	17-2LV	-	0	-	0	-	-	wzi154	KL107	AadA2*	-	-	ParC-80I;GyrA-83I;GyrA-87N	-	MphA	-	CatB4?	-	SulI	-	DfrA12	AmpH*;OXA-1	-	SHV-12;CTX-M-15	-	-	-
573.13560	ST307-1LV	0	1	-	0	-	0	-	0	-	0	-	-	wzi173	KL102 (KL149,KL155)	Aac3-IIa	-	-	QnrB17*;ParC-80I;GyrA-83I;GyrA-87N	-	-	-	-	-	SulI;SulI	-	DfrA22	AmpH*;SHV-28*	-	CTX-M-15	-	-	TEM-30*
573.13561	ST307	0	2	-	0	-	0	-	0	-	0	-	-	wzi173	KL102 (KL149,KL155)	Aac3-IIa	-	-	ParC-80I;GyrA-83I;GyrA-87N	-	-	-	-	-	-	-	DfrA14	SHV-28*;AmpH*;OXA-9*	KPC-2	CTX-M-15	-	-	-
573.13562	ST307	0	1	-	0	-	0	-	0	-	0	-	-	wzi173	KL102 (KL149,KL155)	Aac3-IIa;StrB*;StrA*	-	-	ParC-80I;GyrA-83I;GyrA-87N	-	-	-	CatA2*	-	SulII	TetD	DfrA14	SHV-28*;AmpH*	-	CTX-M-15	-	-	-
573.13563	ST258	0	3	-	0	-	0	-	0	-	0	-	-	wzi29	KL106	AadA2;Aph3-Ia*	MgrB-66%	-	ParC-80I;GyrA-83I	-	MphA	-	CatA1*	-	SulI	-	DfrA12	AmpH*;OXA-9*	KPC-2	SHV-12	-	-	TEM-54*
573.13564	ST307	0	1	-	0	-	0	-	0	-	0	-	-	wzi173	KL102 (KL149,KL155)	Aac3-IIa	-	-	ParC-80I;GyrA-83I;GyrA-87N	-	-	-	-	-	-	-	DfrA14	SHV-28*;AmpH*	-	CTX-M-15	-	-	TEM-30*
573.13565	ST258	0	2	-	0	-	0	-	0	-	0	-	-	wzi29	KL106	AadA2*;Aph3-Ia*;Aac6-Ib	-	-	ParC-80I;GyrA-83I	-	MphA	-	CatA1*	-	SulI	-	DfrA12	AmpH*;OXA-9*	KPC-2	SHV-12	-	-	TEM-54*
573.13566	ST258	2	2	ybt 17; ICEKp10	267-1LV	clb 3	19	-	0	-	0	-	-	wzi154	KL107	-	-	-	ParC-80I;GyrA-83I;GyrA-87N	-	-	-	-	-	-	-	-	AmpH*;OXA-9*	KPC-2	SHV-12*	-	-	-
573.13567	ST22	0	0	-	0	-	0	-	0	-	0	-	-	wzi9	KL9	Aac3-IIa*	MgrB-81%	-	QnrB1?	-	-	-	CatB4?	-	-	-	-	AmpH*;SHV-187*;OXA-1	-	-	-	-	-
573.13568	ST25	1	1	ybt 14; ICEKp5	145-1LV	-	0	-	0	-	0	-	-	wzi72	KL2	Aac3-IIa*;StrB;StrA*	-	-	QnrB1?	-	-	-	CatB4?	-	SulII	TetD;TetA	DfrA14	OXA-1;AmpH*	-	CTX-M-15	-	SHV-77*	TEM-30*
573.13569	ST307	0	1	-	0	-	0	-	0	-	0	-	-	wzi173	KL102 (KL149,KL155)	StrB*;StrA*;Aac3-IIa	-	-	ParC-80I;GyrA-83I;GyrA-87N	-	-	-	CatA2*	-	SulII	TetD	DfrA14	AmpH*;SHV-28*	-	CTX-M-15	-	-	-
573.13570	ST586-1LV	0	1	-	0	-	0	-	0	-	0	-	-	wzi16	KL16 (KL143)	AadB	-	-	Qnr-S1	-	-	-	-	-	-	-	-	AmpH*	-	SHV-30*	-	-	-
573.13571	ST307	0	1	-	0	-	0	-	0	-	0	-	-	wzi173	KL102 (KL149,KL155)	-	-	-	ParC-80I;GyrA-83I;GyrA-87N	-	-	-	CatA2*	-	-	-	DfrA14	SHV-28*;AmpH*	-	CTX-M-15	-	-	-
573.13572	ST471	0	1	-	0	-	0	-	0	-	0	-	-	wzi34	KL57 (KL34)	StrB;StrA*;Aac3-IIa*	-	-	QnrB1?	-	-	-	CatB4?	-	SulII	TetA	DfrA14	AmpH*;SHV-108*;OXA-1	-	CTX-M-15	-	-	TEM-30*
573.13573	ST258	0	3	-	0	-	0	-	0	-	0	-	-	wzi29	KL106	AadA2;Aph3-Ia*;Aac6-Ib	MgrB-66%	-	ParC-80I;GyrA-83I	-	MphA	-	CatA1*	-	SulI	-	DfrA12	AmpH*;OXA-9*	KPC-2	SHV-12	-	-	-
573.13574	ST307	0	1	-	0	-	0	-	0	-	0	-	-	wzi173	KL102 (KL149,KL155)	StrB*;StrA*;Aac3-IIa	-	-	ParC-80I;GyrA-83I;GyrA-87N	-	-	-	CatA2*	-	SulII	-	DfrA14	AmpH*;SHV-28*;OXA-9*	-	CTX-M-15	-	-	TEM-30*
573.13575	ST307	0	1	-	0	-	0	-	0	-	0	-	-	wzi173	KL102 (KL149,KL155)	StrB*;StrA*;Aac3-IIa	-	-	ParC-80I;GyrA-83I;GyrA-87N	-	-	-	-	-	SulII	TetD	DfrA14	AmpH*;SHV-28*	-	CTX-M-15	-	-	TEM-30*
573.13576	ST45	1	0	ybt 10; ICEKp4	78	-	0	-	0	-	0	-	-	wzi101	KL24	-	-	-	-	-	-	-	-	-	-	TetD	-	AmpH*	-	-	-	SHV-1?	-
573.13577	ST307	0	2	-	0	-	0	-	0	-	0	-	-	wzi173	KL102 (KL149,KL155)	-	-	-	ParC-80I;GyrA-83I;GyrA-87N	-	-	-	CatA2*	-	-	TetD*	DfrA14	SHV-28*;AmpH*	KPC-2	CTX-M-15	-	-	-
573.13578	ST258	0	2	-	0	-	0	-	0	-	0	-	-	wzi29	KL106	AadA2	-	-	ParC-80I;GyrA-83I	-	-	-	-	-	SulI	-	-	AmpH*;OXA-9*	KPC-2	SHV-12	-	-	-
573.13579	ST307	0	1	-	0	-	0	-	0	-	0	-	-	wzi173	KL102 (KL149,KL155)	StrB*;StrA*;Aac3-IIa	-	-	ParC-80I;GyrA-83I;GyrA-87N	-	-	-	-	-	SulII	TetD	DfrA14	AmpH*;SHV-28*	-	CTX-M-15	-	-	TEM-30*
573.13580	ST16	0	1	-	0	-	0	-	0	-	0	-	-	wzi50	KL15 (KL17,KL51,KL52)	AadA2*;Aph3-Ia*	-	-	ParC-84K;GyrA-83F;GyrA-87N	-	MphA	-	CatB4?	-	SulI	TetA	DfrA12	AmpH*;OXA-1	-	CTX-M-15	-	-	SHV-26*
573.13581	ST307	0	1	-	0	-	0	-	0	-	0	-	-	wzi173	KL102 (KL149,KL155)	Aac3-IIa;StrB*;StrA*	-	-	ParC-80I;GyrA-83I;GyrA-87N	-	-	-	-	-	SulII	-	DfrA14	SHV-28*;AmpH*	-	CTX-M-15	-	-	TEM-30*
573.13582	ST307	0	1	-	0	-	0	-	0	-	0	-	-	wzi173	KL102 (KL149,KL155)	Aac3-IIa*;StrB;StrA*;Aph3''Ia*	-	-	QnrB1?;ParC-80I;GyrA-83I	-	-	-	FloR*;CatB4?	-	-	TetM*;TetA	DfrA14;DfrA12	AmpH*;SHV-28*;OXA-1	-	CTX-M-15	-	-	TEM-30*
573.13583	ST307	0	1	-	0	-	0	-	0	-	0	-	-	wzi173	KL102 (KL149,KL155)	-	-	-	ParC-80I;GyrA-83I;GyrA-87N	-	-	-	-	-	-	-	DfrA14?	SHV-28*;AmpH*	-	CTX-M-15	-	-	-
573.13584	ST258	2	1	ybt 17; ICEKp10	289-2LV	clb 3	17-2LV	-	0	-	0	-	-	wzi154	KL107	Aph4-Ia;Aac3-Iva?;AadA1-pm*?;Aph3-Ia*;Aac6-Ib	-	-	ParC-80I;GyrA-83I;GyrA-87N	-	MphA	-	CatA1*;CmlA1*	-	SulIII;SulI	-	DfrA12	AmpH*	-	SHV-12	-	-	-
573.13585	ST258	0	2	-	0	-	0	-	0	-	0	-	-	wzi29	KL106	AadA2*	-	-	ParC-80I;GyrA-83I	-	MphA	-	CatA1*	-	SulI	-	DfrA12	AmpH*;OXA-9*	KPC-2	SHV-12	-	-	-
573.13586	ST273	0	1	-	0	-	0	-	0	-	0	-	-	wzi174	KL74	StrB;StrA*;Aph4-Ia;Aac3-Iva?;Aac3-IIa*	-	FosA	QnrB1?;QnrB5*?;ParC-80I;GyrA-83I	-	-	-	FloR*;CatB4?	-	SulII	-	DfrA14	AmpH*;SHV-67*;OXA-1	-	CTX-M-15;CTX-M-65	-	-	TEM-30*
573.13587	ST258	0	2	-	0	-	0	-	0	-	0	-	-	wzi29	KL106	AadA2*;Aph3-Ia*;Aac6-Ib	-	-	ParC-80I;GyrA-83I	-	MphA	-	CatA1*	-	SulI	-	DfrA12	AmpH*;OXA-9*	KPC-2	-	-	SHV-11	-
573.13588	ST15	1	1	ybt 10; ICEKp4	162	-	0	-	0	-	0	-	-	wzi24	KL24 (KL54,KL55)	StrB;StrA*;AadA1-pm*?;Aac3-IIa*	MgrB-81%	-	ParC-80I;GyrA-83F;GyrA-87A	-	-	-	CatB4?	-	SulII;SulI*	TetA	DfrA15b*	AmpH*;SHV-28*;OXA-1	-	CTX-M-15	-	-	TEM-30*
573.13589	ST25	1	1	ybt 14; ICEKp5	145-1LV	-	0	-	0	-	0	-	-	wzi72	KL2	StrB;StrA*;Aac3-IIa*	-	-	QnrB1?	-	-	-	CatB4?	-	SulII	TetA;TetD	DfrA14	AmpH*;OXA-1	-	CTX-M-15	-	SHV-77*	TEM-30*
573.13590	ST307-1LV	0	1	-	0	-	0	-	0	-	0	-	-	wzi173	KL102 (KL149,KL155)	Aac3-IIa	-	-	QnrB17*;ParC-80I;GyrA-83I;GyrA-87N	-	-	-	-	-	SulI;SulI	-	DfrA22	SHV-28*;AmpH*	-	CTX-M-15	-	-	TEM-30*
573.13591	ST1887	0	1	-	0	-	0	-	0	-	0	-	-	wzi437	KL121	-	-	-	-	-	-	-	-	-	SulI	-	DfrA22	AmpH*	-	SHV-12	-	OKP-B-8*	-
573.13592	ST258	2	2	ybt 17; ICEKp10	267-1LV	clb 3	19	-	0	-	0	-	-	wzi154	KL107	-	-	-	ParC-80I;GyrA-83I;GyrA-87N	-	-	-	-	-	-	-	-	AmpH*;OXA-9*	KPC-2	SHV-12	-	-	TEM-54*
573.13593	ST258	0	2	-	0	-	0	-	0	-	0	-	-	wzi29	KL106	AadA2*	-	-	ParC-80I;GyrA-83I	-	MphA	-	CatA1*	-	SulI	-	DfrA12	AmpH*;OXA-9*	KPC-2	-	-	SHV-11	-
573.13594	ST307	0	1	-	0	-	0	-	0	-	0	-	-	wzi173	KL102 (KL149,KL155)	StrB*;StrA*;Aac3-IIa	-	-	ParC-80I;GyrA-83I;GyrA-87N	-	-	-	CatA2*	-	SulII	TetD	DfrA14	AmpH*;SHV-28*	-	CTX-M-15	-	-	TEM-30*
573.13595	ST258	0	2	-	0	-	0	-	0	-	0	-	-	wzi29	KL106	Aph4-Ia;Aac3-Iva?;AadA2*;Aph3-Ia*;Aac6-Ib	-	-	ParC-80I;GyrA-83I	-	MphA	-	CatA1*	-	SulIII;SulI	-	DfrA12	AmpH*;OXA-9*	KPC-2	SHV-12	-	-	TEM-79*
573.13596	ST307	0	1	-	0	-	0	-	0	-	0	-	-	wzi173	KL102 (KL149,KL155)	AadA2*	-	-	ParC-80I;GyrA-83I;GyrA-87N	-	MphA	-	CatB4?	-	SulI	-	DfrA12	AmpH*;SHV-28*;OXA-1	-	CTX-M-15	-	-	-
573.13597	ST307	0	1	-	0	-	0	-	0	-	0	-	-	wzi173	KL102 (KL149,KL155)	-	-	-	ParC-80I;GyrA-83I;GyrA-87N	-	-	-	-	-	-	-	DfrA14?	SHV-28*;AmpH*	-	CTX-M-15	-	-	-
573.13598	ST307	0	1	-	0	-	0	-	0	-	0	-	-	wzi173	KL102 (KL149,KL155)	-	-	-	ParC-80I;GyrA-83I;GyrA-87N	-	-	-	-	-	-	-	-	SHV-28*;AmpH*	-	CTX-M-15	-	-	-
573.13599	ST25	1	1	ybt 14; ICEKp5	145-1LV	-	0	-	0	-	0	-	-	wzi72	KL2	StrB;StrA*;Aac3-IIa*	-	-	QnrB1?	-	-	-	CatB4?	-	SulII	TetA;TetD	DfrA14	AmpH*;OXA-1	-	CTX-M-15	-	SHV-77*	-
573.13600	ST258	0	2	-	0	-	0	-	0	-	0	-	-	wzi29	KL106	Aph3-Ia*;AadA2*	-	-	ParC-80I;GyrA-83I	-	MphA	-	CatA1*	-	SulI	-	DfrA12	AmpH*;OXA-9*	KPC-2	SHV-12	-	-	-
573.13601	ST307	0	1	-	0	-	0	-	0	-	0	-	-	wzi173	KL102 (KL149,KL155)	StrB*;StrA*	-	-	ParC-80I;GyrA-83I;GyrA-87N	-	-	-	CatA2*	-	SulII	-	DfrA14	SHV-28*;AmpH*;OXA-9*	-	CTX-M-15	-	-	TEM-54*
573.13602	ST307	0	1	-	0	-	0	-	0	-	0	-	-	wzi173	KL102 (KL149,KL155)	-	-	-	ParC-80I;GyrA-83I;GyrA-87N	-	MphA	-	CatB4?	-	SulI	TetA	DfrA12	SHV-28*;AmpH*;OXA-1	-	CTX-M-15	-	-	-
573.13603	ST258	0	2	-	0	-	0	-	0	-	0	-	-	wzi29	KL106	AadA2*;Aph3-Ia*	-	-	ParC-80I;GyrA-83I	-	MphA	-	CatA1*	-	SulI	-	DfrA12	OXA-9*;AmpH*	KPC-2	SHV-12	-	-	TEM-122*?
573.13604	ST307	0	1	-	0	-	0	-	0	-	0	-	-	wzi173	KL102 (KL149,KL155)	Aac3-IIa*;StrB;StrA*;Aph3''Ia*	-	-	QnrB1?;ParC-80I;GyrA-83I	-	-	-	CatB4?	-	-	TetA;TetM*	DfrA12;DfrA14	AmpH*;OXA-1;SHV-28*	-	CTX-M-15	-	-	TEM-30*
573.13606	ST307	0	1	-	0	-	0	-	0	-	0	-	-	wzi173	KL102 (KL149,KL155)	-	-	-	ParC-80I;GyrA-83I;GyrA-87N	-	-	-	-	-	-	-	-	AmpH*;SHV-28*	-	CTX-M-15	-	-	-
573.13607	ST307	0	1	-	0	-	0	-	0	-	0	-	-	wzi173	KL102 (KL149,KL155)	-	-	-	ParC-80I;GyrA-83I;GyrA-87N	-	MphA	-	-	-	SulI	-	DfrA12	AmpH*;SHV-28*	-	CTX-M-15	-	-	-
573.13609	ST307	0	1	-	0	-	0	-	0	-	0	-	-	wzi173	KL102 (KL149,KL155)	Aac3-IIa	-	-	ParC-80I;GyrA-83I;GyrA-87N	-	-	-	-	-	-	-	DfrA14	SHV-28*;AmpH*	-	CTX-M-15	-	-	-
573.13610	ST307	0	1	-	0	-	0	-	0	-	0	-	-	wzi173	KL102 (KL149,KL155)	Aac3-IIa;StrB*;StrA*	-	-	ParC-80I;GyrA-83I;GyrA-87N	-	-	-	-	-	SulII	-	DfrA14	SHV-28*;AmpH*	-	CTX-M-15	-	-	TEM-30*
573.13611	ST1017	0	1	-	0	-	0	-	0	-	0	-	-	wzi130	KL58	Aac3-IIa*;StrB;StrA*	-	-	QnrB1?	-	-	-	CatB4?	-	SulII	TetA	DfrA14	OXA-1;AmpH*;SHV-187*	-	CTX-M-15	-	-	TEM-30*
573.13612	ST258	0	1	-	0	-	0	-	0	-	0	-	-	wzi29	KL106	Aac6-Ib;Aph3-Ia*	-	-	ParC-80I;GyrA-83I	-	MphA	-	CatA1*	-	SulI	-	DfrA12	AmpH*	-	SHV-12	-	-	-
573.13613	ST25	1	1	ybt 14; ICEKp5	145-1LV	-	0	-	0	-	0	-	-	wzi72	KL2	StrB;StrA*;Aac3-IIa*	-	-	QnrB1?	-	-	-	CatB4?	-	SulII	TetA;TetD	DfrA14	AmpH*;OXA-1	-	CTX-M-15	-	SHV-77*	TEM-30*
573.13614	ST544-2LV	0	2	-	0	-	0	-	0	-	0	-	-	0	-	-	-	-	-	-	-	-	-	-	-	-	-	AmpH*	KPC-2	-	-	OKP-A-7	-
573.13615	ST147	0	1	-	0	-	0	-	0	-	0	-	-	wzi64	KL64	StrB;StrA*;Aac3-IIa*;Aph3-Ia*	-	-	QnrB1?;ParC-80I;GyrA-83I	-	-	-	CatB4?	-	SulII*	TetA	DfrA14	AmpH*;SHV-67*;OXA-1	-	CTX-M-15	-	-	TEM-30*
573.13616	ST258	0	2	-	0	-	0	-	0	-	0	-	-	wzi29	KL106	AadA2*;Aph3-Ia*	-	-	ParC-80I;GyrA-83I	-	MphA	-	CatA1*	-	SulI	-	DfrA12	AmpH*;OXA-9*	KPC-2	SHV-12	-	-	TEM-54*
573.13617	ST258	0	2	-	0	-	0	-	0	-	0	-	-	wzi29	KL106	AadA2;Aac6-Ib	-	-	ParC-80I;GyrA-83I	-	-	-	-	-	SulI	-	-	AmpH*	KPC-2	SHV-12	-	-	-
573.13618	ST1887	0	1	-	0	-	0	-	0	-	0	-	-	wzi437	KL121	-	-	-	QnrB17*	-	-	-	-	-	SulI;SulI	-	DfrA22	AmpH*	-	SHV-12	-	OKP-B-8*	-
573.13619	ST307	0	2	-	0	-	0	-	0	-	0	-	-	wzi173	KL102 (KL149,KL155)	-	-	-	ParC-80I;GyrA-83I;GyrA-87N	-	-	-	-	-	-	-	DfrA14	AmpH*;SHV-28*;OXA-9*	KPC-2	CTX-M-15	-	-	TEM-54*
573.13620	ST307	0	1	-	0	-	0	-	0	-	0	-	-	wzi173	KL102 (KL149,KL155)	Aac3-IIa	-	-	ParC-80I;GyrA-83I;GyrA-87N	-	-	-	CatA2*	-	-	TetD	DfrA14	AmpH*;SHV-28*	-	CTX-M-15	-	-	TEM-30*
573.13621	ST307	0	1	-	0	-	0	-	0	-	0	-	-	wzi173	KL102 (KL149,KL155)	Aac3-IIa	-	-	ParC-80I;GyrA-83I;GyrA-87N	-	-	-	-	-	-	-	DfrA14	SHV-28*;AmpH*	-	CTX-M-15	-	-	-
573.13623	ST13	2	3	ybt 17; ICEKp10	267-1LV	clb 3	19-1LV	-	0	-	0	-	-	wzi40	KL3	AadA2*;Aph3-Ia*	MgrB-89%	-	ParC-80I;GyrA-83F;GyrA-87N	-	MphA	-	CatB4?	-	SulI	TetD	DfrA12	AmpH*;OXA-9*;OXA-1	KPC-2	SHV-5;CTX-M-15	-	-	TEM-54*
573.13624	ST307	0	1	-	0	-	0	-	0	-	0	-	-	wzi173	KL102 (KL149,KL155)	-	-	-	ParC-80I;GyrA-83I;GyrA-87N	-	-	-	-	-	-	-	-	SHV-28*;AmpH*	-	CTX-M-15	-	-	-
573.13625	ST16	1	1	ybt 10; ICEKp4	91-2LV	-	0	-	0	-	0	-	-	wzi50	KL15 (KL17,KL51,KL52)	Sat-2A;AadA2*;Aph3-Ia*	-	-	ParC-84K;GyrA-83F;GyrA-87N	-	MphA	-	CatB4?	-	SulI	TetA	DfrA1;DfrA12	AmpH*;OXA-1	-	CTX-M-15	-	-	SHV-26*;TEM-33*
573.13626	ST307	1	1	ybt 15; ICEKp11	230-2LV	-	0	-	0	-	0	-	-	0	-	-	MgrB-83%	-	ParC-80I;GyrA-83I;GyrA-87N	-	-	-	-	-	-	-	-	SHV-28*;AmpH*	-	CTX-M-15	-	-	-
573.13627	ST234	2	1	ybt 17; ICEKp10	269	clb 3	19	-	0	-	0	-	-	wzi114	KL30 (KL2, KL8, KL111)	-	-	-	-	-	-	-	-	-	-	-	-	AmpH*	-	SHV-30*	-	-	-
573.13628	ST15	0	1	-	0	-	0	-	0	-	0	-	-	wzi93	KL112	AadA2*;Aph3-Ia*	-	-	ParC-80I;GyrA-83F;GyrA-87A	-	MphA	-	CatB4?	-	SulI	TetA	DfrA12	SHV-28*;OXA-1;AmpH*	-	CTX-M-15	-	-	TEM-30*
573.13629	ST258	2	1	ybt 17; ICEKp10	289-3LV	clb 3	17-2LV	-	0	-	0	-	-	wzi154	KL107	AadA2*;Aac6-Ib	-	-	ParC-80I;GyrA-83I;GyrA-87N	-	MphA	-	-	-	SulI	-	DfrA12	AmpH*	-	SHV-12*	-	-	-
573.13630	ST27-2LV	0	1	-	0	-	0	-	0	-	0	-	-	wzi516	KL?	AadA1-pm*?	-	-	GyrA-83F	-	-	-	CatB4?	-	SulI	-	DfrA1*	AmpH*;SHV-187*;OXA-1	-	CTX-M-15	-	-	TEM-30*
573.13631	ST16	0	1	-	0	-	0	-	0	-	0	-	-	wzi50	KL15 (KL17,KL51,KL52)	AadA2*;Aph3-Ia*	-	-	ParC-84K;GyrA-83F;GyrA-87N	-	MphA	-	CatB4?	-	SulI	TetA	DfrA12	AmpH*;OXA-1	-	CTX-M-15	-	-	SHV-26*
573.13632	ST258	0	0	-	0	-	0	-	0	-	0	-	-	wzi154	KL107	Aac6-Ib	-	-	ParC-80I;GyrA-83I;GyrA-87N	-	-	-	-	-	-	-	-	AmpH*	-	-	-	SHV-11	-
573.13633	ST280	0	1	-	0	-	0	-	0	-	0	-	-	wzi82	KL23 (KL18, KL38)	StrB;StrA*;Aac3-IIa*	-	-	QnrB1?	-	-	-	CatB4?	-	SulII	TetA	DfrA14	AmpH*;OXA-1	-	SHV-27*;CTX-M-15	-	-	TEM-30*
573.13634	ST258	0	2	-	0	-	0	-	0	-	0	-	-	wzi29	KL106	AadA2;Aph3-Ia*	-	-	ParC-80I;GyrA-83I	-	MphA	-	CatA1*	-	SulI	-	DfrA12	AmpH*;OXA-9*	KPC-2	-	-	SHV-11	TEM-54*
573.13635	ST258	0	1	-	0	-	0	-	0	-	0	-	-	wzi29	KL106	Aac6-Ib;AadA2;Aph3-Ia*	MgrB-66%	-	ParC-80I;GyrA-83I	-	MphA	-	CatA1*	-	SulI	-	DfrA12	AmpH*	-	SHV-12	-	-	-
573.13636	ST15	0	0	-	0	-	0	-	0	-	0	-	-	wzi89	KL110	AadA16*	-	-	QnrB2*;ParC-80I;GyrA-83F;GyrA-87A	-	-	-	FloR*	Arr3	SulI;SulI	TetD	DfrA27	AmpH*;SHV-28*	-	-	-	-	TEM-30*
573.13637	ST45	1	1	ybt 10; ICEKp4	78	-	0	-	0	-	0	-	-	wzi133	KL25	AadB	-	-	-	-	-	-	-	-	SulI*	TetA	-	AmpH*;OXA-2	-	SHV-5	-	-	-
573.13638	ST307	0	1	-	0	-	0	-	0	-	0	-	-	wzi173	KL102 (KL149,KL155)	Aac3-IIa	-	-	ParC-80I;GyrA-83I;GyrA-87N	-	-	-	CatA2*	-	-	-	DfrA14	SHV-28*;AmpH*	-	CTX-M-15	-	-	TEM-30*
573.13639	ST461-1LV	0	2	-	0	-	0	-	0	-	0	-	-	wzi133	KL25	-	-	-	-	-	-	-	-	-	-	-	-	OXA-9*;AmpH*;SHV-187*	KPC-2	-	-	-	TEM-54*
573.13640	ST307	0	2	-	0	-	0	-	0	-	0	-	-	wzi173	KL102 (KL149,KL155)	Aac3-IIa	-	-	ParC-80I;GyrA-83I;GyrA-87N	-	-	-	-	-	-	-	DfrA14	SHV-28*;AmpH*	KPC-2	CTX-M-15	-	-	-
573.13641	ST895	0	1	-	0	-	0	-	0	-	0	-	-	wzi173	KL102 (KL149,KL155)	AadA16*	-	-	ParC-80I;GyrA-83I	-	-	-	FloR*	Arr3	SulI	-	DfrA27	AmpH*	-	CTX-M-27	-	SHV-11	-
573.13642	ST234	2	1	ybt 17; ICEKp10	269	clb 3	19	-	0	-	0	-	-	wzi114	KL30 (KL2, KL8, KL111)	-	-	-	-	-	-	-	-	-	-	-	-	AmpH*	-	SHV-30*	-	-	-
573.13643	ST307	0	1	-	0	-	0	-	0	-	0	-	-	wzi173	KL102 (KL149,KL155)	-	-	-	ParC-80I;GyrA-83I;GyrA-87N	-	-	-	-	-	-	-	-	SHV-28*;AmpH*	-	CTX-M-15	-	-	-
573.13644	ST307	1	1	ybt 15; ICEKp11	230-2LV	-	0	-	0	-	0	-	-	0	-	-	MgrB-83%	-	ParC-80I;GyrA-83I;GyrA-87N	-	-	-	-	-	-	-	-	AmpH*;SHV-28*	-	CTX-M-15	-	-	-
573.13645	ST307	0	2	-	0	-	0	-	0	-	0	-	-	wzi173	KL102 (KL149,KL155)	AadA16*;StrB*;StrA*	-	-	QnrA7*;ParC-80I;GyrA-83I;GyrA-87N	-	-	-	CatB3*;CatA2*	Arr3	SulI;SulII	TetA*	DfrA27;DfrA14	SHV-28*;AmpH*;OXA-1;OXA-9*	KPC-2	CTX-M-15	-	-	TEM-30*
573.13646	ST307	0	2	-	0	-	0	-	0	-	0	-	-	wzi173	KL102 (KL149,KL155)	-	-	-	ParC-80I;GyrA-83I;GyrA-87N	-	-	-	-	-	-	-	DfrA14	AmpH*;SHV-28*;OXA-9*	KPC-2	CTX-M-15	-	-	TEM-54*
573.13648	ST258	0	1	-	0	-	0	-	0	-	0	-	-	wzi29	KL106	Aac6-Ib;AadA2;Aph3-Ia*	MgrB-66%	-	ParC-80I;GyrA-83I	-	MphA	-	CatA1*	-	SulI	-	DfrA12	AmpH*	-	SHV-12	-	-	-
573.13650	ST307	0	1	-	0	-	0	-	0	-	0	-	-	wzi173	KL102 (KL149,KL155)	StrB;StrA*;Aac3-IIa*	-	-	Qnr-S1;QnrB1?;ParC-80I;GyrA-83I	-	-	-	CatB4?	-	SulII	TetA	DfrA14	AmpH*;SHV-28*;OXA-1	-	CTX-M-15	-	-	TEM-30*
573.13651	ST461-1LV	0	2	-	0	-	0	-	0	-	0	-	-	wzi133	KL25	-	-	-	-	-	-	-	-	-	-	-	-	SHV-187*;AmpH*;OXA-9*	KPC-2	-	-	-	TEM-54*
573.13652	ST307	0	1	-	0	-	0	-	0	-	0	-	-	wzi173	KL102 (KL149,KL155)	StrB*;StrA*;Aac3-IIa	-	-	ParC-80I;GyrA-83I;GyrA-87N	-	-	-	-	-	SulII	TetD	DfrA14	AmpH*;SHV-28*	-	CTX-M-15	-	-	-
573.13653	ST258	0	1	-	0	-	0	-	0	-	0	-	-	wzi29	KL106	AadA2*;Aac6-Ib;Aph3-Ia*	-	-	ParC-80I;GyrA-83I	-	MphA	-	CatA1*	-	SulI	-	DfrA12	AmpH*	-	SHV-12	-	-	-
573.13654	ST15	0	1	-	0	-	0	-	0	-	0	-	-	wzi89	KL110	-	-	-	QnrB2*;ParC-80I;GyrA-83F;GyrA-87A	-	-	-	FloR*	Arr3	SulI	TetD	DfrA27	AmpH*;SHV-28*	-	CTX-M-15	-	-	TEM-30*
573.13655	ST258	0	2	-	0	-	0	-	0	-	0	-	-	wzi29	KL106	AadA2*;Aph3-Ia*	-	-	ParC-80I;GyrA-83I	-	MphA	-	CatA1*	-	SulI	-	DfrA12	AmpH*;OXA-9*	KPC-2	SHV-12	-	-	-
573.13656	ST106-1LV	1	1	ybt 4; plasmid	329-2LV	-	0	-	0	-	0	-	-	0	-	-	-	-	GyrA-83Y	-	-	-	-	-	-	-	DfrA14	SHV-187*;AmpH*	-	CTX-M-3	-	-	-
573.13657	ST307	0	2	-	0	-	0	-	0	-	0	-	-	wzi173	KL102 (KL149,KL155)	StrB*;StrA*;Aac6-Ib	-	-	ParC-80I;GyrA-83I;GyrA-87N	-	-	-	-	-	SulII	-	DfrA14	SHV-28*;AmpH*;OXA-9*	KPC-2	CTX-M-15	-	-	-
573.13658	ST307	0	2	-	0	-	0	-	0	-	0	-	-	wzi173	KL102 (KL149,KL155)	Aac3-IIa	-	-	ParC-80I;GyrA-83I;GyrA-87N	-	-	-	-	-	-	-	DfrA14	SHV-28*;AmpH*	KPC-2	CTX-M-15	-	-	-
573.13659	ST307	0	1	-	0	-	0	-	0	-	0	-	-	wzi173	KL102 (KL149,KL155)	AadA2*	-	-	ParC-80I;GyrA-83I;GyrA-87N	-	MphA	-	-	-	SulI	-	DfrA12	SHV-28*;AmpH*	-	CTX-M-15	-	-	-
573.13660	ST1440	0	1	-	0	-	0	-	0	-	0	-	-	wzi19	KL19	AadA1-pm*?	-	-	-	-	-	-	CatB4?	-	SulI	-	DfrA8	AmpH*;OXA-1	-	CTX-M-15	-	-	SHV-26*
573.13661	ST307	0	2	-	0	-	0	-	0	-	0	-	-	wzi173	KL102 (KL149,KL155)	Aac3-IIa	-	-	ParC-80I;GyrA-83I;GyrA-87N	-	-	-	CatA2*	-	-	TetD*	DfrA14	SHV-28*;AmpH*	KPC-2	CTX-M-15	-	-	-
573.13663	ST234	2	1	ybt 17; ICEKp10	269	clb 3	19	-	0	-	0	-	-	wzi114	KL30 (KL2, KL8, KL111)	-	-	-	-	-	-	-	-	-	-	-	-	AmpH*	-	SHV-30*	-	-	-
573.13664	ST45	1	0	ybt 10; ICEKp4	78	-	0	-	0	-	0	-	-	wzi101	KL24	-	-	-	-	-	-	-	-	-	-	TetD	-	AmpH*	-	-	-	SHV-1?	-
573.13665	ST258	2	1	ybt 17; ICEKp10	289-2LV	clb 3	17-1LV	-	0	-	0	-	-	wzi154	KL107	AadA1-pm*?;AadA2;Aph4-Ia;Aac3-Iva?;Aph3-Ia*;Aac6-Ib	-	-	ParC-80I;GyrA-83I;GyrA-87N	-	MphA	-	CmlA1*;CatA1*	-	SulIII	-	-	AmpH*	-	SHV-12	-	-	-
573.13666	ST307	0	2	-	0	-	0	-	0	-	0	-	-	wzi173	KL102 (KL149,KL155)	StrB*;StrA*	-	-	ParC-80I;GyrA-83I;GyrA-87N	-	-	-	CatA2*	-	SulII	-	DfrA14	SHV-28*;AmpH*	KPC-2	CTX-M-15	-	-	TEM-30*
573.13667	ST16	0	1	-	0	-	0	-	0	-	0	-	-	wzi50	KL15 (KL17,KL51,KL52)	AadA2*	-	-	ParC-84K;GyrA-83F;GyrA-87N	-	MphA	-	CatB4?	-	SulI	-	DfrA12	AmpH*;OXA-1	-	CTX-M-15	-	-	SHV-26*
573.13668	ST147	0	1	-	0	-	0	-	0	-	0	-	-	wzi64	KL64	StrB;StrA*;Aac3-IIa*	-	-	QnrB1?;ParC-80I;GyrA-83I	-	-	-	CatB4?	-	SulII	TetA	DfrA14	AmpH*;SHV-67*;OXA-1	-	CTX-M-15	-	-	TEM-30*
573.13669	ST628	0	1	-	0	-	0	-	0	-	0	-	-	wzi409	KL?	StrB;StrA*;Aac3-IIa*	-	-	QnrB1?	-	-	-	CatB4?	-	SulII	TetA	DfrA14	AmpH*;OXA-1	-	CTX-M-15	-	-	TEM-30*;SHV-26*
573.13670	ST258	0	2	-	0	-	0	-	0	-	0	-	-	wzi29	KL106	AadA2	-	-	ParC-80I;GyrA-83I	-	MphA	-	CatA1*	-	SulI	-	DfrA12	AmpH*;OXA-9*	KPC-2	SHV-12	-	-	TEM-54*
573.13671	ST187	0	1	-	0	-	0	-	0	-	0	-	-	wzi10	KL10	-	-	-	QnrB17*	-	-	-	-	-	SulI	-	-	AmpH*	-	SHV-12	-	-	-
573.13672	ST1440	0	1	-	0	-	0	-	0	-	0	-	-	wzi19	KL19	AadA1-pm*?	-	-	-	-	-	-	CatB4?	-	SulI	TetD	DfrA8	AmpH*;OXA-1	-	CTX-M-15	-	-	SHV-26*
573.13673	ST392	0	1	-	0	-	0	-	0	-	0	-	-	wzi187	KL27	Aac3-IIa*;StrB;StrA*	-	-	QnrB1?;ParC-80I;GyrA-83I	-	-	-	CatB4?	-	SulII	TetA	DfrA14	OXA-1;SHV-67*;AmpH*	-	CTX-M-15	-	-	TEM-30*
573.13674	ST307	0	1	-	0	-	0	-	0	-	0	-	-	wzi173	KL102 (KL149,KL155)	Aac3-IIa*;StrB;StrA*	-	-	Qnr-S1;QnrB1?;ParC-80I;GyrA-83I	-	-	-	CatB4?	-	SulII	TetA	DfrA14	SHV-28*;AmpH*;OXA-1	-	CTX-M-15	-	-	TEM-30*
573.13675	ST280	0	1	-	0	-	0	-	0	-	0	-	-	wzi82	KL23 (KL18, KL38)	Aac3-IIa*;StrB;StrA*	-	-	QnrB1?	-	-	-	CatB4?	-	SulII	TetA	DfrA14	AmpH*;OXA-1	-	SHV-27*;CTX-M-15	-	-	TEM-30*
573.13676	ST258	0	2	-	0	-	0	-	0	-	0	-	-	wzi29	KL106	AadA2*	-	-	ParC-80I;GyrA-83I	-	MphA	-	CatA1*	-	SulI	-	DfrA12	AmpH*;OXA-9*	KPC-2	SHV-12	-	-	-
573.13677	ST895	0	1	-	0	-	0	-	0	-	0	-	-	wzi173	KL102 (KL149,KL155)	AadA16*	-	-	QnrB2*;ParC-80I;GyrA-83I	-	-	-	FloR*	Arr3	SulI;SulI	-	DfrA27	AmpH*	-	CTX-M-27	-	SHV-11	-
573.13678	ST307	0	1	-	0	-	0	-	0	-	0	-	-	wzi173	KL102 (KL149,KL155)	StrB;StrA*;Aac3-IIa*	-	-	Qnr-S1;QnrB1?;ParC-80I;GyrA-83I	-	-	-	CatB4?	-	SulII	TetA	DfrA14	SHV-28*;AmpH*;OXA-1	-	CTX-M-15	-	-	TEM-30*
573.13679	ST147	0	1	-	0	-	0	-	0	-	0	-	-	wzi64	KL64	StrB;StrA*	-	-	ParC-80I;GyrA-83I	-	-	-	-	-	SulII	-	DfrA14	AmpH*;SHV-67*	-	CTX-M-15	-	-	TEM-30*
573.13680	ST258	0	2	-	0	-	0	-	0	-	0	-	-	wzi29	KL106	AadA2;Aph3-Ia*;Aac6-Ib	-	-	ParC-80I;GyrA-83I	-	MphA	-	CatA1*	-	SulI	-	DfrA12	AmpH*;OXA-9*	KPC-2	SHV-12	-	-	-
573.13681	ST147	0	1	-	0	-	0	-	0	-	0	-	-	wzi64	KL64	Aph3-Ia*;Aac3-IIa*;StrB;StrA*	-	-	QnrB1?;ParC-80I;GyrA-83I	-	-	-	CatB4?	-	SulII*	TetA	DfrA14	OXA-1;SHV-67*;AmpH*	-	CTX-M-15	-	-	TEM-30*
573.13682	ST258	0	1	-	0	-	0	-	0	-	0	-	-	wzi29	KL106	AadA2*;Aph3-Ia*	-	-	ParC-80I;GyrA-83I	-	MphA	-	CatA1*	-	SulI	-	DfrA12	AmpH*;OXA-9*	-	SHV-12	-	-	-
573.13683	ST307	1	1	ybt 15; ICEKp11	230-3LV	-	0	-	0	-	0	-	-	wzi173	KL102 (KL149,KL155)	AadA2*	-	-	ParC-80I;GyrA-83I;GyrA-87N	-	MphA	-	-	-	SulI	-	DfrA12	AmpH*;SHV-28*	-	CTX-M-15	-	-	-
573.13684	ST258	0	1	-	0	-	0	-	0	-	0	-	-	wzi29	KL106	AadA2*;Aac6-Ib;Aph3-Ia*	-	-	ParC-80I;GyrA-83I	-	MphA	-	CatA1*	-	SulI	-	DfrA12	AmpH*	-	SHV-12	-	-	-
573.13685	ST307	0	2	-	0	-	0	-	0	-	0	-	-	wzi173	KL102 (KL149,KL155)	StrB*;StrA*;Aac3-IIa;Aac6-Ib	-	-	ParC-80I;GyrA-83I;GyrA-87N	-	-	-	CatA2*	-	SulII	TetD	DfrA14	AmpH*;SHV-28*;OXA-9*	KPC-2	CTX-M-15	-	-	-
573.13686	ST307	0	2	-	0	-	0	-	0	-	0	-	-	wzi173	KL102 (KL149,KL155)	Aac6-Ib;Aac3-IIa;StrB*;StrA*	-	-	ParC-80I;GyrA-83I;GyrA-87N	-	-	-	-	-	SulII	TetD	DfrA14	SHV-28*;OXA-9*;AmpH*	KPC-2	CTX-M-15	-	-	-
573.13687	ST307	0	1	-	0	-	0	-	0	-	0	-	-	wzi173	KL102 (KL149,KL155)	-	-	-	ParC-80I;GyrA-83I;GyrA-87N	-	-	-	-	-	-	-	-	SHV-28*;AmpH*	-	CTX-M-15	-	-	-
573.13688	ST307	0	1	-	0	-	0	-	0	-	0	-	-	wzi173	KL102 (KL149,KL155)	StrB*;StrA*;Aac3-IIa	MgrB-66%	-	ParC-80I;GyrA-83I;GyrA-87N	-	-	-	CatA2*	-	SulII	TetD	DfrA14	SHV-28*;AmpH*	-	CTX-M-15	-	-	-
573.13689	ST307	0	2	-	0	-	0	-	0	-	0	-	-	wzi173	KL102 (KL149,KL155)	StrB*;StrA*	-	-	ParC-80I;GyrA-83I;GyrA-87N	-	-	-	-	-	SulII	-	DfrA14	OXA-9*;AmpH*;SHV-28*	KPC-2	CTX-M-15	-	-	TEM-30*
573.13690	ST258	0	1	-	0	-	0	-	0	-	0	-	-	wzi29	KL106	AadA2*;Aac6-Ib;Aph3-Ia*	-	-	ParC-80I;GyrA-83I	-	MphA	-	CatA1*	-	SulI	-	DfrA12	AmpH*	-	SHV-12	-	-	-
573.13691	ST258	2	2	ybt 0; ICEKp10	220	clb 3	13-2LV	-	0	-	0	-	-	wzi154	KL107	AadA2;Aac6-Ib	-	-	ParC-80I;GyrA-83I	-	MphA	-	CatA1*	-	SulI	-	DfrA12	AmpH*;OXA-9*	KPC-2	-	-	SHV-11*	-
573.13692	ST307	0	2	-	0	-	0	-	0	-	0	-	-	wzi173	KL102 (KL149,KL155)	AadA16*;StrB*;StrA*	-	-	QnrA7*;ParC-80I;GyrA-83I;GyrA-87N	-	-	-	CatB3*;CatA2*	Arr3	SulI;SulII	TetA*	DfrA27;DfrA14	OXA-1;AmpH*;SHV-28*;OXA-9*	KPC-2	CTX-M-15	-	-	TEM-54*
573.13693	ST307	0	2	-	0	-	0	-	0	-	0	-	-	wzi173	KL102 (KL149,KL155)	Aac3-IIa	-	-	ParC-80I;GyrA-83I;GyrA-87N	-	-	-	-	-	-	-	DfrA14	AmpH*;SHV-28*	KPC-2	CTX-M-15	-	-	-
573.13694	ST307	0	1	-	0	-	0	-	0	-	0	-	-	wzi173	KL102 (KL149,KL155)	StrB*;StrA*	-	-	ParC-80I;GyrA-83I;GyrA-87N	-	-	-	CatA2*	-	SulII	-	DfrA14	AmpH*;SHV-28*	-	CTX-M-15	-	-	TEM-30*
573.13695	ST16	0	1	-	0	-	0	-	0	-	0	-	-	wzi50	KL15 (KL17,KL51,KL52)	AadA2*	PmrB-86%	-	ParC-84K;GyrA-83F;GyrA-87N	-	MphA	-	-	-	SulI	-	DfrA12	AmpH*	-	CTX-M-15	-	-	SHV-26*
573.13696	ST16	0	1	-	0	-	0	-	0	-	0	-	-	wzi50	KL15 (KL17,KL51,KL52)	AadA2*	PmrB-86%	-	ParC-84K;GyrA-83F;GyrA-87N	-	MphA	-	-	-	SulI	-	DfrA12	AmpH*	-	CTX-M-15	-	-	SHV-26*
573.13697	ST147	0	1	-	0	-	0	-	0	-	0	-	-	wzi64	KL64	StrB;StrA*	-	-	ParC-80I;GyrA-83I	-	-	-	-	-	SulII*	-	DfrA14	SHV-67*;AmpH*	-	CTX-M-15	-	-	TEM-30*
573.13698	ST16	0	1	-	0	-	0	-	0	-	0	-	-	wzi50	KL15 (KL17,KL51,KL52)	AadA2*;Aph3-Ia*	-	-	ParC-84K;GyrA-83F;GyrA-87N	-	MphA	-	CatB4?	-	SulI	TetA	DfrA12	AmpH*;OXA-1	-	CTX-M-15	-	-	SHV-26*
573.13699	ST258	2	1	ybt 17; ICEKp10	289-3LV	clb 3	17-3LV	-	0	-	0	-	-	wzi154	KL107	AadA2*	-	-	ParC-80I;GyrA-83I;GyrA-87N	-	MphA	-	-	-	SulI	-	DfrA12	AmpH*	-	SHV-12	-	-	-
573.13700	ST307	0	1	-	0	-	0	-	0	-	0	-	-	wzi173	KL102 (KL149,KL155)	Aac6-Ib*	-	-	ParC-80I;GyrA-83I;GyrA-87N	-	-	-	-	-	-	-	-	SHV-28*;AmpH*	-	CTX-M-15	-	-	-
573.13701	ST17	1	1	ybt 14; ICEKp5	140-1LV	-	0	-	0	-	0	-	-	wzi141	KL25	-	-	-	QnrB1?	-	-	-	-	-	-	TetA	DfrA14*;DfrA14*;DfrA14*;DfrA14*;DfrA14;DfrA14*;DfrA14*;DfrA14*;DfrA14*	SHV-187*;AmpH*	-	CTX-M-15	-	-	TEM-30*
573.13702	ST307	0	1	-	0	-	0	-	0	-	0	-	-	wzi173	KL102 (KL149,KL155)	StrB*;StrA*	-	-	ParC-80I;GyrA-83I;GyrA-87N	-	-	-	CatA2*	-	SulII	-	DfrA14	AmpH*;SHV-28*	-	CTX-M-15	-	-	TEM-30*
573.13703	ST45	1	1	ybt 10; ICEKp4	78	-	0	-	0	-	0	-	-	wzi101	KL24	StrB;StrA*	-	-	QnrB1?	-	-	-	CatB4?	-	SulII	TetA	DfrA14	OXA-1;AmpH*	-	CTX-M-15	-	-	SHV-26*;TEM-30*
573.13704	ST258	2	2	ybt 17; ICEKp10	267-1LV	clb 3	19	-	0	-	0	-	-	wzi154	KL107	AadA16*	-	-	QnrA7*;ParC-80I;GyrA-83I;GyrA-87N	-	-	-	CatB3*	Arr3	SulI	TetA*	DfrA27	AmpH*;OXA-1;OXA-9*	KPC-2	SHV-12	-	-	-
573.13705	ST1228	0	1	-	0	-	0	-	0	-	0	-	-	wzi96	KL38	-	-	-	QnrB17*	-	-	-	-	-	SulI	-	-	AmpH*	-	SHV-12	-	-	-
573.13706	ST258	2	1	ybt 17; ICEKp10	289-1LV	clb 3	17-1LV	-	0	-	0	-	-	wzi154	KL107	AadA1-pm*?;Aph4-Ia;Aac3-Iva?;Aph3-Ia*;Aac6-Ib	-	-	ParC-80I;GyrA-83I;GyrA-87N	-	MphA	-	CmlA1*;CatA1*	-	SulIII	-	DfrA12	AmpH*	-	SHV-12	-	-	-
573.13707	ST307	0	2	-	0	-	0	-	0	-	0	-	-	wzi173	KL102 (KL149,KL155)	AadA2;ArmA;Aac3-IIa;AphA6*	-	-	QnrB1?;ParC-80I;GyrA-83I;GyrA-87N	-	MsrE;MphE*	-	CatB4?	-	SulI	-	DfrA14	SHV-28*;AmpH*;CARB-3*;OXA-1	NDM-1	CTX-M-15	-	-	TEM-30*
573.13708	ST307	0	1	-	0	-	0	-	0	-	0	-	-	wzi173	KL102 (KL149,KL155)	StrB?;StrA*;Aac3-IIa*	-	-	QnrB1?;ParC-80I;GyrA-83I	-	-	-	CatB4?	-	SulII	TetA	DfrA14	AmpH*;SHV-28*;OXA-1	-	CTX-M-15	-	-	TEM-30*
573.13709	ST307	0	1	-	0	-	0	-	0	-	0	-	-	wzi173	KL102 (KL149,KL155)	Aac3-IIa	-	-	ParC-80I;GyrA-83I;GyrA-87N	-	-	-	-	-	-	-	DfrA14	SHV-28*;AmpH*	-	CTX-M-15	-	-	-
573.13710	ST307	0	1	-	0	-	0	-	0	-	0	-	-	wzi173	KL102 (KL149,KL155)	Aac3-IIa	-	-	ParC-80I;GyrA-83I;GyrA-87N	-	-	-	-	-	-	-	DfrA14	SHV-28*;AmpH*	-	CTX-M-15	-	-	-
573.13711	ST437	0	0	-	0	-	0	-	0	-	0	-	-	wzi109	KL36	Aac3-IId*;StrB;StrA*	-	-	QnrB1;ParC-80I;GyrA-83I	-	-	-	CatA1*;CatA2*	-	SulII;SulI	TetD	DfrA14	AmpH*	-	-	-	SHV-11	TEM-30*;TEM-30*
573.13712	ST307	0	1	-	0	-	0	-	0	-	0	-	-	wzi173	KL102 (KL149,KL155)	Aac3-IIa	-	-	ParC-80I;GyrA-83I;GyrA-87N	-	-	-	-	-	-	TetD	DfrA14	SHV-28*;AmpH*	-	CTX-M-15	-	-	-
573.13713	ST307	0	1	-	0	-	0	-	0	-	0	-	-	wzi173	KL102 (KL149,KL155)	-	-	-	ParC-80I;GyrA-83I;GyrA-87N	-	-	-	-	-	-	-	-	AmpH*;SHV-28*	-	CTX-M-15	-	-	-
573.13714	ST1662-1LV	0	1	-	0	-	0	-	0	-	0	-	-	wzi104	KL51	StrB;StrA*;Aac3-IIa*	-	-	QnrB1*?	-	-	-	CatB4?	-	SulII	TetA	DfrA14	AmpH*;SHV-187*;OXA-1	-	CTX-M-15	-	-	TEM-30*
573.13715	ST258	0	2	-	0	-	0	-	0	-	0	-	-	wzi29	KL106	AadA2*;Aac6-Ib	-	-	ParC-80I;GyrA-83I	-	MphA	-	CatA1*	-	SulI	-	DfrA12	AmpH*;OXA-9*	KPC-2	-	-	SHV-11*	-
573.13716	ST307	0	1	-	0	-	0	-	0	-	0	-	-	wzi173	KL102 (KL149,KL155)	StrB;StrA*;Aac3-IIa*	-	-	QnrB1?;ParC-80I;GyrA-83I	-	-	-	CatB4?	-	SulII	TetA	DfrA14	SHV-28*;AmpH*;OXA-1	-	CTX-M-15	-	-	TEM-30*
573.13717	ST405	1	1	ybt unknown	0	-	0	-	0	-	0	-	-	wzi424	KL151	StrB;StrA*	-	-	QnrB1?	-	-	-	CatB4?	-	SulII	TetA	DfrA14	OXA-1;AmpH*	-	CTX-M-15	-	SHV-76*	TEM-30*
573.13718	ST307	0	1	-	0	-	0	-	0	-	0	-	-	wzi173	KL102 (KL149,KL155)	Aac3-IIa	-	-	ParC-80I;GyrA-83I;GyrA-87N	-	-	-	-	-	-	-	-	SHV-28*;AmpH*	-	CTX-M-15	-	-	TEM-30*
573.13719	ST2202	0	1	-	0	-	0	-	0	-	0	-	-	wzi14	KL14	Aac3-IId*	-	-	-	-	ErmB*	-	-	-	-	-	-	AmpH*	-	CTX-M-14	-	SHV-1*?	TEM-30*
573.13720	ST45	1	1	ybt 10; ICEKp4	78	-	0	-	0	-	0	-	-	wzi101	KL24	StrB;StrA*	-	-	QnrB1?	-	-	-	CatB4?	-	SulII	TetA	DfrA14	OXA-1;AmpH*	-	CTX-M-15	-	-	SHV-26*;TEM-30*
573.13721	ST258	2	2	ybt 17; ICEKp10	267-1LV	clb 3	19	-	0	-	0	-	-	wzi154	KL107	Aac6-Ib	-	-	ParC-80I;GyrA-83I;GyrA-87N	-	-	-	-	-	-	-	-	OXA-9*;AmpH*	KPC-2	-	-	SHV-11?	-
573.13722	ST307	0	2	-	0	-	0	-	0	-	0	-	-	wzi173	KL102 (KL149,KL155)	StrB*;StrA*	-	-	ParC-80I;GyrA-83I;GyrA-87N	-	-	-	-	-	SulII	-	DfrA14;DfrA12	AmpH*;SHV-28*;OXA-9*	KPC-2	CTX-M-15	-	-	TEM-54*
573.13723	ST15-1LV	0	1	-	0	-	0	-	0	-	0	-	-	wzi93	KL112	-	-	-	ParC-80I;GyrA-83F;GyrA-87A	-	-	-	-	-	-	-	-	AmpH*;SHV-28*	-	CTX-M-15	-	-	-
573.13724	ST15	0	1	-	0	-	0	-	0	-	0	-	-	wzi24	KL24 (KL54,KL55)	AadA2*	-	-	ParC-80I;GyrA-83F;GyrA-87A	-	MphA	-	-	-	SulI	TetA	DfrA12	SHV-28*;AmpH*	-	CTX-M-15	-	-	-
573.13725	ST258	0	2	-	0	-	0	-	0	-	0	-	-	wzi29	KL106	AadA2;Aac6-Ib	-	-	ParC-80I;GyrA-83I	-	MphA?	-	CatA1*	-	SulI	-	DfrA12?	AmpH*;OXA-9*	KPC-2	-	-	SHV-11	-
573.13726	ST36	0	1	-	0	-	0	-	0	-	0	-	-	wzi27	KL27	StrB;StrA*;Aac3-IId*;AadA16*;Aph3-Ia	-	-	QnrB17*	-	MphA	-	CatA2*	Arr3	SulII*;SulI;SulI	TetA	DfrA27	AmpH*	-	SHV-13*;CTX-M-15	-	-	-
573.13727	ST307	0	1	-	0	-	0	-	0	-	0	-	-	wzi173	KL102 (KL149,KL155)	StrB*;StrA*	-	-	ParC-80I;GyrA-83I;GyrA-87N	-	-	-	-	-	SulII	-	DfrA14	SHV-28*;AmpH*;OXA-9*	-	CTX-M-15	-	-	TEM-54*
573.13728	ST307	0	1	-	0	-	0	-	0	-	0	-	-	wzi173	KL102 (KL149,KL155)	AadA2*	-	-	ParC-80I;GyrA-83I;GyrA-87N	-	MphA	-	CatB4?	-	SulI	-	DfrA12	AmpH*;OXA-1;SHV-28*	-	CTX-M-15	-	-	-
573.13729	ST15	0	1	-	0	-	0	-	0	-	0	-	-	wzi93	KL112	-	-	-	ParC-80I;GyrA-83F;GyrA-87A	-	-	-	-	-	-	-	-	SHV-28*;AmpH*	-	CTX-M-15	-	-	-
573.13730	ST17	1	1	ybt 15; ICEKp11	230	-	0	-	0	-	0	-	-	wzi141	KL25	StrB*;StrA*;Aac3-IIa*;Aph3-Ia*	-	-	-	-	MphA	-	CatB4?;CatA2*	-	SulII	TetA*	DfrA14	AmpH*;SHV-187*;OXA-1	-	CTX-M-15	-	-	-
573.13731	ST307	0	2	-	0	-	0	-	0	-	0	-	-	wzi173	KL102 (KL149,KL155)	Aac3-IIa	-	-	ParC-80I;GyrA-83I;GyrA-87N	-	-	-	-	-	-	-	DfrA14	SHV-28*;AmpH*	KPC-2	CTX-M-15	-	-	-
573.13735	ST17	0	1	-	0	-	0	-	0	-	0	-	-	wzi141	KL25	-	-	-	QnrB17*	-	-	-	CatA1*	-	SulI;SulI	-	DfrA22	AmpH*	-	SHV-12	-	-	-
573.13736	ST37	0	0	-	0	-	0	-	0	-	0	-	-	wzi123	KL136	-	-	-	GyrA-87G	-	-	-	-	-	-	-	-	AmpH*	-	-	-	SHV-77*	-
573.13737	ST258	0	1	-	0	-	0	-	0	-	0	-	-	wzi154	KL107	-	-	-	ParC-80I;GyrA-83I;GyrA-87N	-	-	-	CatA1*	-	-	-	-	AmpH*	-	SHV-12	-	-	-
573.13738	ST147	0	1	-	0	-	0	-	0	-	0	-	-	wzi64	KL64	StrB;StrA*;Aac3-IIa*;Aph3-Ia*	-	-	QnrB1?;ParC-80I;GyrA-83I	-	-	-	CatB4?	-	SulII	TetA	DfrA14	AmpH*;SHV-67*;OXA-1	-	CTX-M-15	-	-	TEM-30*
573.13739	ST14	0	0	-	0	-	0	-	0	-	0	-	-	wzi2	KL2 (KL30)	-	-	-	-	-	-	-	-	-	-	TetD	-	AmpH*	-	-	-	SHV-1?	-
573.13740	ST45	1	1	ybt 10; ICEKp4	78	-	0	-	0	-	0	-	-	wzi101	KL24	StrB;StrA*	-	-	QnrB1?	-	-	-	CatB4?	-	SulII	TetA	DfrA14	AmpH*;OXA-1	-	CTX-M-15	-	-	SHV-26*;TEM-30*
573.13741	ST258	2	2	ybt 17; ICEKp10	267-1LV	clb 3	19	-	0	-	0	-	-	wzi154	KL107	Aac6-Ib*	-	-	ParC-80I;GyrA-83I;GyrA-87N	-	-	-	-	-	-	-	-	AmpH*;OXA-9*	KPC-2	-	-	SHV-11	-
573.13742	ST13	2	1	ybt 17; ICEKp10	267-1LV	clb 3	19-1LV	-	0	-	0	-	-	wzi40	KL3	AadA2*;Aph3-Ia*	MgrB-89%	-	ParC-80I;GyrA-83F;GyrA-87N	-	MphA	-	CatB4?	-	SulI	TetA	DfrA12	AmpH*;OXA-1	-	SHV-5;CTX-M-15	-	-	-
573.13743	ST258	2	1	ybt 17; ICEKp10	267-1LV	clb 3	19	-	0	-	0	-	-	wzi154	KL107	-	-	-	ParC-80I;GyrA-83I;GyrA-87N	-	-	-	-	-	-	-	-	AmpH*	-	SHV-12	-	-	-
573.13744	ST16	1	1	ybt 10; ICEKp4	91-2LV	-	0	-	0	-	0	-	-	wzi50	KL15 (KL17,KL51,KL52)	AadA2*	-	-	ParC-84K;GyrA-83F;GyrA-87N	-	MphA	-	CatB4?	-	SulI	-	DfrA12	OXA-1;AmpH*	-	CTX-M-15	-	-	SHV-26*;TEM-30*
573.13745	ST2202	0	1	-	0	-	0	-	0	-	0	-	-	wzi14	KL14	Aac3-IId*	-	-	-	-	ErmB*	-	-	-	-	-	-	AmpH*	-	CTX-M-14	-	SHV-1*?	TEM-30*
573.13746	ST307	0	2	-	0	-	0	-	0	-	0	-	-	wzi173	KL102 (KL149,KL155)	AadA16*;StrB*;StrA*	-	-	QnrA7*;ParC-80I;GyrA-83I;GyrA-87N	-	-	-	CatB3*;CatA2*	Arr3	SulI;SulII	TetA*	DfrA27;DfrA14	SHV-28*;AmpH*;OXA-1;OXA-9*	KPC-2	CTX-M-15	-	TEM-55*	-
573.13747	ST307	0	1	-	0	-	0	-	0	-	0	-	-	wzi173	KL102 (KL149,KL155)	StrB;StrA*;Aac3-IIa*	-	-	QnrB1?;ParC-80I;GyrA-83I	-	-	-	CatB4?	-	SulII	TetA	DfrA14	AmpH*;SHV-28*;OXA-1	-	CTX-M-15	-	-	TEM-30*
573.13748	ST557	0	1	-	0	-	0	-	0	-	0	-	-	wzi135	KL3	-	-	-	-	-	-	-	-	-	-	-	DfrA14	AmpH*	-	CTX-M-3	-	SHV-1?	-
573.13749	ST258	0	1	-	0	-	0	-	0	-	0	-	-	wzi29	KL106	Aac6-Ib;AadA2*;Aph3-Ia*	-	-	ParC-80I;GyrA-83I	-	MphA	-	CatA1*	-	SulI	-	DfrA12	AmpH*	-	SHV-12	-	-	-
573.13750	ST307	0	1	-	0	-	0	-	0	-	0	-	-	wzi173	KL102 (KL149,KL155)	Aac3-IIa;Aac6-Ib	-	-	ParC-80I;GyrA-83I;GyrA-87N	-	-	-	-	-	-	TetD	DfrA14	SHV-28*;AmpH*	-	CTX-M-15	-	-	-
573.13751	ST307	0	2	-	0	-	0	-	0	-	0	-	-	wzi173	KL102 (KL149,KL155)	StrB*;StrA*	-	-	ParC-80I;GyrA-83I;GyrA-87N	-	-	-	-	-	SulII	-	DfrA14	SHV-28*;AmpH*;OXA-9*	KPC-2	CTX-M-15	-	-	TEM-54*
573.13752	ST37	1	2	ybt 9; ICEKp3	209-1LV	-	0	-	0	-	0	-	-	wzi96	KL38	StrB?;Aph3-VIb*	-	-	-	-	-	-	-	-	SulII	-	DfrA14	AmpH*	OXA-48	CTX-M-15	-	SHV-77*	TEM-30*
573.13753	ST307	0	1	-	0	-	0	-	0	-	0	-	-	wzi173	KL102 (KL149,KL155)	Aac3-IIa	-	-	ParC-80I;GyrA-83I;GyrA-87N	-	-	-	-	-	-	-	DfrA14	AmpH*;SHV-28*	-	CTX-M-15	-	-	-
573.13754	ST1758	0	0	-	0	-	0	-	0	-	0	-	-	wzi187	KL27	AadA2*	MgrB-81%	-	GyrA-87Y	-	MphA	-	-	-	SulI	TetA	DfrA12	SHV-187*;AmpH*	-	-	-	-	-
573.13755	ST307	0	2	-	0	-	0	-	0	-	0	-	-	wzi173	KL102 (KL149,KL155)	StrB*;StrA*;AadA5;Aac3-IIa	-	-	ParC-80I;GyrA-83I;GyrA-87N	-	MphA	-	-	-	SulII;SulI	TetA	DfrA17;DfrA14	OXA-9*;SHV-28*;AmpH*	KPC-2	CTX-M-15	-	-	TEM-30*
573.13756	ST258	2	1	ybt 17; ICEKp10	289-3LV	clb 3	17-2LV	-	0	-	0	-	-	wzi154	KL107	AadA2*	-	-	ParC-80I;GyrA-83I;GyrA-87N	-	MphA	-	CatB4?	-	SulI	-	DfrA12	AmpH*;OXA-1	-	SHV-12;CTX-M-15	-	-	-
573.13757	ST307	0	1	-	0	-	0	-	0	-	0	-	-	wzi173	KL102 (KL149,KL155)	Aac3-IIa;StrB*;StrA*	-	-	ParC-80I;GyrA-83I;GyrA-87N	-	-	-	-	-	SulII	-	DfrA14	SHV-28*;AmpH*	-	CTX-M-15?	-	-	TEM-30*
573.13758	ST307	0	1	-	0	-	0	-	0	-	0	-	-	wzi173	KL102 (KL149,KL155)	-	-	-	ParC-80I;GyrA-83I;GyrA-87N	-	-	-	-	-	-	-	-	AmpH*;SHV-28*	-	CTX-M-15	-	-	-
573.13759	ST258	2	1	ybt 17; ICEKp10	267-1LV	clb 3	19	-	0	-	0	-	-	wzi154	KL107	Aac6-Ib	-	-	ParC-80I;GyrA-83I;GyrA-87N	-	-	-	-	-	-	-	-	AmpH*	-	SHV-12	-	-	-
573.13760	ST307-1LV	0	1	-	0	-	0	-	0	-	0	-	-	wzi173	KL102 (KL149,KL155)	Aac3-IIa	-	-	ParC-80I;GyrA-83I;GyrA-87N	-	-	-	-	-	-	-	DfrA14	SHV-28*;AmpH*	-	CTX-M-15	-	-	-
573.13761	ST307	0	1	-	0	-	0	-	0	-	0	-	-	wzi173	KL102 (KL149,KL155)	StrB*;StrA*;Aac3-IIa	MgrB-85%	-	ParC-80I;GyrA-83I;GyrA-87N	-	-	-	-	-	SulII	TetD	DfrA14	AmpH*;SHV-28*;OXA-9*	-	CTX-M-15	-	-	TEM-54*
573.13762	ST307	0	1	-	0	-	0	-	0	-	0	-	-	wzi173	KL102 (KL149,KL155)	-	-	-	ParC-80I;GyrA-83I;GyrA-87N	-	-	-	-	-	-	-	-	SHV-28*;AmpH*	-	CTX-M-15	-	-	-
573.13763	ST13	1	1	ybt 10; ICEKp4	21-3LV	-	0	-	0	-	0	-	-	wzi40	KL3	AadA1-pm*?	-	-	-	-	-	-	-	-	SulI	TetD	DfrA1*	AmpH*	-	SHV-101*	-	SHV-1?	-
573.13764	ST76	0	0	-	0	-	0	-	0	-	0	-	-	wzi262	KL21	-	-	-	Qnr-S1	-	-	-	-	-	-	-	-	AmpH*	-	-	-	-	-
573.13765	ST258	2	1	ybt 17; ICEKp10	289-3LV	clb 3	17-2LV	-	0	-	0	-	-	wzi154	KL107	AadA2*	-	-	ParC-80I;GyrA-83I;GyrA-87N	-	MphA	-	CatB4?	-	SulI	-	DfrA12	AmpH*;OXA-1	-	SHV-12;CTX-M-15	-	-	-
573.13766	ST307	0	1	-	0	-	0	-	0	-	0	-	-	wzi173	KL102 (KL149,KL155)	Aac3-IIa	-	-	ParC-80I;GyrA-83I;GyrA-87N	-	-	-	-	-	-	TetD	DfrA14	SHV-28*;AmpH*	-	CTX-M-15	-	-	-
573.13767	ST17	0	0	-	0	-	0	-	0	-	0	-	-	wzi141	KL25	-	-	-	QnrB17*	-	-	-	CatA1*	-	SulI;SulI	-	DfrA22	AmpH*	-	-	-	-	-
573.13768	ST147	0	1	-	0	-	0	-	0	-	0	-	-	wzi64	KL64	StrB;StrA*	-	-	ParC-80I;GyrA-83I	-	-	-	-	-	SulII	-	DfrA14	SHV-67*;AmpH*	-	CTX-M-15	-	-	TEM-30*
573.13769	ST258	2	2	ybt 0; ICEKp10	220	clb 3	13-2LV	-	0	-	0	-	-	wzi154	KL107	AadA2*	-	-	ParC-80I;GyrA-83I	-	MphA	-	CatA1*	-	SulI	-	DfrA12	AmpH*;OXA-9*	KPC-2	-	-	SHV-11	TEM-54*
573.13770	ST307	0	2	-	0	-	0	-	0	-	0	-	-	wzi173	KL102 (KL149,KL155)	StrB*;StrA*	-	-	ParC-80I;GyrA-83I;GyrA-87N	-	-	-	CatA2*	-	SulII	-	DfrA14	SHV-28*;AmpH*;OXA-9*	KPC-2	CTX-M-15	-	-	TEM-54*
573.13771	ST307	0	2	-	0	-	0	-	0	-	0	-	-	wzi173	KL102 (KL149,KL155)	StrB*;StrA*	-	-	ParC-80I;GyrA-83I;GyrA-87N	-	-	-	-	-	SulII	-	DfrA14	AmpH*;SHV-28*;OXA-9*	KPC-2	CTX-M-15	-	-	TEM-54*
573.13772	ST16	0	1	-	0	-	0	-	0	-	0	-	-	wzi50	KL15 (KL17,KL51,KL52)	AadA2*;Aph3-Ia*	-	-	ParC-84K;GyrA-83F;GyrA-87N	-	MphA	-	CatB4?	-	SulI	TetA	DfrA12	AmpH*;OXA-1	-	CTX-M-15	-	-	SHV-26*
573.13773	ST258	0	2	-	0	-	0	-	0	-	0	-	-	wzi29	KL106	AadA2*;Aph3-Ia*	-	-	ParC-80I;GyrA-83I	-	MphA	-	CatA1*	-	SulI	-	DfrA12	AmpH*;OXA-9*	KPC-2	SHV-12	-	-	TEM-54*
573.13774	ST101	1	1	ybt 9; ICEKp3	172-2LV	-	0	-	0	-	0	-	-	wzi137	KL17	StrB;StrA*;Aac3-IIa*	-	-	QnrB1;ParC-80I;GyrA-83Y;GyrA-87A	-	-	-	CatB4?	-	SulII	TetA	DfrA14	SHV-28*;OXA-1;AmpH*	-	CTX-M-15	-	-	TEM-30*
573.13775	ST258	0	1	-	0	-	0	-	0	-	0	-	-	wzi29	KL106	-	-	-	ParC-80I;GyrA-83I	-	-	-	-	-	-	-	-	AmpH*	-	SHV-12	-	-	-
573.13777	ST307	0	1	-	0	-	0	-	0	-	0	-	-	wzi173	KL102 (KL149,KL155)	Aac3-IIa	-	-	ParC-80I;GyrA-83I;GyrA-87N	-	-	-	-	-	-	-	DfrA14	AmpH*;SHV-28*	-	CTX-M-15	-	-	-
573.13778	ST258	0	0	-	0	-	0	-	0	-	0	-	-	wzi29	KL106	Aph3-Ia*;Aac6-Ib	-	-	ParC-80I;GyrA-83I	-	-	-	-	-	-	-	-	AmpH*	-	-	-	-	-
573.13779	ST307	1	1	ybt 15; ICEKp11	230-2LV	-	0	-	0	-	0	-	-	wzi173	KL102 (KL149,KL155)	Aph3-Ia*	-	-	ParC-80I;GyrA-83I;GyrA-87N	-	MphA	-	CatB4	-	SulI	TetA	DfrA12	AmpH*;SHV-28*;OXA-1	-	CTX-M-15	-	-	-
573.13780	ST307	0	1	-	0	-	0	-	0	-	0	-	-	wzi173	KL102 (KL149,KL155)	StrB*;StrA*;Aac3-IIa	MgrB-85%	-	ParC-80I;GyrA-83I;GyrA-87N	-	-	-	-	-	SulII	TetD	DfrA14	AmpH*;SHV-28*;OXA-9*	-	CTX-M-15	-	-	TEM-54*
573.13781	ST258	0	2	-	0	-	0	-	0	-	0	-	-	wzi29	KL106	Aph3-Ia*;AadA2*;Aac6-Ib	-	-	ParC-80I;GyrA-83I	-	MphA	-	CatA1*	-	SulI	-	DfrA12	OXA-9*;AmpH*	KPC-2	-	-	-	-
573.13783	ST307	0	2	-	0	-	0	-	0	-	0	-	-	wzi173	KL102 (KL149,KL155)	StrB*;StrA*	-	-	ParC-80I;GyrA-83I;GyrA-87N	-	-	-	-	-	SulII	-	DfrA14	AmpH*;SHV-28*;OXA-9*	KPC-2	CTX-M-15	-	-	TEM-54*
573.13784	ST258	0	2	-	0	-	0	-	0	-	0	-	-	wzi29	KL106	Aph3-Ia*;AadA2*;Aac6-Ib	-	-	ParC-80I;GyrA-83I	-	MphA	-	CatA1*	-	SulI	-	DfrA12	AmpH*;OXA-9*	KPC-2	-	-	SHV-11	-
573.13785	ST15	0	0	-	0	-	0	-	0	-	0	-	-	wzi89	KL110	AadA16*	-	-	QnrB2*;ParC-80I;GyrA-83F;GyrA-87A	-	-	-	FloR*	Arr3	SulI;SulI	TetD	DfrA27	SHV-28*;AmpH*	-	-	-	-	TEM-30*
573.13786	ST16	0	1	-	0	-	0	-	0	-	0	-	-	wzi187	KL27	-	-	-	QnrB1?;ParC-84K;GyrA-83I	-	-	-	CatB4	-	-	TetA	-	AmpH*;OXA-1	-	SHV-12	-	-	-
573.13787	ST307-1LV	1	2	ybt 15; ICEKp11	230-2LV	-	0	-	0	-	0	-	-	wzi173	KL102 (KL149,KL155)	-	-	-	ParC-80I;GyrA-83I;GyrA-87N	-	-	-	-	-	-	-	-	SHV-28*;AmpH*	KPC-2	-	-	-	-
573.13788	ST258	0	2	-	0	-	0	-	0	-	0	-	-	wzi29	KL106	AadA2;Aac6-Ib;Aac6-Ib	-	-	ParC-80I;GyrA-83I	-	MphA	-	CatA1*	-	SulI	-	DfrA12	AmpH*;OXA-9*	KPC-2	-	-	-	-
573.13789	ST17	1	2	ybt 10; ICEKp4	20-1LV	-	0	-	0	-	0	-	-	wzi141	KL25	AadA1-pm*?;Aac6-Ib*	-	-	QnrB5*	-	-	-	-	-	-	-	-	AmpH*;SHV-187*	KPC-3	-	-	-	TEM-54*
573.13790	ST258	0	2	-	0	-	0	-	0	-	0	-	-	wzi29	KL106	AadA2;Aac6-Ib	-	-	ParC-80I;GyrA-83I	-	MphA	-	CatA1*	-	SulI	-	DfrA12	OXA-9*;AmpH*	KPC-2	SHV-12	-	-	TEM-54*
573.13792	ST280	0	1	-	0	-	0	-	0	-	0	-	-	wzi82	KL23 (KL18, KL38)	Aac3-IIa*;StrB;StrA*	-	-	QnrB1?	-	-	-	-	-	SulII	TetA	DfrA14	AmpH*;OXA-1	-	SHV-27*;CTX-M-15	-	-	TEM-30*
573.13793	ST258-1LV	0	2	-	0	-	0	-	0	-	0	-	-	wzi29	KL106	AadA2*;Aac6-Ib	-	-	ParC-80I;GyrA-83I	-	MphA	-	CatA1*	-	SulI	-	DfrA12	AmpH*;OXA-9*	KPC-2	SHV-12	-	-	TEM-54*
573.13794	ST45	1	1	ybt 10; ICEKp4	78-1LV	-	0	-	0	-	0	-	-	wzi101	KL24	StrB;StrA*	-	-	QnrB1?	-	-	-	CatB4	-	SulII	TetA	DfrA14	OXA-1;AmpH*	-	CTX-M-15	-	-	TEM-30*;SHV-26*
573.13795	ST307-1LV	0	2	-	0	-	0	-	0	-	0	-	-	wzi173	KL102 (KL149,KL155)	Aac6-Ib;AadA2;AadB	-	-	Qnr-A1;ParC-80I;GyrA-83I;GyrA-87N	-	MphA;MsrE;MphE*	-	CmlA1*;CatB3*;CatA1*	-	-	-	DfrA19*;DfrA12	AmpH*;SHV-187*;CARB-3*;OXA-9*	KPC-2	CTX-M-15	-	-	-
573.13796	ST258	0	0	-	0	-	0	-	0	-	0	-	-	wzi29	KL106	AadA2*;Aac6-Ib;Aph3-Ia*	-	-	ParC-80I;GyrA-83I	-	MphA	-	CatA1*	-	SulI	-	DfrA12	AmpH*	-	-	-	-	-
573.13797	ST258	0	2	-	0	-	0	-	0	-	0	-	-	wzi29	KL106	AadA2*;Aph3-Ia*	-	-	ParC-80I;GyrA-83I	-	MphA	-	CatA1*	-	SulI	-	DfrA12	AmpH*;OXA-9*	KPC-2	SHV-12	-	-	-
573.13798	ST258-1LV	0	2	-	0	-	0	-	0	-	0	-	-	wzi29	KL106	Aac6-Ib;AadA2*	-	-	ParC-80I;GyrA-83I	-	MphA	-	CatA1*	-	SulI	-	DfrA12*	AmpH*;OXA-9*	KPC-2	SHV-12	-	-	-
573.13799	ST307-1LV	0	1	-	0	-	0	-	0	-	0	-	-	0	-	Aac6-Ib;Aac3-IIa	-	-	ParC-80I;GyrA-83I;GyrA-87N	-	-	-	-	-	-	-	DfrA14	SHV-28*;AmpH*	-	CTX-M-15	-	-	-
573.13800	ST307	0	1	-	0	-	0	-	0	-	0	-	-	wzi173	KL102 (KL149,KL155)	Aac6-Ib	-	-	ParC-80I;GyrA-83I;GyrA-87N	-	-	-	-	-	-	-	-	AmpH*;SHV-28*	-	CTX-M-15	-	-	-
573.13801	ST36	0	1	-	0	-	0	-	0	-	0	-	-	wzi27	KL27	AadA16*;StrB;StrA*;Aac3-IId*;Aph3-Ia	-	-	-	-	MphA	-	CatA2*	Arr3	SulI;SulII*	TetA	DfrA27	AmpH*	-	SHV-13*;CTX-M-15	-	-	-
573.13802	ST258	0	1	-	0	-	0	-	0	-	0	-	-	wzi29	KL106	AadA2*;Aac6-Ib;Aph3-Ia*	-	-	ParC-80I;GyrA-83I	-	MphA	-	CatA1*	-	SulI	-	DfrA12	AmpH*	-	SHV-12	-	-	-
573.13803	ST258	0	1	-	0	-	0	-	0	-	0	-	-	wzi29	KL106	AadA2*;Aac6-Ib;Aph3-Ia*	-	-	ParC-80I;GyrA-83I	-	MphA	-	CatA1*	-	SulI	-	DfrA12	AmpH*	-	SHV-12	-	-	-
573.13804	ST307-2LV	0	2	-	0	-	0	-	0	-	0	-	-	wzi173	KL102 (KL149,KL155)	Aac3-IIa	-	-	ParC-80I;GyrA-83I;GyrA-87N	-	-	-	-	-	-	-	DfrA14	SHV-28*;AmpH*	KPC-2	CTX-M-15	-	-	-
573.13805	ST405-1LV	1	1	ybt unknown	0	-	0	-	0	-	0	-	-	wzi424	KL151	StrB;StrA*	-	-	QnrB1?	-	-	-	CatB4?	-	SulII	TetA	DfrA14	AmpH*;OXA-1	-	CTX-M-15	-	SHV-76*	TEM-30*
573.13806	ST258	2	0	ybt 17; ICEKp10	267-1LV	clb 3	19	-	0	-	0	-	-	wzi154	KL107	-	-	-	ParC-80I;GyrA-83I;GyrA-87N	-	-	-	-	-	-	-	-	AmpH*	-	-	-	SHV-11	-
573.13807	ST307-1LV	0	2	-	0	-	0	-	0	-	0	-	-	wzi173	KL102 (KL149,KL155)	Aac3-IIa	-	-	ParC-80I;GyrA-83I;GyrA-87N	-	-	-	-	-	-	-	DfrA14	SHV-28*;AmpH*	KPC-2	CTX-M-15	-	-	-
573.13808	ST258	0	2	-	0	-	0	-	0	-	0	-	-	wzi29	KL106	AadA2;Aph3-Ia*	-	-	ParC-80I;GyrA-83I	-	MphA	-	CatA1*	-	SulI	-	DfrA12	AmpH*;OXA-9*	KPC-2	SHV-12	-	-	-
573.13809	ST147	0	1	-	0	-	0	-	0	-	0	-	-	wzi64	KL64	Aac3-IIa*;Aph3-Ia*;StrB;StrA*	-	-	QnrB1?;ParC-80I;GyrA-83I	-	-	-	CatB4?	-	SulII*	TetA	DfrA14	SHV-67*;OXA-1;AmpH*	-	CTX-M-15	-	-	TEM-30*
573.13810	ST307	0	1	-	0	-	0	-	0	-	0	-	-	wzi173	KL102 (KL149,KL155)	StrB*;StrA*;Aac3-IIa	-	-	ParC-80I;GyrA-83I;GyrA-87N	-	-	-	CatA2*	-	SulII	-	DfrA14	SHV-28*;AmpH*	-	CTX-M-15	-	-	-
573.13811	ST307	0	2	-	0	-	0	-	0	-	0	-	-	wzi173	KL102 (KL149,KL155)	StrB*;StrA*;Aac3-IIa	-	-	ParC-80I;GyrA-83I;GyrA-87N	-	-	-	CatA2*	-	SulII	-	DfrA14	SHV-28*;AmpH*	KPC-2	CTX-M-15	-	-	TEM-30*
573.13812	ST307	0	2	-	0	-	0	-	0	-	0	-	-	wzi173	KL102 (KL149,KL155)	StrB*;StrA*;Aac3-IIa	-	-	ParC-80I;GyrA-83I;GyrA-87N	-	-	-	CatA2*	-	SulII	-	DfrA14	AmpH*;SHV-28*	KPC-2	CTX-M-15	-	-	TEM-30*
573.13813	ST307	0	1	-	0	-	0	-	0	-	0	-	-	wzi173	KL102 (KL149,KL155)	Aac3-IIa	-	-	ParC-80I;GyrA-83I;GyrA-87N	-	-	-	-	-	-	-	-	SHV-28*;AmpH*	-	CTX-M-15	-	-	TEM-30*
573.13814	ST147	0	1	-	0	-	0	-	0	-	0	-	-	wzi64	KL64	StrB;StrA*;Aac3-IIa*;Aph3-Ia*	-	-	QnrB1?;ParC-80I;GyrA-83I	-	-	-	CatB4?	-	SulII*	-	DfrA14	AmpH*;SHV-67*;OXA-1	-	CTX-M-15	-	-	TEM-30*
573.13815	ST405	1	1	ybt unknown	0	-	0	-	0	-	0	-	-	wzi424	KL151	StrB;StrA*	-	-	QnrB1?	-	-	-	CatB4?	-	SulII	TetA	DfrA14	AmpH*;OXA-1	-	CTX-M-15	-	SHV-76*	TEM-30*
573.13816	ST307	0	2	-	0	-	0	-	0	-	0	-	-	wzi173	KL102 (KL149,KL155)	StrB*;StrA*;Aac3-IIa	-	-	ParC-80I;GyrA-83I;GyrA-87N	-	-	-	CatA2*	-	SulII	-	DfrA14	SHV-28*;AmpH*	KPC-2	CTX-M-15	-	-	TEM-30*
573.13817	ST45-1LV	1	1	ybt 10; ICEKp4	78	-	0	-	0	-	0	-	-	wzi101	KL24	StrB;StrA*	-	-	QnrB1?	-	-	-	CatB4?	-	SulII	TetA	DfrA14	OXA-1;AmpH*	-	CTX-M-15	-	-	TEM-30*;SHV-26*
573.13818	ST15	0	1	-	0	-	0	-	0	-	0	-	-	wzi89	KL110	AadA16*	-	-	QnrB2*;ParC-80I;GyrA-83F;GyrA-87A	-	-	-	FloR*	Arr3	SulI;SulI*	TetD	DfrA27	AmpH*;SHV-28*	-	CTX-M-15	-	-	TEM-30*
573.13819	ST307	0	2	-	0	-	0	-	0	-	0	-	-	wzi173	KL102 (KL149,KL155)	StrB*;StrA*;Aac3-IIa;Aac6-Ib	-	-	ParC-80I;GyrA-83I;GyrA-87N	-	-	-	CatA2*	-	SulII	TetD	DfrA14	SHV-28*;AmpH*;OXA-9*	KPC-2	CTX-M-15	-	-	-
573.13820	ST17	0	0	-	0	-	0	-	0	-	0	-	-	wzi141	KL25	-	-	-	QnrB17*	-	-	-	CatA1*	-	-	-	DfrA22	AmpH*	-	-	-	-	-
573.13821	ST327	0	1	-	0	-	0	-	0	-	0	-	-	wzi39	KL39 (KL13)	-	-	-	QnrB1?	-	-	-	CatB4?	-	-	-	-	AmpH*;OXA-1	-	SHV-12	-	-	-
573.13823	ST16	0	1	-	0	-	0	-	0	-	0	-	-	wzi50	KL15 (KL17,KL51,KL52)	AadA2*;Aph3-Ia*	-	-	ParC-84K;GyrA-83F;GyrA-87N	-	MphA	-	CatB4?	-	SulI	-	DfrA12	AmpH*;OXA-1	-	CTX-M-15	-	-	SHV-26*
573.13824	ST258	0	1	-	0	-	0	-	0	-	0	-	-	wzi29	KL106	AadA2*;Aac6-Ib;Aph3-Ia*	-	-	ParC-80I;GyrA-83I	-	MphA	-	CatA1*	-	SulI	-	DfrA12	AmpH*	-	SHV-12	-	-	-
573.13825	ST45	1	1	ybt 10; ICEKp4	78	-	0	-	0	-	0	-	-	wzi101	KL24	StrB;StrA*	-	-	QnrB1?	-	-	-	CatB4?	-	SulII	TetA	DfrA14	AmpH*;OXA-1	-	CTX-M-15	-	-	TEM-30*;SHV-26*
573.13826	ST15	1	1	ybt 10; ICEKp4	162	-	0	-	0	-	0	-	-	wzi24	KL24 (KL54,KL55)	StrB;StrA*;Aac3-IIa*	-	-	ParC-80I;GyrA-83F;GyrA-87A	-	-	-	CatA1*;CatB4?	-	SulII	-	-	AmpH*;SHV-28*;OXA-1?	-	CTX-M-15	-	-	TEM-30*
573.13827	ST15	1	1	ybt 10; ICEKp4	162	-	0	-	0	-	0	-	-	wzi24	KL24 (KL54,KL55)	AadA1-pm*?;StrB;StrA*;Aac3-IIa*	MgrB-81%	-	ParC-80I;GyrA-83F;GyrA-87A	-	-	-	CatA1*;CatB4?	-	SulI*;SulII	TetA	DfrA15b*	AmpH*;SHV-28*;OXA-1	-	CTX-M-15	-	-	TEM-30*
573.13828	ST15	1	1	ybt 10; ICEKp4	162	-	0	-	0	-	0	-	-	wzi24	KL24 (KL54,KL55)	StrB;StrA*;AadA1-pm*?;Aac3-IIa*	MgrB-81%	-	ParC-80I;GyrA-83F;GyrA-87A	-	-	-	CatA1*;CatB4?	-	SulII;SulI*	TetA	DfrA15b*	OXA-1;SHV-28*;AmpH*	-	CTX-M-15	-	-	TEM-30*
573.13829	ST258	2	1	ybt 17; ICEKp10	289-2LV	clb 3	17-2LV	-	0	-	0	-	-	wzi154	KL107	AadA2*	-	-	ParC-80I;GyrA-83I;GyrA-87N	-	MphA	-	CatB4?	-	SulI	TetA	DfrA12	AmpH*;OXA-1	-	CTX-M-15	-	SHV-11	-
573.13830	ST307	0	1	-	0	-	0	-	0	-	0	-	-	wzi173	KL102 (KL149,KL155)	StrB*;StrA*;Aac3-IIa	-	-	ParC-80I;GyrA-83I;GyrA-87N	-	-	-	CatA2*	-	SulII	-	DfrA14	SHV-28*;AmpH*	-	CTX-M-15	-	-	TEM-30*
573.13831	ST307	0	2	-	0	-	0	-	0	-	0	-	-	wzi173	KL102 (KL149,KL155)	Aac3-IIa	-	-	ParC-80I;GyrA-83I;GyrA-87N	-	-	-	-	-	-	-	DfrA14	AmpH*;SHV-28*;OXA-9*	KPC-2	CTX-M-15	-	-	-
573.13832	ST307	0	1	-	0	-	0	-	0	-	0	-	-	wzi173	KL102 (KL149,KL155)	-	-	-	ParC-80I;GyrA-83I;GyrA-87N	-	-	-	-	-	-	-	-	AmpH*;SHV-28*	-	CTX-M-15	-	-	-
573.13833	ST25	1	1	ybt 14; ICEKp5	145-1LV	-	0	-	0	-	0	-	-	wzi72	KL2	StrB;StrA*;Aac3-IIa*	-	-	QnrB1?	-	-	-	CatB4?	-	SulII	TetA	DfrA14	OXA-1;AmpH*	-	CTX-M-15	-	SHV-77*	TEM-30*
573.13834	ST106-1LV	1	0	ybt 4; plasmid	329-2LV	-	0	-	0	-	0	-	-	0	-	-	-	-	-	-	-	-	-	-	-	-	-	AmpH*;SHV-187*	-	-	-	-	-
573.13836	ST307	0	2	-	0	-	0	-	0	-	0	-	-	wzi173	KL102 (KL149,KL155)	Aac3-IIa	-	-	ParC-80I;GyrA-83I;GyrA-87N	-	-	-	-	-	-	-	DfrA14	SHV-28*;AmpH*	KPC-2	CTX-M-15	-	-	-
573.13838	ST258	0	1	-	0	-	0	-	0	-	0	-	-	wzi29	KL106	Aac6-Ib;Aph3-Ia*	-	-	ParC-80I;GyrA-83I	-	MphA	-	CatA1*	-	SulI	-	DfrA12	AmpH*	-	SHV-12	-	-	-
573.13839	ST15	0	1	-	0	-	0	-	0	-	0	-	-	wzi89	KL110	AadA16*	-	-	QnrB2*;ParC-80I;GyrA-83F;GyrA-87A	-	-	-	FloR*	Arr3	SulI;SulI	TetD	DfrA27	AmpH*;SHV-28*	-	CTX-M-15	-	-	TEM-30*
573.13840	ST258	0	3	-	0	-	0	-	0	-	0	-	-	wzi29	KL106	AadA2*;Aph3-Ia*	MgrB-81%	-	ParC-80I;GyrA-83I	-	MphA	-	CatA1*	-	SulI	-	DfrA12	AmpH*;OXA-9*	KPC-2	SHV-12	-	-	TEM-54*
573.13841	ST551	0	1	-	0	-	0	-	0	-	0	-	-	wzi18	KL18	StrB;StrA*;Aac3-IIa*	-	-	QnrB1?	-	-	-	CatB4?	-	SulII	TetA	DfrA14	AmpH*;SHV-187*;OXA-1	-	CTX-M-15	-	-	TEM-30*
573.13842	ST258	0	2	-	0	-	0	-	0	-	0	-	-	wzi29	KL106	AadA2;Aph3-Ia*;Aac6-Ib	-	-	ParC-80I;GyrA-83I	-	MphA	-	CatA1*	-	SulI	-	DfrA12	AmpH*;OXA-9*	KPC-2	SHV-12	-	-	-
573.13843	ST35	1	1	ybt 10; ICEKp4	106	-	0	-	0	-	0	-	-	wzi199	KL110	StrB;StrA*	-	-	QnrB5*?	-	-	-	-	-	SulII	TetA	DfrA14	AmpH*	-	CTX-M-15	-	SHV-33*	TEM-30*
573.13844	ST17	1	0	ybt 10; ICEKp4	20-1LV	-	0	-	0	-	0	-	-	wzi141	KL25	AadA1-pm*?	-	-	-	-	-	-	-	-	SulI	-	DfrA1*	AmpH*	-	-	-	SHV-1?	-
573.13845	ST17	1	0	ybt 10; ICEKp4	20-1LV	-	0	-	0	-	0	-	-	wzi141	KL25	AadA1-pm*?	-	-	-	-	-	-	-	-	SulI	TetD	-	AmpH*	-	-	-	SHV-1?	-
573.13846	ST258	0	2	-	0	-	0	-	0	-	0	-	-	wzi29	KL106	AadA2;Aph3-Ia*	-	-	ParC-80I;GyrA-83I	-	MphA	-	CatA1*	-	SulI	-	DfrA12	AmpH*;OXA-9*	KPC-2	SHV-12	-	-	TEM-54*
573.13847	ST258	0	2	-	0	-	0	-	0	-	0	-	-	wzi29	KL106	AadA2*;Aph3-Ia*;Aac6-Ib	-	-	ParC-80I;GyrA-83I	-	MphA	-	CatA1*	-	SulI	-	DfrA12	AmpH*;OXA-9*	KPC-2	-	-	SHV-11	TEM-54*
573.13848	ST45	1	1	ybt 10; ICEKp4	78	-	0	-	0	-	0	-	-	wzi101	KL24	StrB;StrA*	-	-	QnrB1?	-	-	-	CatB4?	-	SulII	-	DfrA14	AmpH*;OXA-1	-	CTX-M-15	-	-	SHV-26*;TEM-30*
573.13849	ST258	0	2	-	0	-	0	-	0	-	0	-	-	wzi29	KL106	Aph3-Ia*;AadA2*	-	-	ParC-80I;GyrA-83I	-	MphA	-	CatA1*	-	SulI	-	DfrA12	OXA-9*;AmpH*	KPC-2	SHV-12	-	-	-
573.13850	ST258	0	2	-	0	-	0	-	0	-	0	-	-	wzi29	KL106	AadA2*;Aph3-Ia*;Aac6-Ib	-	-	ParC-80I;GyrA-83I	-	MphA	-	CatA1*	-	SulI	-	DfrA12	AmpH*;OXA-9*	KPC-2	SHV-12	-	-	TEM-54*
573.13851	ST327	0	1	-	0	-	0	-	0	-	0	-	-	wzi39	KL39 (KL13)	-	-	-	QnrB1?	-	-	-	CatB4?	-	-	-	-	AmpH*;OXA-1	-	SHV-12	-	-	-
573.13852	ST258	0	2	-	0	-	0	-	0	-	0	-	-	wzi29	KL106	AadA2*;Aph3-Ia*;Aac6-Ib	-	-	ParC-80I;GyrA-83I	-	MphA	-	CatA1*	-	SulI	-	DfrA12	AmpH*;OXA-9*	KPC-2	SHV-12	-	-	-
573.13853	ST45	1	0	ybt 10; ICEKp4	78	-	0	-	0	-	0	-	-	wzi101	KL24	-	-	-	-	-	-	-	-	-	-	TetD	-	AmpH*	-	-	-	SHV-1?	-
573.13854	ST307	0	3	-	0	-	0	-	0	-	0	-	-	wzi173	KL102 (KL149,KL155)	-	MgrB-87%	-	QnrB17*;ParC-80I;GyrA-83I;GyrA-87N	-	-	-	CatA2*	-	SulI	-	-	SHV-28*;AmpH*;OXA-9*	KPC-2	CTX-M-15	-	-	TEM-54*
573.13855	ST307	0	2	-	0	-	0	-	0	-	0	-	-	wzi173	KL102 (KL149,KL155)	StrB*;StrA*;Aac3-IIa	-	-	ParC-80I;GyrA-83I;GyrA-87N	-	-	-	-	-	SulII	-	DfrA14	SHV-28*;AmpH*	KPC-2	CTX-M-15	-	-	TEM-30*
573.13856	ST258	0	1	-	0	-	0	-	0	-	0	-	-	wzi154	KL107	AadA2*;Aac6-Ib	-	-	Qnr-S1;ParC-80I;GyrA-83I;GyrA-87N	-	MphA	-	CatA1*	-	SulI	-	DfrA12	AmpH*	-	SHV-12*	-	-	-
573.13857	ST16	0	1	-	0	-	0	-	0	-	0	-	-	wzi50	KL15 (KL17,KL51,KL52)	AadA2*	-	-	ParC-84K;GyrA-83F;GyrA-87N	-	MphA	-	-	-	SulI	-	DfrA12	AmpH*	-	CTX-M-15	-	-	SHV-26*
573.13858	ST405	1	1	ybt unknown	0	-	0	-	0	-	0	-	-	wzi424	KL151	Aac3-IIa*;StrB;StrA*	-	-	QnrB1?	-	-	-	CatB4?	-	SulII	TetA	DfrA14	OXA-1;AmpH*	-	CTX-M-15	-	SHV-76*	TEM-30*
573.13859	ST101	1	1	ybt 9; ICEKp3	172-2LV	-	0	-	0	-	0	-	-	wzi137	KL17	StrB;StrA*;Aac3-IIa*	-	-	QnrB1;ParC-80I;GyrA-83Y;GyrA-87A	-	-	-	CatB4?	-	SulII	TetA	DfrA14	AmpH*;SHV-28*;OXA-1	-	CTX-M-15	-	-	TEM-30*
573.13860	ST15	0	1	-	0	-	0	-	0	-	0	-	-	wzi93	KL112	-	-	-	ParC-80I;GyrA-83F;GyrA-87A	-	-	-	-	-	-	-	-	AmpH*;SHV-28*	-	CTX-M-15	-	-	-
573.13861	ST258	0	2	-	0	-	0	-	0	-	0	-	-	wzi29	KL106	AadA2;Aph3-Ia*;Aac6-Ib	-	-	ParC-80I;GyrA-83I	-	MphA	-	CatA1*	-	SulI	-	DfrA12	AmpH*;OXA-9*	KPC-2	SHV-12	-	-	-
573.13862	ST258	0	0	-	0	-	0	-	0	-	0	-	-	wzi154	KL107	AadA2*;Aac6-Ib	-	-	ParC-80I;GyrA-83I;GyrA-87N	-	MphA	-	CatA1*	-	SulI	-	DfrA12	AmpH*	-	-	-	SHV-11*	-
573.13863	ST628	0	1	-	0	-	0	-	0	-	0	-	-	wzi409	KL?	StrB;StrA*;Aac3-IIa*	-	-	QnrB1?	-	-	-	CatB4?	-	SulII	-	DfrA14	AmpH*;OXA-1	-	CTX-M-15	-	-	SHV-26*;TEM-30*
573.13864	ST307	0	1	-	0	-	0	-	0	-	0	-	-	wzi173	KL102 (KL149,KL155)	Aac3-IIa;StrB*;StrA*;Aac6-Ib	-	-	ParC-80I;GyrA-83I;GyrA-87N	-	-	-	CatA2*	-	SulII	TetD	DfrA14	AmpH*;SHV-28*	-	CTX-M-15	-	-	TEM-30*
573.13865	ST307	0	2	-	0	-	0	-	0	-	0	-	-	wzi173	KL102 (KL149,KL155)	-	-	-	ParC-80I;GyrA-83I;GyrA-87N	-	-	-	-	-	-	-	DfrA14	SHV-28*;AmpH*;OXA-9*	KPC-2	CTX-M-15	-	-	TEM-54*
573.13866	ST307	0	1	-	0	-	0	-	0	-	0	-	-	wzi173	KL102 (KL149,KL155)	Aac3-IIa	-	-	ParC-80I;GyrA-83I;GyrA-87N	-	-	-	-	-	-	TetD	DfrA14	SHV-28*;AmpH*	-	CTX-M-15	-	-	-
573.13867	ST258	0	2	-	0	-	0	-	0	-	0	-	-	wzi154	KL107	-	-	-	ParC-80I;GyrA-83I;GyrA-87N	-	-	-	-	-	-	-	-	AmpH*;OXA-9*	KPC-2	SHV-12	-	-	-
573.13868	ST147	0	1	-	0	-	0	-	0	-	0	-	-	wzi64	KL64	StrB;StrA*	-	-	QnrB1?;ParC-80I;GyrA-83I	-	-	-	CatB4?	-	SulII	TetA	DfrA14	OXA-1;SHV-67*;AmpH*	-	CTX-M-15	-	-	TEM-30*
573.13869	ST15	1	1	ybt 10; ICEKp4	162	-	0	-	0	-	0	-	-	wzi24	KL24 (KL54,KL55)	AadA1-pm*?;Aac3-IIa*;StrB*?	MgrB-81%	-	ParC-80I;GyrA-83F;GyrA-87A	-	-	-	CatA1*	-	SulI*;SulII	TetA	DfrA15b*	AmpH*;SHV-28*	-	CTX-M-15	-	-	-
573.13870	ST336	1	1	ybt 15; ICEKp11	230-1LV	-	0	-	0	-	0	-	-	wzi141	KL25	-	-	-	-	-	MphA	-	-	-	-	-	DfrA14	AmpH*;SHV-187*	-	CTX-M-15	-	-	TEM-30*
573.13871	ST147	0	1	-	0	-	0	-	0	-	0	-	-	wzi64	KL64	StrB;StrA*;Aac3-IIa*;Aph3-Ia*	-	-	QnrB1?;ParC-80I;GyrA-83I	-	-	-	CatB4?	-	SulII*	TetA	DfrA14	AmpH*;SHV-67*;OXA-1	-	CTX-M-15	-	-	TEM-30*
573.13872	ST258	0	2	-	0	-	0	-	0	-	0	-	-	wzi29	KL106	AadA2*;Aph3-Ia*;Aac6-Ib	-	-	ParC-80I;GyrA-83I	-	MphA	-	CatA1*	-	SulI	-	DfrA12	AmpH*;OXA-9*	KPC-2	-	-	SHV-11	-
573.13873	ST307	0	1	-	0	-	0	-	0	-	0	-	-	wzi173	KL102 (KL149,KL155)	Aac3-IIa	-	-	ParC-80I;GyrA-83I;GyrA-87N	-	-	-	-	-	-	-	-	AmpH*;SHV-28*	-	CTX-M-15	-	-	TEM-30*
573.13874	ST36	0	1	-	0	-	0	-	0	-	0	-	-	wzi27	KL27	Aac3-IId*;AadA16*;StrB;StrA*;Aph3-Ia	-	-	-	-	MphA	-	CatA2*	Arr3	SulI;SulII*	TetA	DfrA27	AmpH*	-	SHV-13*;CTX-M-15	-	-	-
573.13875	ST13	2	1	ybt 17; ICEKp10	267-1LV	clb 3	19-2LV	-	0	-	0	-	-	wzi40	KL3	Aph3-Ia*;AadA2*	MgrB-89%	-	ParC-80I;GyrA-83F;GyrA-87N	-	MphA	-	CatB4?	-	SulI	TetA;TetD	DfrA12	AmpH*;OXA-1	-	SHV-5;CTX-M-15	-	-	-
573.13876	ST258	0	1	-	0	-	0	-	0	-	0	-	-	wzi154	KL107	AadA2*;Aac6-Ib	-	-	ParC-80I;GyrA-83I;GyrA-87N	-	-	-	CatA1*	-	SulI	-	DfrA12	AmpH*	-	SHV-12*	-	-	-
573.13877	ST258	0	1	-	0	-	0	-	0	-	0	-	-	wzi154	KL107	AadA2*;Aac6-Ib	-	-	ParC-80I;GyrA-83I;GyrA-87N	-	-	-	CatA1*	-	SulI	-	DfrA12	AmpH*	-	SHV-12	-	-	-
573.13878	ST258	0	1	-	0	-	0	-	0	-	0	-	-	wzi154	KL107	AadA2*;Aac6-Ib	-	-	Qnr-S1;ParC-80I;GyrA-83I;GyrA-87N	-	MphA	-	CatA1*	-	SulI	-	DfrA12	AmpH*	-	SHV-12*?	-	-	-
573.13879	ST258	0	2	-	0	-	0	-	0	-	0	-	-	wzi29	KL106	AadA2*;Aph3-Ia*;Aac6-Ib	-	-	ParC-80I;GyrA-83I	-	MphA	-	CatA1*	-	SulI	-	DfrA12	AmpH*;OXA-9*	KPC-2	-	-	SHV-11	-
573.13880	ST307	0	1	-	0	-	0	-	0	-	0	-	-	wzi173	KL102 (KL149,KL155)	StrB*;StrA*;Aac3-IIa;Aac6-Ib	-	-	ParC-80I;GyrA-83I;GyrA-87N	-	-	-	CatA2*	-	SulII	TetD	DfrA14	AmpH*;SHV-28*	-	CTX-M-15	-	-	-
573.13881	ST258	0	2	-	0	-	0	-	0	-	0	-	-	wzi29	KL106	AadA2*;Aph3-Ia*	-	-	ParC-80I;GyrA-83I	-	MphA	-	CatA1*	-	SulI	-	DfrA12	AmpH*;OXA-9*	KPC-2	-	-	-	TEM-54*
573.13882	ST45	1	1	ybt 10; ICEKp4	78	-	0	-	0	-	0	-	-	wzi101	KL24	StrB;StrA*	-	-	QnrB1?	-	-	-	CatB4?	-	SulII	TetA	DfrA14	AmpH*;OXA-1	-	CTX-M-15	-	-	SHV-26*;TEM-30*
573.13883	ST17	0	0	-	0	-	0	-	0	-	0	-	-	wzi141	KL25	-	-	-	QnrB17*	-	-	-	CatA1*	-	SulI;SulI	-	DfrA22	AmpH*	-	-	-	-	-
573.13884	ST16	0	1	-	0	-	0	-	0	-	0	-	-	wzi50	KL15 (KL17,KL51,KL52)	AadA2*;Aph3-Ia*	-	-	ParC-84K;GyrA-83F;GyrA-87N	-	MphA	-	CatB4?	-	SulI	TetA	DfrA12	AmpH*;OXA-1	-	CTX-M-15	-	-	SHV-26*
573.13886	ST307	0	1	-	0	-	0	-	0	-	0	-	-	wzi173	KL102 (KL149,KL155)	StrB*;StrA*;Aac3-IIa	-	-	ParC-80I;GyrA-83I;GyrA-87N	-	-	-	-	-	SulII	-	DfrA14	AmpH*;SHV-28*	-	CTX-M-15?	-	-	TEM-30*
573.13887	ST258	0	2	-	0	-	0	-	0	-	0	-	-	wzi29	KL106	AadA2*;Aph3-Ia*	-	-	ParC-80I;GyrA-83I	-	MphA	-	CatA1*	-	SulI	-	DfrA12	AmpH*;OXA-9*	KPC-2	-	-	-	TEM-54*
573.13888	ST147	0	1	-	0	-	0	-	0	-	0	-	-	wzi64	KL64	StrB;StrA*	-	-	QnrB1?;ParC-80I;GyrA-83I	-	-	-	CatB4?	-	SulII	TetA	DfrA14	AmpH*;SHV-67*;OXA-1	-	CTX-M-15	-	-	TEM-30*
573.13889	ST147-1LV	0	1	-	0	-	0	-	0	-	0	-	-	wzi64	KL64	StrB;StrA*;Aac3-IIa*	-	-	QnrB1?;ParC-80I;GyrA-83I	-	-	-	CatB4?	-	SulII*	TetA	DfrA14	AmpH*;SHV-67*;OXA-1	-	CTX-M-15	-	-	TEM-30*
573.13890	ST147	0	1	-	0	-	0	-	0	-	0	-	-	wzi64	KL64	StrB;StrA*;Aac3-IIa*	-	-	QnrB1?;ParC-80I;GyrA-83I	-	-	-	CatB4?	-	SulII	TetA	DfrA14	OXA-1;SHV-67*;AmpH*	-	CTX-M-15	-	-	TEM-30*
573.13891	ST37	0	0	-	0	-	0	-	0	-	0	-	-	wzi12	KL12	AadA2;AadB	-	-	Qnr-S1	-	-	-	CmlA5*;CatA2*	-	SulI;SulII	TetD	DfrA15b*	AmpH*	-	-	-	-	-
573.13892	ST17	0	0	-	0	-	0	-	0	-	0	-	-	0	-	-	-	-	QnrB17*	-	-	-	-	-	SulI	-	-	AmpH*	-	-	-	-	-
573.13893	ST258	0	1	-	0	-	0	-	0	-	0	-	-	wzi154	KL107	AadA2*;Aph3-Ia*;Aac6-Ib?	-	-	ParC-80I;GyrA-83I;GyrA-87N	-	MphA	-	CatB4?	-	SulI	TetA	DfrA12	AmpH*;OXA-1	-	SHV-12;CTX-M-15	-	-	-
573.13894	ST307	0	2	-	0	-	0	-	0	-	0	-	-	wzi173	KL102 (KL149,KL155)	Aac3-IIa;AadA5;StrB*;StrA*	-	-	ParC-80I;GyrA-83I;GyrA-87N	-	MphA	-	-	-	SulI;SulII	TetA	DfrA17;DfrA14	AmpH*;OXA-9*;SHV-28*	KPC-2	CTX-M-15	-	-	TEM-30*
573.13895	ST258	2	1	ybt 0; ICEKp10	220	clb 3	13-2LV	-	0	-	0	-	-	wzi154	KL107	Aac6-Ib;AadA2*	-	-	ParC-80I;GyrA-83I	-	MphA	-	CatA1*	-	SulI	-	DfrA12	AmpH*	-	SHV-12	-	-	-
573.13896	ST307	0	1	-	0	-	0	-	0	-	0	-	-	wzi173	KL102 (KL149,KL155)	StrB*;StrA*;Aac6-Ib;Aac3-IIa	-	-	ParC-80I;GyrA-83I;GyrA-87N	-	-	-	CatA2*	-	SulII	TetD	DfrA14	AmpH*;SHV-28*	-	CTX-M-15	-	-	-
573.13897	ST1440	0	1	-	0	-	0	-	0	-	0	-	-	wzi19	KL19	AadA1-pm*?	-	-	-	-	-	-	CatB4?	-	SulI	TetD	DfrA8	AmpH*;OXA-1	-	CTX-M-15	-	SHV-1?	-
573.13898	ST307	0	1	-	0	-	0	-	0	-	0	-	-	wzi173	KL102 (KL149,KL155)	AadA2*	-	-	ParC-80I;GyrA-83I;GyrA-87N	-	MphA	-	CatB4?	-	SulI	-	DfrA12	SHV-28*;AmpH*;OXA-1	-	CTX-M-15	-	-	-
573.13899	ST16	0	1	-	0	-	0	-	0	-	0	-	-	wzi50	KL15 (KL17,KL51,KL52)	AadA2*;Aph3-Ia*	-	-	ParC-84K;GyrA-83F;GyrA-87N	-	MphA	-	-	-	SulI	-	DfrA12	AmpH*	-	CTX-M-15	-	-	SHV-26*
573.13900	ST307-1LV	0	2	-	0	-	0	-	0	-	0	-	-	wzi173	KL102 (KL149,KL155)	Aac3-IIa	-	-	ParC-80I;GyrA-83I;GyrA-87N	-	-	-	-	-	-	-	DfrA14	SHV-28*;AmpH*	KPC-2	CTX-M-15	-	-	-
573.13901	ST307	0	1	-	0	-	0	-	0	-	0	-	-	wzi173	KL102 (KL149,KL155)	StrB;StrA*;Aac3-IIa*	-	-	QnrB1?;ParC-80I;GyrA-83I	-	-	-	CatB4?	-	SulII	TetA	DfrA14	AmpH*;SHV-28*;OXA-1	-	CTX-M-15	-	-	TEM-30*
573.13902	ST392	0	1	-	0	-	0	-	0	-	0	-	-	wzi187	KL27	Aac3-IIa*;StrB;StrA*	-	-	QnrB1?;ParC-80I;GyrA-83I	-	-	-	CatB4?	-	SulII	TetA	DfrA14	OXA-1;AmpH*;SHV-67*	-	CTX-M-15	-	-	TEM-30*
573.13903	ST307	0	1	-	0	-	0	-	0	-	0	-	-	wzi173	KL102 (KL149,KL155)	-	MgrB-68%	-	ParC-80I;GyrA-83I;GyrA-87N	-	-	-	-	-	-	-	-	SHV-28*;AmpH*	-	CTX-M-15	-	-	-
573.13904	ST258	2	1	ybt 17; ICEKp10	289-3LV	clb 3	17-2LV	-	0	-	0	-	-	wzi154	KL107	AadA2*	-	-	ParC-80I;GyrA-83I;GyrA-87N	-	MphA	-	CatB4?	-	SulI	-	DfrA12	AmpH*;OXA-1	-	SHV-12;CTX-M-15	-	-	-
573.13905	ST258	2	2	ybt 17; ICEKp10	267-1LV	clb 3	19	-	0	-	0	-	-	wzi154	KL107	-	-	-	ParC-80I;GyrA-83I;GyrA-87N	-	-	-	-	-	-	-	-	AmpH*;OXA-9*	KPC-2	SHV-12	-	-	-
573.13906	ST307	0	1	-	0	-	0	-	0	-	0	-	-	wzi173	KL102 (KL149,KL155)	StrB*;StrA*;Aac3-IIa	-	-	ParC-80I;GyrA-83I;GyrA-87N	-	-	-	CatA2*	-	SulII	-	DfrA14	AmpH*;SHV-28*	-	CTX-M-15	-	-	TEM-30*
573.13907	ST307	0	1	-	0	-	0	-	0	-	0	-	-	wzi173	KL102 (KL149,KL155)	StrB*;StrA*;Aac3-IIa	-	-	ParC-80I;GyrA-83I;GyrA-87N	-	-	-	CatA2*	-	SulII	-	DfrA14	SHV-28*;AmpH*	-	CTX-M-15	-	-	-
573.13908	ST258	2	2	ybt 17; ICEKp10	267-1LV	clb 3	19	-	0	-	0	-	-	wzi154	KL107	-	-	-	ParC-80I;GyrA-83I;GyrA-87N	-	-	-	-	-	-	-	-	AmpH*;OXA-9*	KPC-2	-	-	SHV-11*	-
573.13909	ST307	0	2	-	0	-	0	-	0	-	0	-	-	wzi173	KL102 (KL149,KL155)	Aac3-IIa	-	-	ParC-80I;GyrA-83I;GyrA-87N	-	-	-	-	-	-	-	DfrA14	AmpH*;SHV-28*	KPC-2	CTX-M-15	-	-	-
573.13910	ST16	0	1	-	0	-	0	-	0	-	0	-	-	wzi50	KL15 (KL17,KL51,KL52)	AadA2*	-	-	ParC-84K;GyrA-83F;GyrA-87N	-	MphA	-	-	-	-	-	DfrA12*	AmpH*;OXA-1*	-	CTX-M-15	-	-	SHV-26*
573.13911	ST258-1LV	2	2	ybt 17; ICEKp10	267-1LV	clb 3	19	-	0	-	0	-	-	wzi154	KL107	-	-	-	ParC-80I;GyrA-83I;GyrA-87N	-	-	-	-	-	-	-	-	AmpH*;OXA-9*	KPC-2	SHV-12*	-	-	-
573.13912	ST307	0	1	-	0	-	0	-	0	-	0	-	-	wzi173	KL102 (KL149,KL155)	Aac3-IIa	-	-	ParC-80I;GyrA-83I;GyrA-87N	-	-	-	-	-	-	-	-	SHV-28*;AmpH*	-	CTX-M-15	-	-	TEM-30*
573.13913	ST258	2	2	ybt 17; ICEKp10	267-1LV	clb 3	19	-	0	-	0	-	-	wzi154	KL107	-	-	-	ParC-80I;GyrA-83I;GyrA-87N	-	-	-	-	-	-	-	-	AmpH*;SHV-187*;OXA-9*	KPC-2	-	-	-	-
573.13914	ST147	0	1	-	0	-	0	-	0	-	0	-	-	wzi64	KL64	StrB;StrA*	-	-	ParC-80I;GyrA-83I	-	-	-	-	-	SulII	-	DfrA14	AmpH*;SHV-67*	-	CTX-M-15	-	-	TEM-30*
573.13915	ST258	0	1	-	0	-	0	-	0	-	0	-	-	wzi154	KL107	Aac6-Ib	-	-	ParC-80I;GyrA-83I	-	-	-	-	-	-	-	-	AmpH*	-	SHV-12	-	-	TEM-54*
573.13916	ST307-2LV	0	2	-	0	-	0	-	0	-	0	-	-	wzi173	KL102 (KL149,KL155)	Aac3-IIa	-	-	ParC-80I;GyrA-83I;GyrA-87N	-	-	-	-	-	-	-	DfrA14	SHV-28*;AmpH*	KPC-2	CTX-M-15	-	-	-
573.13917	ST258	2	1	ybt 17; ICEKp10	289-3LV	clb 3	17-2LV	-	0	-	0	-	-	wzi154	KL107	AadA2*;Aac6-Ib?	-	-	ParC-80I;GyrA-83I;GyrA-87N	-	MphA	-	CatB4?	-	SulI	-	DfrA12	AmpH*;OXA-1	-	SHV-12;CTX-M-15	-	-	-
573.13918	ST307-1LV	0	2	-	0	-	0	-	0	-	0	-	-	wzi173	KL102 (KL149,KL155)	Aac3-IIa	-	-	ParC-80I;GyrA-83I;GyrA-87N	-	-	-	-	-	-	-	DfrA14	SHV-28*;AmpH*	KPC-2	CTX-M-15	-	-	-
573.13919	ST307-1LV	0	2	-	0	-	0	-	0	-	0	-	-	wzi173	KL102 (KL149,KL155)	AadB;Aac3-IIa	-	-	ParC-80I;GyrA-83I;GyrA-87N	-	-	-	CatB3*	-	SulI	-	DfrA14	SHV-28*;AmpH*	KPC-2	CTX-M-15	-	-	-
573.13920	ST258	0	2	-	0	-	0	-	0	-	0	-	-	wzi154	KL107	-	-	-	ParC-80I;GyrA-83I;GyrA-87N	-	-	-	CatA1*	-	-	-	-	AmpH*;OXA-9*	KPC-2	-	-	SHV-11	-
573.13921	ST258	2	1	ybt 17; ICEKp10	289-3LV	clb 3	17-2LV	-	0	-	0	-	-	wzi154	KL107	AadA2*	-	-	ParC-80I;GyrA-83I;GyrA-87N	-	MphA	-	CatB4?	-	SulI	-	DfrA12	OXA-1;AmpH*	-	CTX-M-15	-	SHV-11	-
573.13922	ST307	0	1	-	0	-	0	-	0	-	0	-	-	wzi173	KL102 (KL149,KL155)	Aac3-IIa	-	-	ParC-80I;GyrA-83I;GyrA-87N	-	-	-	-	-	-	-	-	SHV-28*;AmpH*	-	CTX-M-15	-	-	TEM-30*
573.13923	ST258	0	1	-	0	-	0	-	0	-	0	-	-	wzi29	KL106	Aph3-Ia*;Aac6-Ib;AadA2	-	-	ParC-80I;GyrA-83I	-	MphA	-	CatA1*	-	SulI	-	DfrA12	AmpH*	-	SHV-12*	-	-	-
573.13924	ST978	0	1	-	0	-	0	-	0	-	0	-	-	0	-	-	-	-	-	-	-	-	-	-	-	-	DfrA14	AmpH*	-	CTX-M-3	-	OKP-A-3*	-
573.13925	ST35	0	0	-	0	-	0	-	0	-	0	-	-	wzi199	KL110	AadA2	-	-	-	-	-	-	CmlA5*	-	SulII;SulI	TetD	DfrA15b*	AmpH*	-	-	-	-	-
573.13926	ST307	0	1	-	0	-	0	-	0	-	0	-	-	wzi173	KL102 (KL149,KL155)	Aac6-Ib;StrB*;StrA*;Aac3-IIa	-	-	ParC-80I;GyrA-83I;GyrA-87N	-	-	-	-	-	SulII	TetD	DfrA14	SHV-28*;AmpH*	-	CTX-M-15	-	-	TEM-30*
573.13927	ST307	0	1	-	0	-	0	-	0	-	0	-	-	wzi173	KL102 (KL149,KL155)	-	MgrB-68%	-	ParC-80I;GyrA-83I;GyrA-87N	-	-	-	-	-	-	-	-	SHV-28*;AmpH*	-	CTX-M-15	-	-	-
573.13928	ST76	0	1	-	0	-	0	-	0	-	0	-	-	wzi100	KL10	AadB	-	-	Qnr-S1	-	-	-	-	-	-	-	-	AmpH*	-	SHV-30*	-	-	-
573.13929	ST29-1LV	1	1	ybt 14; ICEKp5	151	-	0	-	0	-	0	-	-	wzi19	KL19	StrB;StrA*	-	-	QnrB1?	-	-	-	CatB4?	-	SulII	TetA	DfrA14*	SHV-187;OXA-1;AmpH*	-	CTX-M-15	-	-	TEM-30*
573.13930	ST307-1LV	0	2	-	0	-	0	-	0	-	0	-	-	wzi173	KL102 (KL149,KL155)	Aac3-IIa	-	-	ParC-80I;GyrA-83I;GyrA-87N	-	-	-	-	-	-	-	DfrA14	SHV-28*;AmpH*	KPC-2	CTX-M-15	-	-	-
573.13931	ST258	0	2	-	0	-	0	-	0	-	0	-	-	wzi29	KL106	Aac6-Ib	-	-	ParC-80I;GyrA-83I	-	-	-	-	-	-	-	-	OXA-9*;AmpH*	KPC-2	-	-	SHV-11	-
573.13932	ST147	1	1	ybt 9; ICEKp3	177	-	0	-	0	-	0	-	-	wzi64	KL64	AadA5	-	-	ParC-80I;GyrA-83I	-	ErmB*;MphA	-	CatB4?	-	SulI	TetA	DfrA17	SHV-67*;OXA-1;AmpH*	-	CTX-M-15	-	-	-
573.13933	ST258	0	2	-	0	-	0	-	0	-	0	-	-	wzi29	KL106	Aph3-Ia*;Aac6-Ib	-	-	ParC-80I;GyrA-83I	-	MphA	-	CatA1*	-	SulI	-	DfrA12	AmpH*;OXA-9*	KPC-2	SHV-12	-	-	-
573.13934	ST15	2	1	ybt unknown	0	clb 3	17-3LV	-	0	-	0	-	-	wzi93	KL112	AadA2*;StrB;StrA*	-	-	ParC-80I;GyrA-83F;GyrA-87A	-	MphA	-	-	-	SulI;SulII	-	DfrA14;DfrA12	AmpH*;SHV-28*	-	CTX-M-15	-	-	TEM-30*
573.13935	ST1440	0	1	-	0	-	0	-	0	-	0	-	-	wzi19	KL19	AadA1-pm*?	-	-	-	-	-	-	CatB4?	-	SulI	TetD	DfrA8	OXA-1;AmpH*	-	CTX-M-15	-	-	SHV-26*
573.13936	ST258-1LV	0	1	-	0	-	0	-	0	-	0	-	-	wzi154	KL107	Aac6-Ib	-	-	ParC-80I;GyrA-83I;GyrA-87N	-	-	-	CatA1*	-	-	-	-	AmpH*	-	SHV-12	-	-	-
573.13937	ST258	0	2	-	0	-	0	-	0	-	0	-	-	wzi29	KL106	AadA2*;Aph3-Ia*;Aac6-Ib	-	-	ParC-80I;GyrA-83I	-	MphA	-	CatA1*	-	SulI	-	DfrA12	AmpH*;OXA-9*	KPC-2	SHV-12	-	-	TEM-54*
573.13938	ST307	0	2	-	0	-	0	-	0	-	0	-	-	wzi173	KL102 (KL149,KL155)	StrB*;StrA*	-	-	ParC-80I;GyrA-83I;GyrA-87N	-	-	-	-	-	SulII	-	DfrA14	SHV-28*;AmpH*	KPC-2	CTX-M-15	-	-	TEM-30*
573.13939	ST258	0	2	-	0	-	0	-	0	-	0	-	-	wzi29	KL106	Aac6-Ib	-	-	ParC-80I;GyrA-83I	-	-	-	-	-	-	-	-	AmpH*;OXA-9*	KPC-2	-	-	-	-
573.13940	ST258	0	2	-	0	-	0	-	0	-	0	-	-	wzi29	KL106	Aac6-Ib	-	-	ParC-80I;GyrA-83I	-	-	-	-	-	-	-	-	OXA-9*;AmpH*	KPC-2	-	-	SHV-11*	-
573.13941	ST307	0	2	-	0	-	0	-	0	-	0	-	-	wzi173	KL102 (KL149,KL155)	-	-	-	ParC-80I;GyrA-83I;GyrA-87N	-	-	-	-	-	-	-	DfrA14	SHV-28*;AmpH*;OXA-9*	KPC-2	CTX-M-15	-	-	TEM-54*
573.13942	ST258	0	2	-	0	-	0	-	0	-	0	-	-	wzi29	KL106	AadA2*;Aph3-Ia*	-	-	ParC-80I;GyrA-83I	-	MphA	-	CatA1*	-	SulI	-	DfrA12	AmpH*;OXA-9*	KPC-2	SHV-12	-	-	-
573.13943	ST17	0	0	-	0	-	0	-	0	-	0	-	-	wzi141	KL25	-	-	-	QnrB17*	-	-	-	CatA1*	-	-	-	DfrA22	AmpH*	-	-	-	-	-
573.13944	ST307	0	2	-	0	-	0	-	0	-	0	-	-	wzi173	KL102 (KL149,KL155)	-	-	-	ParC-80I;GyrA-83I;GyrA-87N	-	-	-	-	-	-	-	DfrA14	SHV-28*;AmpH*;OXA-9*	KPC-2	CTX-M-15	-	-	TEM-54*
573.13945	ST307	1	1	ybt 15; ICEKp11	230-2LV	-	0	-	0	-	0	-	-	wzi173	KL102 (KL149,KL155)	Aph3-Ia*	-	-	ParC-80I;GyrA-83I;GyrA-87N	-	MphA	-	CatB4?	-	SulI	TetA	DfrA12	AmpH*;OXA-1;SHV-28*	-	CTX-M-15	-	-	-
573.13947	ST307	0	3	-	0	-	0	-	0	-	0	-	-	wzi173	KL102 (KL149,KL155)	StrB*;StrA*	MgrB-72%	-	ParC-80I;GyrA-83I;GyrA-87N	-	-	-	-	-	SulII	-	DfrA14	AmpH*;OXA-9*;SHV-28*	KPC-2	CTX-M-15	-	-	TEM-30*
573.13948	ST258	2	1	ybt 17; ICEKp10	289-3LV	clb 3	17-2LV	-	0	-	0	-	-	wzi154	KL107	AadA2*	-	-	ParC-80I;GyrA-83I;GyrA-87N	-	MphA	-	-	-	SulI	TetA	DfrA12	AmpH*;OXA-1	-	CTX-M-15	-	SHV-11	-
573.13949	ST13	2	1	ybt 17; ICEKp10	267-2LV	clb 3	19-3LV	-	0	-	0	-	-	wzi40	KL3	AadA2*;Aph3-Ia*	MgrB-89%	-	ParC-80I;GyrA-83F;GyrA-87N	-	MphA	-	-	-	SulI	TetA	DfrA12	AmpH*	-	CTX-M-15;SHV-5	-	-	-
573.13950	ST13	2	1	ybt 17; ICEKp10	267-2LV	clb 3	19-3LV	-	0	-	0	-	-	wzi40	KL3	AadA2*;Aph3-Ia*	MgrB-89%	-	ParC-80I;GyrA-83F;GyrA-87N	-	MphA	-	CatB4?	-	SulI	TetA	DfrA12	AmpH*;OXA-1	-	SHV-5;CTX-M-15	-	-	-
573.13951	ST258	0	1	-	0	-	0	-	0	-	0	-	-	wzi29	KL106	AadA2*;Aac6-Ib;Aph3-Ia*	-	-	ParC-80I;GyrA-83I	-	MphA	-	CatA1*	-	SulI	-	DfrA12	AmpH*	-	SHV-12	-	-	-
573.13952	ST307	0	3	-	0	-	0	-	0	-	0	-	-	wzi173	KL102 (KL149,KL155)	StrB*;StrA*	MgrB-72%	-	ParC-80I;GyrA-83I;GyrA-87N	-	-	-	-	-	SulII	-	DfrA14	AmpH*;SHV-28*;OXA-9*	KPC-2	CTX-M-15	-	-	TEM-30*
573.13953	ST258	2	0	ybt 17; ICEKp10	281-2LV	clb 3	17-2LV	-	0	-	0	-	-	wzi154	KL107	-	-	-	ParC-80I;GyrA-83I;GyrA-87N	-	-	-	-	-	-	-	-	AmpH*	-	-	-	SHV-11*	-
573.13954	ST307	0	2	-	0	-	0	-	0	-	0	-	-	wzi173	KL102 (KL149,KL155)	StrB*;StrA*	-	-	ParC-80I;GyrA-83I;GyrA-87N	-	-	-	-	-	SulII	-	DfrA14	SHV-28*;AmpH*	KPC-2	CTX-M-15	-	-	TEM-30*
573.13955	ST307	0	2	-	0	-	0	-	0	-	0	-	-	wzi173	KL102 (KL149,KL155)	Aac6-Ib;Aac3-IIa;StrB*;StrA*	-	-	ParC-80I;GyrA-83I;GyrA-87N	-	-	-	CatA2*	-	SulII	TetD	-	SHV-28*;AmpH*	KPC-2	CTX-M-15	-	-	TEM-30*
573.13956	ST307	0	2	-	0	-	0	-	0	-	0	-	-	wzi173	KL102 (KL149,KL155)	StrB*;StrA*	-	-	ParC-80I;GyrA-83I;GyrA-87N	-	-	-	-	-	SulII	-	DfrA14	AmpH*;SHV-28*	KPC-2	CTX-M-15	-	-	TEM-30*
573.13957	ST307	0	2	-	0	-	0	-	0	-	0	-	-	wzi173	KL102 (KL149,KL155)	-	-	-	ParC-80I;GyrA-83I;GyrA-87N	-	-	-	-	-	-	-	DfrA14	AmpH*;OXA-9*;SHV-28*	KPC-2	CTX-M-15	-	-	TEM-54*
573.13958	ST307	0	2	-	0	-	0	-	0	-	0	-	-	wzi173	KL102 (KL149,KL155)	Aac3-IIa	-	-	Qnr-A1;ParC-80I;GyrA-83I;GyrA-87N	-	-	-	-	-	SulI;SulI*	-	DfrA14;DfrA5	AmpH*;SHV-28*	KPC-2	CTX-M-15	-	-	-
573.13959	ST307	0	1	-	0	-	0	-	0	-	0	-	-	wzi173	KL102 (KL149,KL155)	StrB*;StrA*;Aac3-IIa	-	-	ParC-80I;GyrA-83I;GyrA-87N	-	-	-	CatA2*	-	SulII	TetD	DfrA14	SHV-28*;AmpH*	-	CTX-M-15	-	-	-
573.13960	ST258	0	2	-	0	-	0	-	0	-	0	-	-	wzi29	KL106	Aac6-Ib;AadA2	-	-	ParC-80I;GyrA-83I	-	MphA	-	CatA1*	-	SulI	-	DfrA12	AmpH*;OXA-9*	KPC-2	SHV-12	-	-	-
573.13961	ST307-1LV	0	2	-	0	-	0	-	0	-	0	-	-	wzi173	KL102 (KL149,KL155)	Aac3-IIa	-	-	ParC-80I;GyrA-83I;GyrA-87N	-	-	-	-	-	SulI	-	DfrA22	AmpH*;OXA-9*	KPC-2	CTX-M-15;SHV-12?	-	-	TEM-30*
573.13962	ST13	1	1	ybt 17; ICEKp10	267-1LV	-	0	-	0	-	0	-	-	wzi40	KL3	Aph3-Ia*	MgrB-89%	-	ParC-80I;GyrA-83F;GyrA-87N	-	-	-	CatB4*?	-	-	TetD;TetA	-	OXA-1;AmpH*	-	SHV-5	-	-	-
573.13963	ST42	0	1	-	0	-	0	-	0	-	0	-	-	wzi59	KL3	AadA2*;Aac3-IId*;AadA1-pm*?	-	-	ParC-80I;GyrA-83Y;GyrA-87Y	-	MphA;EreA2*	-	CmlA5*?;CatA1*	Arr2	SulI	TetA;TetD	DfrA12	AmpH*	-	CTX-M-15	-	-	TEM-30*;SHV-26*
573.13964	ST273	0	1	-	0	-	0	-	0	-	0	-	-	wzi174	KL74	StrB*;StrA*;Aac3-IIa	-	-	QnrB4;ParC-80I;GyrA-83I	-	MphA	-	CatB3*;CatA2*	Arr3	SulII;SulI;SulI	TetD	DfrA14	AmpH*;DHA-1;OXA-1;SCO-1;SHV-67*	-	CTX-M-15	-	-	TEM-30*
573.13965	ST307	0	2	-	0	-	0	-	0	-	0	-	-	wzi173	KL102 (KL149,KL155)	AadA5;StrA*	-	-	ParC-80I;GyrA-83I;GyrA-87N	-	MphA	-	-	-	SulI;SulII	TetA*	DfrA17;DfrA14	SHV-28*;AmpH*;OXA-9*	KPC-2	CTX-M-15	-	-	TEM-54*
573.13966	ST392	0	1	-	0	-	0	-	0	-	0	-	-	wzi187	KL27	StrB;StrA*;Aac3-IIa*	-	-	QnrB1?;ParC-80I;GyrA-83I	-	-	-	CatB4?	-	SulII	TetA	DfrA14	AmpH*;SHV-67*;OXA-1	-	CTX-M-15	-	-	TEM-30*
573.13967	ST1823	0	0	-	0	-	0	-	0	-	0	-	-	wzi374	KL140	-	-	-	-	-	-	-	-	-	SulI	-	DfrA5	AmpH*;SHV-187*	-	-	-	-	-
573.13969	ST16	0	1	-	0	-	0	-	0	-	0	-	-	wzi50	KL15 (KL17,KL51,KL52)	AadA2*;Aph3-Ia*	-	-	ParC-84K;GyrA-83F;GyrA-87N	-	MphA	-	CatB4?	-	SulI	TetA	DfrA12	AmpH*;OXA-1	-	CTX-M-15	-	-	SHV-26*
573.13970	ST307	0	1	-	0	-	0	-	0	-	0	-	-	wzi173	KL102 (KL149,KL155)	-	-	-	ParC-80I;GyrA-83I;GyrA-87N	-	-	-	CatA2*	-	-	-	DfrA14	SHV-28*;AmpH*	-	CTX-M-15	-	-	-
573.13971	ST307	0	2	-	0	-	0	-	0	-	0	-	-	wzi173	KL102 (KL149,KL155)	StrB*;StrA*	-	-	ParC-80I;GyrA-83I;GyrA-87N	-	-	-	CatA2*	-	SulII	-	DfrA14	AmpH*;SHV-28*;OXA-9*	KPC-2	CTX-M-15	-	-	TEM-54*
573.13972	ST16	1	1	ybt 2; ICEKp1	324-1LV	-	0	-	0	iro 3	7	rmpA_11(ICEKp1)	-	wzi50	KL15 (KL17,KL51,KL52)	Aac3-IId*;AadA2*;AadA1-pm*?;Aac6-Ib	-	-	ParC-84K;GyrA-83F;GyrA-87N	-	MphA	-	-	-	SulI	-	DfrA12	AmpH*;OXA-9	-	CTX-M-15	-	-	SHV-26*;TEM-54*
573.13973	ST307-1LV	0	2	-	0	-	0	-	0	-	0	-	-	wzi173	KL102 (KL149,KL155)	StrB*;StrA*;Aac3-IIa	-	-	ParC-80I;GyrA-83I;GyrA-87N	-	-	-	CatA2*	-	SulII	-	DfrA14	AmpH*;SHV-28*;OXA-9*	KPC-2	CTX-M-15	-	-	TEM-30*
573.13974	ST258	0	1	-	0	-	0	-	0	-	0	-	-	wzi154	KL107	AadA1-pm*?;AadA2;Aph4-Ia;Aac3-Iva?;Aac6-Ib	-	-	ParC-80I;GyrA-83I;GyrA-87N	-	-	-	CmlA1*	-	SulIII	-	-	AmpH*	-	SHV-12	-	-	-
573.13975	ST258	1	2	ybt 14; ICEKp5	145-1LV	-	0	-	0	-	0	-	-	wzi29	KL106	AadA2*;Aac6-Ib	-	-	ParC-80I;GyrA-83I	-	MphA	-	CatA1*	-	SulI	-	DfrA12	AmpH*;OXA-9*	KPC-2	SHV-12	-	-	-
573.13976	ST307	0	1	-	0	-	0	-	0	-	0	-	-	wzi173	KL102 (KL149,KL155)	-	-	-	ParC-80I;GyrA-83I;GyrA-87N	-	-	-	-	-	-	-	-	SHV-28*;AmpH*	-	CTX-M-15	-	-	-
573.13977	ST258	0	1	-	0	-	0	-	0	-	0	-	-	wzi154	KL107	Aac6-Ib	-	-	ParC-80I;GyrA-83I;GyrA-87N	-	-	-	CatA1*	-	-	-	-	AmpH*	-	SHV-12	-	-	-
573.13978	ST258	0	2	-	0	-	0	-	0	-	0	-	-	wzi29	KL106	AadA2*;Aph3-Ia*	-	-	ParC-80I;GyrA-83I	-	MphA	-	CatA1*	-	SulI	-	DfrA12	OXA-9*;AmpH*	KPC-2	SHV-12	-	-	-
573.13979	ST307	0	1	-	0	-	0	-	0	-	0	-	-	wzi173	KL102 (KL149,KL155)	Aac3-IIa;StrB*;StrA*	-	-	ParC-80I;GyrA-83I;GyrA-87N	-	-	-	-	-	SulII	TetD	DfrA14	AmpH*;SHV-28*	-	CTX-M-15	-	-	-
573.13980	ST14	0	0	-	0	-	0	-	0	-	0	-	-	wzi2	KL2 (KL30)	-	-	-	-	-	-	-	-	-	-	-	-	SHV-28*;AmpH*	-	-	-	-	-
573.13981	ST258	1	2	ybt 14; ICEKp5	145-1LV	-	0	-	0	-	0	-	-	wzi29	KL106	AadA2	-	-	ParC-80I;GyrA-83I	-	-	-	-	-	SulI	-	-	AmpH*;OXA-9*	KPC-2	SHV-12	-	-	-
573.13982	ST307	0	1	-	0	-	0	-	0	-	0	-	-	wzi173	KL102 (KL149,KL155)	StrB*;StrA*;Aac3-IIa	-	-	ParC-80I;GyrA-83I;GyrA-87N	-	-	-	-	-	SulII	TetD	DfrA14	AmpH*;SHV-28*	-	CTX-M-15	-	-	-
573.13983	ST307	0	1	-	0	-	0	-	0	-	0	-	-	wzi173	KL102 (KL149,KL155)	StrB*;StrA*;Aac3-IIa	-	-	ParC-80I;GyrA-83I;GyrA-87N	-	-	-	-	-	SulII	TetD	DfrA14	AmpH*;SHV-28*	-	CTX-M-15	-	-	-
573.13984	ST392	0	1	-	0	-	0	-	0	-	0	-	-	wzi187	KL27	StrB;StrA*;Aac3-IIa*	-	-	QnrB1?;ParC-80I;GyrA-83I	-	-	-	CatB4?	-	SulII	TetA	DfrA14	AmpH*;SHV-67*;OXA-1	-	CTX-M-15	-	-	TEM-30*
573.13985	ST16	0	1	-	0	-	0	-	0	-	0	-	-	wzi50	KL15 (KL17,KL51,KL52)	AadA2*;Aph3-Ia*	-	-	ParC-84K;GyrA-83F;GyrA-87N	-	MphA	-	CatB4?	-	SulI	TetA	DfrA12	AmpH*;OXA-1	-	CTX-M-15	-	-	SHV-26*
573.13986	ST258	1	2	ybt 14; ICEKp5	145-1LV	-	0	-	0	-	0	-	-	wzi29	KL106	AadA2	-	-	ParC-80I;GyrA-83I	-	MphA	-	CatA1*	-	SulI	-	DfrA12	AmpH*;OXA-9*	KPC-2	SHV-12	-	-	TEM-54*
573.13987	ST392	0	1	-	0	-	0	-	0	-	0	-	-	wzi187	KL27	Aac3-IIa*;StrB;StrA*	-	-	QnrB1?;ParC-80I;GyrA-83I	-	-	-	CatB4?	-	SulII	TetA	DfrA14	SHV-67*;OXA-1;AmpH*	-	CTX-M-15	-	-	TEM-30*
573.13988	ST392	0	1	-	0	-	0	-	0	-	0	-	-	wzi187	KL27	Aac3-IIa*;StrB;StrA*	-	-	QnrB1?;ParC-80I;GyrA-83I	-	-	-	CatB4?	-	SulII	TetA	DfrA14	SHV-67*;AmpH*;OXA-1	-	CTX-M-15	-	-	TEM-30*
573.13989	ST258	0	2	-	0	-	0	-	0	-	0	-	-	wzi29	KL106	AadA2*;Aph3-Ia*	-	-	ParC-80I;GyrA-83I	-	MphA	-	CatA1*	-	SulI	-	DfrA12	AmpH*;OXA-9*	KPC-2	SHV-12	-	-	-
573.13990	ST307-1LV	0	2	-	0	-	0	-	0	-	0	-	-	wzi173	KL102 (KL149,KL155)	StrB*;StrA*;Aac3-IIa	-	-	ParC-80I;GyrA-83I;GyrA-87N	-	-	-	CatA2*	-	SulII	-	DfrA14	SHV-28*;AmpH*;OXA-9*	KPC-2	CTX-M-15	-	-	TEM-30*
573.13991	ST258	0	2	-	0	-	0	-	0	-	0	-	-	wzi29	KL106	AadA2*;Aph3-Ia*	-	-	ParC-80I;GyrA-83I	-	MphA	-	CatA1*	-	SulI	-	DfrA12	AmpH*;OXA-9*	KPC-2	SHV-12	-	-	-
573.13992	ST307	0	1	-	0	-	0	-	0	-	0	-	-	wzi173	KL102 (KL149,KL155)	StrB;StrA*;Aac3-IIa*	-	-	QnrB1?;ParC-80I;GyrA-83I	-	-	-	CatB4?	-	SulII	TetA	DfrA14	AmpH*;OXA-1;SHV-28*	-	CTX-M-15	-	-	TEM-30*
573.13994	ST15	1	1	ybt 10; ICEKp4	162	-	0	-	0	-	0	-	-	wzi24	KL24 (KL54,KL55)	AadA1-pm*?;StrB;StrA*	MgrB-81%	-	ParC-80I;GyrA-83F;GyrA-87A	-	-	-	CatB4?;CatA1*	-	SulI*;SulII	TetA	DfrA15b*	SHV-28*;AmpH*;OXA-1	-	CTX-M-15	-	-	TEM-30*
573.13995	ST321	0	1	-	0	-	0	-	0	-	0	-	-	wzi131	KL3	-	-	-	-	-	-	-	-	-	-	-	-	SHV-187*;AmpH*	-	CTX-M-15	-	-	-
573.13996	ST15	1	1	ybt 10; ICEKp4	162	-	0	-	0	-	0	-	-	wzi24	KL24 (KL54,KL55)	Aac3-IIa*;AadA1-pm*?	MgrB-81%	-	ParC-80I;GyrA-83F;GyrA-87A	-	-	-	CatB4?;CatA1*	-	SulI*	TetA	DfrA15b*	OXA-1;AmpH*;SHV-28*	-	CTX-M-15	-	-	-
573.13997	ST258	0	2	-	0	-	0	-	0	-	0	-	-	wzi29	KL106	AadA2;Aph3-Ia*	-	-	ParC-80I;GyrA-83I	-	MphA	-	CatA1*	-	SulI	-	DfrA12	AmpH*;OXA-9*	KPC-2	-	-	SHV-11	-
573.13998	ST258	2	1	ybt 17; ICEKp10	267-1LV	clb 3	19-1LV	-	0	-	0	-	-	wzi154	KL107	Aac6-Ib	MgrB-66%	-	ParC-80I;GyrA-83I;GyrA-87N	-	-	-	-	-	-	-	-	AmpH*	-	SHV-12	-	-	-
573.13999	ST258	0	1	-	0	-	0	-	0	-	0	-	-	wzi154	KL107	Aph4-Ia;Aac3-Iva?;AadA1-pm*?;Aac6-Ib	-	-	ParC-80I;GyrA-83I	-	MphA	-	CmlA1*;CatB4?	-	SulIII;SulI	-	DfrA12	AmpH*;OXA-1	-	CTX-M-15	-	SHV-1*?	-
573.14000	ST258	2	3	ybt 17; ICEKp10	267-1LV	clb 3	19-1LV	-	0	-	0	-	-	wzi154	KL107	AadA3*;Aph3-Ia*	MgrB-85%	-	ParC-80I;GyrA-83I;GyrA-87N	-	MphA	-	CatA1*	-	SulI	-	DfrA12	OXA-9*;AmpH*	KPC-2	SHV-12	-	-	-
573.14001	ST16	0	2	-	0	-	0	-	0	-	0	-	-	wzi50	KL15 (KL17,KL51,KL52)	-	-	-	ParC-84K;GyrA-83F;GyrA-87N	-	-	-	-	-	-	-	-	AmpH*;OXA-9*	KPC-2	-	-	-	SHV-26*;TEM-54*
573.14002	ST307	0	1	-	0	-	0	-	0	-	0	-	-	wzi173	KL102 (KL149,KL155)	Aac3-IIa	-	-	ParC-80I;GyrA-83I;GyrA-87N	-	-	-	-	-	-	-	-	SHV-28*;AmpH*	-	CTX-M-15	-	-	TEM-30*
573.14003	ST258	0	1	-	0	-	0	-	0	-	0	-	-	wzi154	KL107	-	-	-	ParC-80I;GyrA-83I;GyrA-87N	-	-	-	CatA1*	-	-	-	-	OXA-9*;AmpH*	-	SHV-12	-	-	-
573.14004	ST16	0	1	-	0	-	0	-	0	-	0	-	-	wzi50	KL15 (KL17,KL51,KL52)	AadA2*;Aph3-Ia*	-	-	ParC-84K;GyrA-83F;GyrA-87N	-	MphA	-	CatB4?	-	SulI	-	DfrA12	AmpH*;OXA-1	-	CTX-M-15	-	-	SHV-26*
573.14005	ST307	0	2	-	0	-	0	-	0	-	0	-	-	wzi173	KL102 (KL149,KL155)	StrB*;StrA*	-	-	ParC-80I;GyrA-83I;GyrA-87N	-	-	-	CatA2*	-	SulII	-	DfrA14	AmpH*;SHV-28*;OXA-9*	KPC-2	CTX-M-15	-	-	TEM-54*
573.14006	ST258	0	1	-	0	-	0	-	0	-	0	-	-	wzi154	KL107	Aph4-Ia;Aac3-Iva?;Aac6-Ib;AadA1-pm*?	-	-	ParC-80I;GyrA-83I;GyrA-87N	-	-	-	CatA1*;CmlA1*	-	SulI;SulIII	-	DfrA12	AmpH*	-	SHV-12	-	-	-
573.14007	ST307	1	1	ybt 15; ICEKp11	230-4LV	-	0	-	0	-	0	-	-	wzi173	KL102 (KL149,KL155)	-	-	-	ParC-80I;GyrA-83I;GyrA-87N	-	-	-	-	-	-	-	-	AmpH*;SHV-28*	-	CTX-M-15	-	-	-
573.14008	ST307-1LV	0	1	-	0	-	0	-	0	-	0	-	-	wzi173	KL102 (KL149,KL155)	-	-	-	ParC-80I;GyrA-83I;GyrA-87N	-	-	-	CatA2*	-	-	-	DfrA14	SHV-28*;AmpH*	-	CTX-M-15	-	-	-
573.14009	ST307	0	2	-	0	-	0	-	0	-	0	-	-	wzi173	KL102 (KL149,KL155)	Aac3-IIa	-	-	ParC-80I;GyrA-83I;GyrA-87N	-	-	-	-	-	-	-	DfrA14	SHV-28*;AmpH*;OXA-9*	KPC-2	CTX-M-15	-	-	-
573.14010	ST307	0	1	-	0	-	0	-	0	-	0	-	-	wzi173	KL102 (KL149,KL155)	StrB*;StrA*;Aac3-IIa	-	-	ParC-80I;GyrA-83I;GyrA-87N	-	-	-	-	-	SulII	TetD	DfrA14	AmpH*;SHV-28*	-	CTX-M-15	-	-	-
573.14011	ST307	0	2	-	0	-	0	-	0	-	0	-	-	wzi173	KL102 (KL149,KL155)	StrB*;StrA*	-	-	ParC-80I;GyrA-83I;GyrA-87N	-	-	-	CatA2*	-	SulII	-	DfrA14	SHV-28*;AmpH*;OXA-9*	KPC-2	CTX-M-15	-	-	TEM-54*
573.14012	ST258	2	1	ybt 17; ICEKp10	289-2LV	clb 3	17-2LV	-	0	-	0	-	-	wzi154	KL107	AadA1-pm*?;Aph4-Ia;Aac3-Iva?	-	-	ParC-80I;GyrA-83I;GyrA-87N	-	MphA	-	CmlA1*	-	SulIII;SulI	-	DfrA12	AmpH*	-	CTX-M-15;SHV-12	-	-	-
573.14013	ST14	1	0	ybt 10; ICEKp4	107	-	0	-	0	-	0	-	-	wzi16	KL16 (KL143)	-	-	-	-	-	-	-	-	-	-	-	-	AmpH*;SHV-100	-	-	-	-	-
573.14014	ST395-1LV	1	1	ybt unknown	0	-	0	-	0	-	0	-	-	wzi105	KL108	StrB;StrA*	-	-	QnrB1?;ParC-80I;GyrA-83I	-	-	-	CatB4?	-	SulII	TetA	DfrA14	AmpH*;OXA-1	-	CTX-M-15	-	SHV-11	TEM-30*
573.14015	ST307	0	1	-	0	-	0	-	0	-	0	-	-	wzi173	KL102 (KL149,KL155)	-	-	-	ParC-80I;GyrA-83I;GyrA-87N	-	-	-	-	-	-	TetD	DfrA14	AmpH*;SHV-28*	-	CTX-M-15	-	-	-
573.14016	ST307	0	1	-	0	-	0	-	0	-	0	-	-	wzi173	KL102 (KL149,KL155)	StrB*;StrA*;Aac3-IIa	-	-	ParC-80I;GyrA-83I;GyrA-87N	-	-	-	-	-	SulII	-	DfrA14	SHV-28*;AmpH*	-	CTX-M-15	-	-	TEM-30*
573.14017	ST307	0	1	-	0	-	0	-	0	-	0	-	-	wzi173	KL102 (KL149,KL155)	StrB*;StrA*;Aac3-IIa	-	-	ParC-80I;GyrA-83I;GyrA-87N	-	-	-	-	-	SulII	TetD	DfrA14	AmpH*;SHV-28*	-	CTX-M-15	-	-	-
573.14018	ST307	0	1	-	0	-	0	-	0	-	0	-	-	wzi173	KL102 (KL149,KL155)	StrB*;StrA*;Aac3-IIa	-	-	ParC-80I;GyrA-83I;GyrA-87N	-	-	-	-	-	SulII	TetD	DfrA14	AmpH*;SHV-28*	-	CTX-M-15	-	-	-
573.14019	ST307	0	1	-	0	-	0	-	0	-	0	-	-	wzi173	KL102 (KL149,KL155)	StrB*;StrA*;Aac3-IIa	-	-	ParC-80I;GyrA-83I;GyrA-87N	-	-	-	-	-	SulII	TetD	DfrA14	AmpH*;SHV-28*	-	CTX-M-15	-	-	-
573.14020	ST307	0	1	-	0	-	0	-	0	-	0	-	-	wzi173	KL102 (KL149,KL155)	StrB*;StrA*;Aac3-IIa	-	-	ParC-80I;GyrA-83I;GyrA-87N	-	-	-	-	-	SulII	TetD	DfrA14	AmpH*;SHV-28*	-	CTX-M-15	-	-	-
573.14022	ST258	2	2	ybt 17; ICEKp10	267-1LV	clb 3	19	-	0	-	0	-	-	wzi154	KL107	-	-	-	ParC-80I;GyrA-83I;GyrA-87N	-	-	-	-	-	-	-	-	AmpH*;OXA-9*	KPC-2	-	-	SHV-11	-
573.14023	ST258	2	2	ybt 17; ICEKp10	267-1LV	clb 3	19	-	0	-	0	-	-	wzi154	KL107	-	-	-	ParC-80I;GyrA-83I;GyrA-87N	-	-	-	-	-	-	-	-	AmpH*;OXA-9*	KPC-2	-	-	SHV-11	-
573.14024	ST307	0	1	-	0	-	0	-	0	-	0	-	-	wzi173	KL102 (KL149,KL155)	StrB*;StrA*	-	-	ParC-80I;GyrA-83I;GyrA-87N	-	-	-	CatA2*	-	SulII	-	DfrA14	AmpH*;SHV-28*	-	CTX-M-15	-	-	TEM-30*
573.14026	ST280	0	1	-	0	-	0	-	0	-	0	-	-	wzi82	KL23 (KL18, KL38)	StrB;StrA*;Aac3-IIa*	-	-	QnrB1?	-	-	-	CatB4?	-	SulII	TetA	DfrA14	AmpH*;OXA-1	-	SHV-27*;CTX-M-15	-	-	TEM-30*
573.14027	ST884	0	1	-	0	-	0	-	0	-	0	-	-	wzi88	KL157	StrB;StrA*	-	-	Qnr-S1	-	-	-	-	-	SulI;SulII	TetA	DfrA1	AmpH*;LAP-2	-	CTX-M-14	-	SHV-77*	TEM-30*
573.14028	ST307	1	1	ybt 15; ICEKp11	230-2LV	-	0	-	0	-	0	-	-	wzi173	KL102 (KL149,KL155)	-	-	-	ParC-80I;GyrA-83I;GyrA-87N	-	MphA	-	CatB4?	-	SulI	TetA	DfrA12	SHV-28*;OXA-1;AmpH*	-	CTX-M-15	-	-	-
573.14029	ST307	1	1	ybt 15; ICEKp11	230-2LV	-	0	-	0	-	0	-	-	wzi173	KL102 (KL149,KL155)	Aph3-Ia*	-	-	ParC-80I;GyrA-83I;GyrA-87N	-	MphA	-	CatB4?	-	SulI	TetA	DfrA12	AmpH*;SHV-28*;OXA-1	-	CTX-M-15	-	-	-
573.14030	ST307	0	1	-	0	-	0	-	0	-	0	-	-	wzi173	KL102 (KL149,KL155)	Aac3-IIa;Aac6-Ib	-	-	ParC-80I;GyrA-83I;GyrA-87N	-	-	-	-	-	-	-	DfrA14	AmpH*;SHV-28*	-	CTX-M-15	-	-	TEM-30*
573.14031	ST307	0	1	-	0	-	0	-	0	-	0	-	-	wzi173	KL102 (KL149,KL155)	Aac6-Ib	-	-	ParC-80I;GyrA-83I;GyrA-87N	-	-	-	CatA2*	-	-	TetD	DfrA14	AmpH*;SHV-28*	-	CTX-M-15	-	-	-
573.14032	ST48	2	1	ybt 17; ICEKp10	269	clb 3	19	-	0	-	0	-	-	wzi7	KL7	AadA2*;Aph3-Ia*	-	-	ParC-84K;GyrA-83F;GyrA-87N	-	MphA	-	CatB4?	-	SulI	TetA	DfrA12	AmpH*;OXA-1	-	SHV-5;CTX-M-15	-	-	-
573.14033	ST258	0	2	-	0	-	0	-	0	-	0	-	-	wzi29	KL106	AadA2*;Aph3-Ia*	-	-	ParC-80I;GyrA-83I	-	MphA	-	CatA1*	-	SulI	-	DfrA12	AmpH*;OXA-9*	KPC-2	SHV-12	-	-	-
573.14034	ST16	0	1	-	0	-	0	-	0	-	0	-	-	wzi50	KL15 (KL17,KL51,KL52)	Aph3-Ia*;AadA2*	-	-	ParC-84K;GyrA-83F;GyrA-87N	-	MphA	-	CatB4?	-	SulI	TetA	DfrA12	AmpH*;OXA-1	-	CTX-M-15	-	-	SHV-26*
573.14035	ST307	0	1	-	0	-	0	-	0	-	0	-	-	wzi173	KL102 (KL149,KL155)	Aac3-IIa	-	-	ParC-80I;GyrA-83I;GyrA-87N	-	-	-	-	-	-	TetD	DfrA14	AmpH*;SHV-28*	-	CTX-M-15	-	-	-
573.14036	ST258	0	1	-	0	-	0	-	0	-	0	-	-	wzi29	KL106	Aac6-Ib;AadA2*;Aph3-Ia*	-	-	ParC-80I;GyrA-83I	-	MphA	-	CatA1*	-	SulI	-	DfrA12	AmpH*	-	SHV-12	-	-	-
573.14037	ST16	0	1	-	0	-	0	-	0	-	0	-	-	wzi50	KL15 (KL17,KL51,KL52)	AadA2*	-	-	ParC-84K;GyrA-83F;GyrA-87N	-	MphA	-	-	-	SulI	-	DfrA12	AmpH*	-	CTX-M-15	-	-	SHV-26*
573.14038	ST307	0	1	-	0	-	0	-	0	-	0	-	-	wzi173	KL102 (KL149,KL155)	Aac3-IIa	-	-	ParC-80I;GyrA-83I;GyrA-87N	-	-	-	-	-	-	TetD	DfrA14	SHV-28*;AmpH*	-	CTX-M-15	-	-	-
573.14039	ST307	0	1	-	0	-	0	-	0	-	0	-	-	wzi173	KL102 (KL149,KL155)	Aac3-IIa	-	-	ParC-80I;GyrA-83I;GyrA-87N	-	-	-	-	-	-	TetD	DfrA14	AmpH*;SHV-28*	-	CTX-M-15	-	-	-
573.14040	ST258	0	2	-	0	-	0	-	0	-	0	-	-	wzi29	KL106	AadA2*;Aph3-Ia*	-	-	ParC-80I;GyrA-83I	-	MphA	-	CatA1*	-	SulI	-	DfrA12	OXA-9*;AmpH*	KPC-2	SHV-12	-	-	-
573.14041	ST307	0	1	-	0	-	0	-	0	-	0	-	-	wzi173	KL102 (KL149,KL155)	StrB*;StrA*;Aac3-IIa	MgrB-66%	-	ParC-80I;GyrA-83I;GyrA-87N	-	-	-	CatA2*	-	SulII	TetD	DfrA14	SHV-28*;AmpH*	-	CTX-M-15	-	-	-
573.14042	ST307	0	1	-	0	-	0	-	0	-	0	-	-	wzi173	KL102 (KL149,KL155)	Aac3-IIa	-	-	ParC-80I;GyrA-83I;GyrA-87N	-	-	-	-	-	-	TetD	DfrA14	SHV-28*;AmpH*	-	CTX-M-15	-	-	-
573.14043	ST884	0	1	-	0	-	0	-	0	-	0	-	-	wzi88	KL157	StrB;StrA*	-	-	Qnr-S1	-	-	-	-	-	SulII;SulI	TetA	DfrA1	LAP-2;AmpH*	-	CTX-M-14	-	SHV-77*	TEM-30*
573.14044	ST307	0	1	-	0	-	0	-	0	-	0	-	-	wzi173	KL102 (KL149,KL155)	StrB*;StrA*;Aac3-IIa	-	-	ParC-80I;GyrA-83I;GyrA-87N	-	-	-	-	-	SulII	TetD	DfrA14	AmpH*;SHV-28*	-	CTX-M-15	-	-	-
573.14045	ST307	0	1	-	0	-	0	-	0	-	0	-	-	wzi173	KL102 (KL149,KL155)	StrB*;StrA*	-	-	ParC-80I;GyrA-83I;GyrA-87N	-	-	-	CatA2*	-	SulII	-	DfrA14	SHV-28*;AmpH*	-	CTX-M-15	-	-	TEM-30*
573.14046	ST16	0	1	-	0	-	0	-	0	-	0	-	-	wzi50	KL15 (KL17,KL51,KL52)	AadA2*	-	-	ParC-84K;GyrA-83F;GyrA-87N	-	MphA	-	-	-	SulI	-	DfrA12	AmpH*	-	CTX-M-15	-	-	SHV-26*
573.14047	ST14	0	1	-	0	-	0	-	0	-	0	-	-	wzi2	KL2 (KL30)	StrB;StrA	-	-	-	-	-	-	-	-	SulI?	-	-	AmpH*	-	SHV-12?	-	-	-
573.14048	ST307	0	1	-	0	-	0	-	0	-	0	-	-	wzi173	KL102 (KL149,KL155)	Aac3-IIa;StrB*;StrA*	-	-	ParC-80I;GyrA-83I;GyrA-87N	-	-	-	-	-	SulII	TetD	DfrA14	AmpH*;SHV-28*	-	CTX-M-15	-	-	-
573.14049	ST258	0	1	-	0	-	0	-	0	-	0	-	-	wzi154	KL107	AadA1-pm*?;Aph4-Ia;Aac3-Iva?;Aph3-Ia*;Aac6-Ib	-	-	ParC-80I;GyrA-83I;GyrA-87N	-	MphA	-	CmlA1*;CatA1*	-	SulIII;SulI	-	DfrA12	AmpH*	-	SHV-12	-	-	-
573.14050	ST258	0	2	-	0	-	0	-	0	-	0	-	-	wzi29	KL106	Aph3-Ia*;AadA2*	-	-	ParC-80I;GyrA-83I	-	MphA	-	CatA1*	-	SulI	-	DfrA12	AmpH*;OXA-9*	KPC-2	SHV-12	-	-	-
573.14051	ST16	0	1	-	0	-	0	-	0	-	0	-	-	wzi50	KL15 (KL17,KL51,KL52)	AadA2*;Aph3-Ia*	-	-	ParC-84K;GyrA-83F;GyrA-87N	-	MphA	-	CatB4?	-	SulI	TetA	DfrA12	AmpH*;OXA-1	-	CTX-M-15	-	-	SHV-26*
573.14052	ST258	0	2	-	0	-	0	-	0	-	0	-	-	wzi29	KL106	AadA2*;Aph3-Ia*	-	-	ParC-80I;GyrA-83I	-	MphA	-	CatA1*	-	SulI	-	DfrA12	AmpH*;OXA-9*	KPC-2	SHV-12	-	-	TEM-54*
573.14053	ST258	0	2	-	0	-	0	-	0	-	0	-	-	wzi29	KL106	AadA2*;Aph3-Ia*	-	-	ParC-80I;GyrA-83I	-	MphA	-	CatA1*	-	SulI	-	DfrA12	AmpH*;OXA-9*	KPC-2	SHV-12	-	-	-
573.14054	ST42	0	1	-	0	-	0	-	0	-	0	-	-	wzi59	KL3	AadA2*	-	-	ParC-80I;GyrA-83Y;GyrA-87Y	-	EreA2*;MphA	-	CatA1*;CatB4?;CmlA5*?	Arr2	SulI	TetA;TetD	DfrA12	AmpH*;OXA-1;OXA-9	-	CTX-M-15	-	-	SHV-26*;TEM-30*
573.14055	ST307	0	1	-	0	-	0	-	0	-	0	-	-	wzi173	KL102 (KL149,KL155)	-	-	-	ParC-80I;GyrA-83I;GyrA-87N	-	-	-	-	-	-	-	-	SHV-28*;AmpH*	-	CTX-M-15	-	-	-
573.14056	ST307	0	2	-	0	-	0	-	0	-	0	-	-	wzi173	KL102 (KL149,KL155)	Aac3-IIa	-	-	ParC-80I;GyrA-83I;GyrA-87N	-	-	-	-	-	-	-	DfrA14	SHV-28*;AmpH*;OXA-9*	KPC-2	CTX-M-15	-	-	-
573.14057	ST147	0	1	-	0	-	0	-	0	-	0	-	-	wzi64	KL64	StrB;StrA*;Aac3-IIa*	-	-	QnrB1?;ParC-80I;GyrA-83I	-	-	-	CatB4?	-	SulII	TetA	DfrA14	AmpH*;SHV-67*;OXA-1	-	CTX-M-15	-	-	TEM-30*
573.14058	ST258	0	2	-	0	-	0	-	0	-	0	-	-	wzi29	KL106	AadA2;Aph3-Ia*	-	-	ParC-80I;GyrA-83I	-	MphA	-	CatA1*	-	SulI	-	DfrA12	AmpH*;OXA-9*	KPC-2	-	-	SHV-11	TEM-54*
573.14060	ST258	0	3	-	0	-	0	-	0	-	0	-	-	wzi29	KL106	Aph3-Ia*;AadA2*	MgrB-66%	-	ParC-80I;GyrA-83I	-	MphA	-	CatA1*	-	SulI	-	DfrA12	OXA-9*;AmpH*	KPC-2	SHV-12	-	-	-
573.14061	ST307	0	2	-	0	-	0	-	0	-	0	-	-	wzi173	KL102 (KL149,KL155)	StrB*;StrA*	-	-	ParC-80I;GyrA-83I;GyrA-87N	-	-	-	CatA2*	-	SulII	-	DfrA14	SHV-28*;AmpH*;OXA-9*	KPC-2	CTX-M-15	-	-	TEM-54*
573.14062	ST307	0	1	-	0	-	0	-	0	-	0	-	-	wzi173	KL102 (KL149,KL155)	StrB*;StrA*;Aac3-IIa	-	-	ParC-80I;GyrA-83I;GyrA-87N	-	-	-	-	-	SulII	-	DfrA14	SHV-28*;AmpH*	-	CTX-M-15	-	-	-
573.14063	ST307	0	1	-	0	-	0	-	0	-	0	-	-	wzi173	KL102 (KL149,KL155)	StrB;StrA*;Aac3-IIa*	-	-	QnrB1?;ParC-80I;GyrA-83I	-	-	-	CatB4?	-	SulII	TetA	DfrA14	SHV-28*;AmpH*;OXA-1	-	CTX-M-15	-	-	TEM-30*
573.14064	ST14	1	0	ybt 10; ICEKp4	107	-	0	-	0	-	0	-	-	wzi16	KL16 (KL143)	AadA2*	-	-	GyrA-87Y	-	MphA	-	-	-	SulI	-	DfrA12	AmpH*	-	-	-	SHV-1?	-
573.14065	ST307	0	1	-	0	-	0	-	0	-	0	-	-	wzi173	KL102 (KL149,KL155)	Aac3-IIa	-	-	ParC-80I;GyrA-83I;GyrA-87N	-	-	-	-	-	-	-	DfrA14	SHV-28*;AmpH*	-	CTX-M-15	-	-	TEM-30*
573.14066	ST258	0	1	-	0	-	0	-	0	-	0	-	-	wzi29	KL106	Aac6-Ib;Aph3-Ia*;AadA2*	-	-	ParC-80I;GyrA-83I	-	MphA	-	CatA1*	-	SulI	-	DfrA12	AmpH*;OXA-9*	-	SHV-12	-	-	-
573.14067	ST307	0	1	-	0	-	0	-	0	-	0	-	-	wzi173	KL102 (KL149,KL155)	Aac3-IIa;Aac6-Ib	-	-	ParC-80I;GyrA-83I;GyrA-87N	-	-	-	CatA2*	-	-	TetD	-	SHV-28*;AmpH*	-	CTX-M-15	-	-	-
573.14068	ST307	0	1	-	0	-	0	-	0	-	0	-	-	wzi173	KL102 (KL149,KL155)	StrB*;StrA*;Aac3-IIa	-	-	ParC-80I;GyrA-83I;GyrA-87N	-	-	-	-	-	SulII	TetD	DfrA14	AmpH*;SHV-28*	-	CTX-M-15	-	-	-
573.14069	ST307	0	1	-	0	-	0	-	0	-	0	-	-	wzi173	KL102 (KL149,KL155)	Aac3-IIa	MgrB-68%	-	ParC-80I;GyrA-83I;GyrA-87N	-	-	-	-	-	-	TetD	DfrA14	SHV-28*;AmpH*	-	CTX-M-15?	-	-	TEM-30*
573.14070	ST1213	0	1	-	0	-	0	-	0	-	0	-	-	wzi74	KL103	-	-	-	QnrB17*	-	-	-	-	-	SulI;SulI	-	DfrA22	AmpH*	-	SHV-12	-	-	-
573.14071	ST1213	0	1	-	0	-	0	-	0	-	0	-	-	wzi74	KL103	-	-	-	QnrB17*	-	-	-	-	-	SulI;SulI	-	DfrA22	AmpH*	-	SHV-12	-	-	-
573.14072	ST15	0	1	-	0	-	0	-	0	-	0	-	-	wzi24	KL24 (KL54,KL55)	AadA16*;Aph3-Ia*;AadA2*;Aac3-IId*	-	-	QnrB2*;ParC-80I;GyrA-83F;GyrA-87A	-	MphA	-	FloR*	Arr3	SulI;SulI	TetA*	DfrA27;DfrA12	SHV-28*;AmpH*	-	CTX-M-27	-	-	TEM-30*
573.14073	ST14	0	0	-	0	-	0	-	0	-	0	-	-	wzi2	KL2 (KL30)	StrB;StrA	-	-	-	-	-	-	-	-	SulI?	-	-	AmpH*;SHV-28*	-	-	-	-	-
573.14074	ST307	0	1	-	0	-	0	-	0	-	0	-	-	wzi173	KL102 (KL149,KL155)	StrB*;StrA*;Aac3-IIa	-	-	ParC-80I;GyrA-83I;GyrA-87N	-	-	-	-	-	SulII	TetD	DfrA14	AmpH*;SHV-28*	-	CTX-M-15	-	-	-
573.14075	ST307	0	1	-	0	-	0	-	0	-	0	-	-	wzi173	KL102 (KL149,KL155)	Aac3-IIa	-	-	ParC-80I;GyrA-83I;GyrA-87N	-	-	-	-	-	-	-	-	SHV-28*;AmpH*	-	CTX-M-15	-	-	TEM-30*
573.14076	ST258	2	2	ybt 17; ICEKp10	267-1LV	clb 3	19	-	0	-	0	-	-	wzi154	KL107	-	-	-	ParC-80I;GyrA-83I;GyrA-87N	-	-	-	-	-	-	-	-	AmpH*;OXA-9*	KPC-2	-	-	SHV-11	TEM-54*
573.14077	ST307	0	1	-	0	-	0	-	0	-	0	-	-	wzi173	KL102 (KL149,KL155)	StrB*;StrA*;Aac3-IIa	-	-	ParC-80I;GyrA-83I;GyrA-87N	-	-	-	-	-	SulII	TetD	DfrA14	AmpH*;SHV-28*	-	CTX-M-15	-	-	-
573.14078	ST307	0	1	-	0	-	0	-	0	-	0	-	-	wzi173	KL102 (KL149,KL155)	Aac3-IIa	-	-	ParC-80I;GyrA-83I;GyrA-87N	-	-	-	-	-	-	TetD	DfrA14	SHV-28*;AmpH*	-	CTX-M-15	-	-	-
573.14079	ST307	0	3	-	0	-	0	-	0	-	0	-	-	wzi173	KL102 (KL149,KL155)	Aac3-IIa	MgrB-66%	-	ParC-80I;GyrA-83I;GyrA-87N	-	-	-	-	-	-	-	-	SHV-28*;AmpH*;OXA-9*	KPC-2	CTX-M-15	-	-	TEM-54*
573.14080	ST307	0	1	-	0	-	0	-	0	-	0	-	-	wzi173	KL102 (KL149,KL155)	Aac3-IIa	-	-	ParC-80I;GyrA-83I;GyrA-87N	-	-	-	-	-	-	TetD	DfrA14	AmpH*;SHV-28*	-	CTX-M-15	-	-	-
573.14081	ST258	0	3	-	0	-	0	-	0	-	0	-	-	wzi29	KL106	AadA2*;Aph3-Ia*	MgrB-66%	-	ParC-80I;GyrA-83I	-	MphA	-	CatA1*	-	SulI	-	DfrA12	AmpH*;OXA-9*	KPC-2	SHV-12	-	-	TEM-54*
573.14082	ST15	0	1	-	0	-	0	-	0	-	0	-	-	wzi93	KL112	StrB;StrA*;AadA2*	-	-	ParC-80I;GyrA-83F;GyrA-87A	-	MphA	-	-	-	SulII;SulI	-	DfrA12;DfrA14	SHV-28*;AmpH*	-	CTX-M-15	-	-	TEM-30*
573.14083	ST307	0	1	-	0	-	0	-	0	-	0	-	-	wzi173	KL102 (KL149,KL155)	StrB*;StrA*;Aac3-IIa	-	-	ParC-80I;GyrA-83I;GyrA-87N	-	-	-	-	-	SulII	TetD	DfrA14	AmpH*;SHV-28*	-	CTX-M-15	-	-	-
573.14084	ST258	0	2	-	0	-	0	-	0	-	0	-	-	wzi29	KL106	AadA2*;Aph3-Ia*	-	-	ParC-80I;GyrA-83I	-	MphA	-	CatA1*	-	SulI	-	DfrA12	AmpH*;OXA-9*	KPC-2	SHV-12	-	-	-
573.14085	ST307	0	2	-	0	-	0	-	0	-	0	-	-	wzi173	KL102 (KL149,KL155)	StrB*;StrA*;Aac3-IIa	-	-	ParC-80I;GyrA-83I;GyrA-87N	-	-	-	CatA2*	-	SulII	-	DfrA14	AmpH*;SHV-28*;OXA-9*	KPC-2	CTX-M-15	-	-	TEM-30*
573.14086	ST295	0	1	-	0	-	0	-	0	-	0	-	-	wzi2	KL2 (KL30)	Aph3-Ia*;AadA2;AadB	-	-	QnrB17*	-	MsrE;MphE*	-	CmlA1*;CatB3*	-	-	-	DfrA19*	FOX-5;AmpH*;CARB-3*	-	SHV-27	-	-	-
573.14087	ST307	0	1	-	0	-	0	-	0	-	0	-	-	wzi173	KL102 (KL149,KL155)	StrB*;StrA*;Aac3-IIa	-	-	ParC-80I;GyrA-83I;GyrA-87N	-	-	-	-	-	SulII	TetD	DfrA14	AmpH*;SHV-28*	-	CTX-M-15	-	-	-
573.14088	ST307	0	1	-	0	-	0	-	0	-	0	-	-	wzi173	KL102 (KL149,KL155)	StrB*;StrA*;Aac3-IIa	-	-	ParC-80I;GyrA-83I;GyrA-87N	-	-	-	CatA2*	-	SulII	-	DfrA14	SHV-28*;AmpH*	-	CTX-M-15	-	-	TEM-30*
573.14089	ST307	0	1	-	0	-	0	-	0	-	0	-	-	wzi173	KL102 (KL149,KL155)	StrB*;StrA*;Aac3-IIa	-	-	ParC-80I;GyrA-83I;GyrA-87N	-	-	-	CatA2*	-	SulII	-	DfrA14	SHV-28*;AmpH*	-	CTX-M-15	-	-	TEM-30*
573.14090	ST258	0	3	-	0	-	0	-	0	-	0	-	-	wzi29	KL106	Aph3-Ia*;AadA2*	MgrB-81%	-	ParC-80I;GyrA-83I	-	MphA	-	CatA1*	-	SulI	-	DfrA12	AmpH*;OXA-9*	KPC-2	SHV-12	-	-	-
573.14091	ST258	2	2	ybt 17; ICEKp10	267-1LV	clb 3	19	-	0	-	0	-	-	wzi154	KL107	-	-	-	ParC-80I;GyrA-83I;GyrA-87N	-	-	-	-	-	-	-	-	AmpH*;OXA-9*	KPC-2	-	-	SHV-11*	-
573.14092	ST307	0	1	-	0	-	0	-	0	-	0	-	-	wzi173	KL102 (KL149,KL155)	Aac3-IIa	-	-	ParC-80I;GyrA-83I;GyrA-87N	-	-	-	-	-	-	-	-	AmpH*;SHV-28*	-	CTX-M-15	-	-	TEM-30*
573.14093	ST307	0	1	-	0	-	0	-	0	-	0	-	-	wzi173	KL102 (KL149,KL155)	StrB*;StrA*;Aac3-IIa	-	-	ParC-80I;GyrA-83I;GyrA-87N	-	-	-	-	-	SulII	TetD	DfrA14	SHV-28*;AmpH*	-	CTX-M-15	-	-	-
573.14094	ST15	0	1	-	0	-	0	-	0	-	0	-	-	wzi24	KL24 (KL54,KL55)	Aac3-IId*;AadA5;StrB;StrA*	-	-	ParC-80I;GyrA-83F;GyrA-87A	-	MphA	-	CatA2*	-	SulI;SulII	TetA	DfrA17	AmpH*;SHV-28*	-	CTX-M-15	-	-	-
573.14095	ST307	0	1	-	0	-	0	-	0	-	0	-	-	wzi173	KL102 (KL149,KL155)	StrB;StrA*;Aac3-IIa*	-	-	QnrB1?;ParC-80I;GyrA-83I	-	-	-	CatB4?	-	SulII	TetA	DfrA14	AmpH*;OXA-1;SHV-28*	-	CTX-M-15	-	-	TEM-30*
573.14096	ST307	0	1	-	0	-	0	-	0	-	0	-	-	wzi173	KL102 (KL149,KL155)	StrB*;StrA*;Aac3-IIa	-	-	ParC-80I;GyrA-83I;GyrA-87N	-	-	-	-	-	SulII	TetD	DfrA14	AmpH*;SHV-28*	-	CTX-M-15	-	-	-
573.14097	ST258	0	2	-	0	-	0	-	0	-	0	-	-	wzi29	KL106	Aph3-Ia*;AadA2*	-	-	ParC-80I;GyrA-83I	-	MphA	-	CatA1*	-	SulI	TetW	DfrA12	AmpH*;OXA-9*	KPC-2	SHV-12	-	-	TEM-54*
573.14098	ST258	2	2	ybt 17; ICEKp10	267-1LV	clb 3	19	-	0	-	0	-	-	wzi154	KL107	-	-	-	ParC-80I;GyrA-83I;GyrA-87N	-	-	-	-	-	-	-	-	OXA-9*;AmpH*	KPC-2	SHV-12*	-	-	TEM-54*
573.14099	ST307	0	1	-	0	-	0	-	0	-	0	-	-	wzi173	KL102 (KL149,KL155)	Aac3-IIa	-	-	ParC-80I;GyrA-83I;GyrA-87N	-	-	-	-	-	-	-	DfrA14	AmpH*;SHV-28*	-	CTX-M-15	-	-	-
573.14100	ST15	1	1	ybt 10; ICEKp4	162	-	0	-	0	-	0	-	-	wzi24	KL24 (KL54,KL55)	AadA1-pm*?;Aac3-IIa*	MgrB-81%	-	ParC-80I;GyrA-83F;GyrA-87A	-	-	-	CatA1*;CatB4?	-	SulI*	-	DfrA15b*	AmpH*;OXA-1;SHV-28*	-	CTX-M-15	-	-	-
573.14101	ST1296	0	1	-	0	-	0	-	0	-	0	-	-	wzi75	KL105	Aac3-IId*;StrB;StrA*	-	-	Qnr-S1	-	-	-	CatA2*	-	SulI;SulII	TetA;TetD	DfrA1	AmpH*;SHV-187*;LAP-2	-	CTX-M-14	-	-	-
573.14102	ST307	0	1	-	0	-	0	-	0	-	0	-	-	wzi173	KL102 (KL149,KL155)	AadB	-	-	ParC-80I;GyrA-83I;GyrA-87N	-	-	-	CatB3*	-	SulI*	TetD	DfrA14	SHV-28*;AmpH*	-	CTX-M-15	-	-	-
573.14103	ST16	0	1	-	0	-	0	-	0	-	0	-	-	wzi50	KL15 (KL17,KL51,KL52)	AadA2*;Aph3-Ia*	-	-	ParC-84K;GyrA-83F;GyrA-87N	-	MphA	-	CatB4?	-	SulI	TetA	DfrA12	AmpH*;OXA-1	-	CTX-M-15	-	-	SHV-26*
573.14104	ST884	0	1	-	0	-	0	-	0	-	0	-	-	wzi88	KL157	StrB;StrA*	-	-	Qnr-S1	-	-	-	-	-	SulI;SulII	TetA	DfrA1	AmpH*;LAP-2	-	CTX-M-14	-	SHV-77*	TEM-30*
573.14105	ST258	0	2	-	0	-	0	-	0	-	0	-	-	wzi29	KL106	AadA2;Aph3-Ia*	-	-	ParC-80I;GyrA-83I	-	MphA	-	CatA1*	-	SulI	-	DfrA12	AmpH*;OXA-9*	KPC-2	SHV-12	-	-	-
573.14106	ST307	0	1	-	0	-	0	-	0	-	0	-	-	wzi173	KL102 (KL149,KL155)	StrB*;StrA*;Aac3-IIa	-	-	ParC-80I;GyrA-83I;GyrA-87N	-	-	-	-	-	SulII	-	DfrA14	AmpH*;SHV-28*	-	CTX-M-15	-	-	-
573.14107	ST307	0	1	-	0	-	0	-	0	-	0	-	-	wzi173	KL102 (KL149,KL155)	-	-	-	ParC-80I;GyrA-83I;GyrA-87N	-	-	-	-	-	-	-	DfrA14	SHV-28*;AmpH*	-	CTX-M-15	-	-	-
573.14108	ST716	1	1	ybt 4; plasmid	29-3LV	-	0	-	0	-	0	-	-	wzi89	KL110	-	-	-	-	-	-	-	-	-	-	-	DfrA14	AmpH*	-	SHV-27;CTX-M-15	-	-	-
573.14109	ST307	0	3	-	0	-	0	-	0	-	0	-	-	wzi173	KL102 (KL149,KL155)	StrB*;StrA*	MgrB-72%	-	ParC-80I;GyrA-83I;GyrA-87N	-	-	-	CatA2*	-	SulII	-	DfrA14	AmpH*;SHV-28*;OXA-9*	KPC-2	CTX-M-15	-	-	TEM-54*
573.14110	ST307	0	1	-	0	-	0	-	0	-	0	-	-	wzi173	KL102 (KL149,KL155)	StrB*;StrA*;Aac3-IIa;Aac6-Ib	-	-	ParC-80I;GyrA-83I;GyrA-87N	-	-	-	CatA2*	-	SulII	TetD	DfrA14	SHV-28*;AmpH*	-	CTX-M-15	-	-	-
573.14111	ST307	0	1	-	0	-	0	-	0	-	0	-	-	wzi173	KL102 (KL149,KL155)	StrB*;StrA*;Aac3-IIa	-	-	ParC-80I;GyrA-83I;GyrA-87N	-	-	-	-	-	SulII	-	DfrA14	AmpH*;SHV-28*	-	CTX-M-15?	-	-	-
573.14112	ST307	0	1	-	0	-	0	-	0	-	0	-	-	wzi173	KL102 (KL149,KL155)	-	-	-	ParC-80I;GyrA-83I;GyrA-87N	-	-	-	-	-	-	TetD	DfrA14*	SHV-28*;AmpH*	-	CTX-M-15	-	-	-
573.14113	ST307	0	1	-	0	-	0	-	0	-	0	-	-	wzi173	KL102 (KL149,KL155)	-	-	-	ParC-80I;GyrA-83I;GyrA-87N	-	-	-	-	-	-	-	-	SHV-28*;AmpH*;OXA-9*	-	CTX-M-15	-	-	TEM-54*
573.14114	ST258	0	1	-	0	-	0	-	0	-	0	-	-	wzi29	KL106	AadA2*;Aac6-Ib;Aph3-Ia*	MgrB-66%	-	ParC-80I;GyrA-83I	-	MphA	-	CatA1*	-	SulI	-	DfrA12	AmpH*	-	SHV-12	-	-	-
573.14115	ST258	0	2	-	0	-	0	-	0	-	0	-	-	wzi29	KL106	AadA2*;Aph3-Ia*	-	-	ParC-80I;GyrA-83I	-	MphA	-	CatA1*	-	SulI	-	DfrA12	OXA-9*;AmpH*	KPC-2	-	-	SHV-11	TEM-54*
573.14116	ST307	0	1	-	0	-	0	-	0	-	0	-	-	wzi173	KL102 (KL149,KL155)	AadA2;AadA2*;Aac3-IIa	-	-	Qnr-A1;ParC-80I;GyrA-83I;GyrA-87N	-	-	-	-	-	SulI;SulI	TetA*	DfrA12	SHV-28*;AmpH*;CARB-3*?	-	CTX-M-15	-	-	TEM-30*
573.14117	ST884	0	1	-	0	-	0	-	0	-	0	-	-	wzi88	KL157	StrB;StrA*	-	-	Qnr-S1	-	-	-	-	-	SulII;SulI	TetA	DfrA1	AmpH*;LAP-2	-	CTX-M-14	-	SHV-77*	TEM-30*
573.14118	ST258	0	3	-	0	-	0	-	0	-	0	-	-	wzi29	KL106	AadA2*;Aph3-Ia*	MgrB-81%	-	ParC-80I;GyrA-83I	-	MphA	-	CatA1*	-	SulI	-	DfrA12	AmpH*;OXA-9*	KPC-2	SHV-12	-	-	-
573.14119	ST13	2	1	ybt 17; ICEKp10	267-1LV	clb 3	19-2LV	-	0	-	0	-	-	wzi40	KL3	AadA2*;Aph3-Ia*	MgrB-89%	-	ParC-80I;GyrA-83F;GyrA-87N	-	MphA	-	CatB4?	-	SulI	TetA	DfrA12	AmpH*;OXA-1	-	SHV-5;CTX-M-15	-	-	-
573.14120	ST295	0	1	-	0	-	0	-	0	-	0	-	-	wzi2	KL2 (KL30)	Aph3-Ia*;AadA2;AadB	-	-	QnrB17*	-	MsrE;MphE*	-	CmlA1*;CatB3*	-	-	-	DfrA19*	FOX-5;CARB-3*;AmpH*	-	SHV-27	-	-	-
573.14121	ST307	0	1	-	0	-	0	-	0	-	0	-	-	wzi173	KL102 (KL149,KL155)	-	-	-	ParC-80I;GyrA-83I;GyrA-87N	-	-	-	CatA2*	-	-	TetD	DfrA14*?	AmpH*;SHV-28*	-	CTX-M-15	-	-	-
573.14122	ST258	0	0	-	0	-	0	-	0	-	0	-	-	wzi29	KL106	AadA2*;Aac6-Ib;Aph3-Ia*	-	-	ParC-80I;GyrA-83I	-	MphA	-	CatA1*	-	SulI	-	DfrA12	AmpH*	-	-	-	SHV-11	-
573.14123	ST307	0	1	-	0	-	0	-	0	-	0	-	-	wzi173	KL102 (KL149,KL155)	Aac3-IIa;StrB*;StrA*	-	-	ParC-80I;GyrA-83I;GyrA-87N	-	-	-	-	-	SulII	TetD	DfrA14	SHV-28*;AmpH*	-	CTX-M-15	-	-	-
573.14124	ST307	0	1	-	0	-	0	-	0	-	0	-	-	wzi173	KL102 (KL149,KL155)	Aac3-IIa	-	-	ParC-80I;GyrA-83I;GyrA-87N	-	-	-	-	-	-	-	-	SHV-28*;AmpH*	-	CTX-M-15	-	-	TEM-30*
573.14125	ST258	0	1	-	0	-	0	-	0	-	0	-	-	wzi29	KL106	Aph3-Ia*;AadA2*;Aac6-Ib	MgrB-66%	-	ParC-80I;GyrA-83I	-	MphA	-	CatA1*	-	SulI	-	DfrA12	AmpH*;OXA-9*	-	SHV-12	-	-	-
573.14126	ST307	0	1	-	0	-	0	-	0	-	0	-	-	wzi173	KL102 (KL149,KL155)	Aac3-IIa;StrB*;StrA*	-	-	ParC-80I;GyrA-83I;GyrA-87N	-	-	-	-	-	SulII	TetD	DfrA14	SHV-28*;AmpH*	-	CTX-M-15	-	-	-
573.14127	ST307	0	1	-	0	-	0	-	0	-	0	-	-	wzi173	KL102 (KL149,KL155)	Aac3-IIa	-	-	ParC-80I;GyrA-83I;GyrA-87N	-	-	-	-	-	-	TetD	DfrA14	AmpH*;SHV-28*	-	CTX-M-15	-	-	-
573.14128	ST258	0	2	-	0	-	0	-	0	-	0	-	-	wzi29	KL106	AadA2*;Aph3-Ia*	-	-	ParC-80I;GyrA-83I	-	MphA	-	CatA1*	-	SulI	TetA*	DfrA12	AmpH*;OXA-9*	KPC-2	SHV-12	-	-	-
573.14129	ST307	0	1	-	0	-	0	-	0	-	0	-	-	0	-	StrB*;StrA*	-	-	ParC-80I;GyrA-83I;GyrA-87N	-	-	-	CatA2*	-	SulII	TetD	DfrA14	SHV-28*;AmpH*	-	CTX-M-15	-	-	TEM-30*
573.14130	ST307	0	1	-	0	-	0	-	0	-	0	-	-	wzi173	KL102 (KL149,KL155)	Aac3-IIa	-	-	ParC-80I;GyrA-83I;GyrA-87N	-	-	-	-	-	-	TetD	DfrA14	SHV-28*;AmpH*	-	CTX-M-15	-	-	-
573.14131	ST307	0	1	-	0	-	0	-	0	-	0	-	-	wzi173	KL102 (KL149,KL155)	-	-	-	ParC-80I;GyrA-83I;GyrA-87N	-	-	-	CatA2*	-	-	TetD	-	AmpH*;SHV-28*	-	CTX-M-15	-	-	-
573.14132	ST307	0	1	-	0	-	0	-	0	-	0	-	-	wzi173	KL102 (KL149,KL155)	Aac3-IIa	-	-	ParC-80I;GyrA-83I;GyrA-87N	-	-	-	-	-	-	-	-	SHV-28*;AmpH*	-	CTX-M-15	-	-	TEM-30*
573.14133	ST307	0	2	-	0	-	0	-	0	-	0	-	-	wzi173	KL102 (KL149,KL155)	StrB*;StrA*;Aac3-IIa	-	-	ParC-80I;GyrA-83I;GyrA-87N	-	-	-	CatA2*	-	SulII	-	DfrA14	AmpH*;SHV-28*;OXA-9*	KPC-2	CTX-M-15	-	-	TEM-30*
573.14134	ST307	0	1	-	0	-	0	-	0	-	0	-	-	wzi173	KL102 (KL149,KL155)	Aac3-IIa*;StrB;StrA*	-	-	QnrB1?;ParC-80I;GyrA-83I	-	-	-	CatB4?	-	SulII	TetA	DfrA14	AmpH*;OXA-1;SHV-28*	-	CTX-M-15	-	-	TEM-30*
573.14135	ST611	3	1	-	0	-	0	iuc 5	61-1LV	-	0	-	-	wzi333	KL71	AadA2*;Aac3-IIa*	-	-	-	-	MphA	-	CatB4?	-	SulI	-	DfrA12	AmpH*;OXA-1	-	SHV-27*;CTX-M-15	-	-	-
573.14136	ST258	0	2	-	0	-	0	-	0	-	0	-	-	wzi29	KL106	Aac6-Ib;Aph3-Ia*;AadA2*	-	-	ParC-80I;GyrA-83I	-	MphA	-	CatA1*	-	SulI	-	DfrA12	OXA-9*;AmpH*	KPC-2	SHV-12	-	-	-
573.14137	ST258	0	2	-	0	-	0	-	0	-	0	-	-	wzi29	KL106	AadA2*;Aph3-Ia*	-	-	ParC-80I;GyrA-83I	-	MphA	-	CatA1*	-	SulI	-	DfrA12	AmpH*;OXA-9*	KPC-2	SHV-12	-	-	-
573.14138	ST307	0	2	-	0	-	0	-	0	-	0	-	-	wzi173	KL102 (KL149,KL155)	StrB*;StrA*	-	-	ParC-80I;GyrA-83I;GyrA-87N	-	-	-	-	-	SulII	-	DfrA14	SHV-28*;AmpH*;OXA-9*	KPC-2	CTX-M-15	-	-	TEM-30*
573.14139	ST258	0	1	-	0	-	0	-	0	-	0	-	-	wzi29	KL106	AadA2*;Aac6-Ib;Aph3-Ia*	-	-	ParC-80I;GyrA-83I	-	MphA	-	CatA1*	-	SulI	-	DfrA12	AmpH*	-	SHV-12	-	-	-
573.14140	ST307	0	0	-	0	-	0	-	0	-	0	-	-	wzi173	KL102 (KL149,KL155)	Aac3-IIa	-	-	ParC-80I;GyrA-83I;GyrA-87N	-	-	-	-	-	-	-	DfrA14	AmpH*;SHV-28*	-	-	-	-	-
573.14141	ST13	2	1	ybt 17; ICEKp10	267-1LV	clb 3	19-1LV	-	0	-	0	-	-	0	-	AadA2*	MgrB-89%	-	ParC-80I;GyrA-83F;GyrA-87N	-	-	-	-	-	SulI	TetD	DfrA12	AmpH*	-	SHV-5	-	-	-
573.14142	ST16	0	1	-	0	-	0	-	0	-	0	-	-	wzi50	KL15 (KL17,KL51,KL52)	StrA*;AadA2*	-	-	ParC-84K;GyrA-83F;GyrA-87N	-	MphA	-	-	-	SulII?;SulI	-	DfrA12	AmpH*	-	CTX-M-15	-	-	SHV-26*
573.14143	ST307	0	1	-	0	-	0	-	0	-	0	-	-	wzi173	KL102 (KL149,KL155)	Aac3-IIa;StrB*;StrA*	-	-	ParC-80I;GyrA-83I;GyrA-87N	-	-	-	-	-	SulII	TetD	DfrA14	AmpH*;SHV-28*	-	CTX-M-15	-	-	-
573.14144	ST307	0	1	-	0	-	0	-	0	-	0	-	-	wzi173	KL102 (KL149,KL155)	StrB*;StrA*;Aac3-IIa	-	-	ParC-80I;GyrA-83I;GyrA-87N	-	-	-	-	-	SulII	TetD	DfrA14	AmpH*;SHV-28*	-	CTX-M-15	-	-	-
573.14146	ST258	0	2	-	0	-	0	-	0	-	0	-	-	wzi29	KL106	AadA2*;Aph3-Ia*	-	-	ParC-80I;GyrA-83I	-	MphA	-	CatA1*	-	SulI	-	DfrA12	AmpH*;OXA-9*	KPC-2	SHV-12	-	-	-
573.14147	ST307	0	1	-	0	-	0	-	0	-	0	-	-	wzi173	KL102 (KL149,KL155)	Aac3-IIa;StrB*;StrA*	-	-	ParC-80I;GyrA-83I;GyrA-87N	-	-	-	-	-	SulII	-	DfrA14	SHV-28*;AmpH*	-	CTX-M-15	-	-	-
573.14148	ST258	0	2	-	0	-	0	-	0	-	0	-	-	wzi29	KL106	AadA2*;Aph3-Ia*	-	-	ParC-80I;GyrA-83I	-	MphA	-	CatA1*	-	SulI	-	DfrA12	OXA-9*;AmpH*	KPC-2	SHV-12	-	-	-
573.14149	ST15	1	1	ybt 10; ICEKp4	162	-	0	-	0	-	0	-	-	wzi24	KL24 (KL54,KL55)	AadA1-pm*?;StrB;StrA*;Aac3-IIa*	MgrB-81%	-	ParC-80I;GyrA-83F;GyrA-87A	-	-	-	CatB4?;CatA1*	-	SulI*;SulII	TetA	DfrA15b*	OXA-1;AmpH*;SHV-28*	-	CTX-M-15	-	-	TEM-30*
573.14150	ST20	1	0	ybt 14; ICEKp5	135	-	0	-	0	-	0	-	-	wzi84	KL28	-	-	-	-	-	-	-	-	-	-	-	-	SHV-187;AmpH*	-	-	-	-	-
573.14151	ST13	2	1	ybt 17; ICEKp10	267-2LV	clb 3	19-2LV	-	0	-	0	-	-	wzi40	KL3	AadA2*;Aph3-Ia*	MgrB-89%	-	ParC-80I;GyrA-83F;GyrA-87N	-	MphA	-	CatB4?	-	SulI	TetA	DfrA12	OXA-1;AmpH*	-	SHV-5;CTX-M-15	-	-	-
573.14152	ST307	0	1	-	0	-	0	-	0	-	0	-	-	wzi173	KL102 (KL149,KL155)	StrB*;StrA*;Aac3-IIa	-	-	ParC-80I;GyrA-83I;GyrA-87N	-	-	-	-	-	SulII	TetD	DfrA14	AmpH*;SHV-28*	-	CTX-M-15	-	-	-
573.14153	ST258	0	2	-	0	-	0	-	0	-	0	-	-	wzi29	KL106	AadA2;Aph3-Ia*	-	-	ParC-80I;GyrA-83I	-	MphA	-	CatA1*	-	SulI	-	DfrA12	OXA-9*;AmpH*	KPC-2	SHV-12	-	-	TEM-54*
573.14154	ST307	0	2	-	0	-	0	-	0	-	0	-	-	wzi173	KL102 (KL149,KL155)	Aac3-IIa	-	-	ParC-80I;GyrA-83I;GyrA-87N	-	-	-	-	-	-	-	-	SHV-28*;AmpH*;OXA-9*	KPC-2	CTX-M-15	-	TEM-55*	-
573.14155	ST13	2	1	ybt 17; ICEKp10	267-2LV	clb 3	19-2LV	-	0	-	0	-	-	wzi40	KL3	AadA2*;Aph3-Ia*	MgrB-89%	-	ParC-80I;GyrA-83F;GyrA-87N	-	MphA	-	CatB4?	-	SulI	TetA	DfrA12	AmpH*;OXA-1	-	CTX-M-15;SHV-5	-	-	-
573.14156	ST307	0	1	-	0	-	0	-	0	-	0	-	-	wzi173	KL102 (KL149,KL155)	StrB*;StrA*;Aac3-IIa	-	-	ParC-80I;GyrA-83I;GyrA-87N	-	-	-	-	-	SulII	TetD	DfrA14	AmpH*;SHV-28*	-	CTX-M-15	-	-	-
573.14158	ST258	0	2	-	0	-	0	-	0	-	0	-	-	wzi29	KL106	Aph3-Ia*;AadA2	-	-	ParC-80I;GyrA-83I	-	MphA	-	CatA1*	-	SulI	-	DfrA12	AmpH*;OXA-9*	KPC-2	SHV-12	-	-	-
573.14159	ST307	0	0	-	0	-	0	-	0	-	0	-	-	wzi173	KL102 (KL149,KL155)	StrB*;StrA*;Aac3-IIa	-	-	ParC-80I;GyrA-83I;GyrA-87N	-	-	-	CatA2*	-	SulII	TetD	DfrA14	SHV-28*;AmpH*	-	-	-	-	-
573.14160	ST297-2LV	1	1	ybt 15; ICEKp11	230	-	0	-	0	-	0	-	-	wzi118	KL146	StrB;StrA*;Aac3-IIa*	-	-	QnrB1?	-	-	-	CatB4?	-	SulII	TetA	DfrA14	SHV-133*;AmpH*;OXA-1	-	CTX-M-15	-	-	TEM-30*
573.14161	ST16	0	1	-	0	-	0	-	0	-	0	-	-	wzi50	KL15 (KL17,KL51,KL52)	AadA2*;Aph3-Ia*	-	-	ParC-84K;GyrA-83F;GyrA-87N	-	MphA	-	CatB4?	-	SulI	TetA	DfrA12	AmpH*;OXA-1	-	CTX-M-15	-	-	SHV-26*
573.14162	ST307	0	1	-	0	-	0	-	0	-	0	-	-	wzi173	KL102 (KL149,KL155)	StrB*;StrA*;Aac3-IIa	-	-	ParC-80I;GyrA-83I;GyrA-87N	-	-	-	-	-	SulII	TetD	DfrA14	AmpH*;SHV-28*	-	CTX-M-15	-	-	-
573.14163	ST307	0	2	-	0	-	0	-	0	-	0	-	-	wzi173	KL102 (KL149,KL155)	Aac3-IIa	-	-	ParC-80I;GyrA-83I;GyrA-87N	-	-	-	-	-	-	-	DfrA14	SHV-28*;AmpH*	KPC-2	CTX-M-15	-	-	-
573.14164	ST392	0	1	-	0	-	0	-	0	-	0	-	-	wzi187	KL27	Aac3-IIa*;StrB;StrA*	-	-	QnrB1?;ParC-80I;GyrA-83I	-	-	-	CatB4?	-	SulII	TetA	DfrA14	SHV-67*;AmpH*;OXA-1	-	CTX-M-15	-	-	TEM-30*
573.14165	ST258	0	3	-	0	-	0	-	0	-	0	-	-	wzi29	KL106	Aac6-Ib;AadA2*;Aph3-Ia*	MgrB-85%	-	ParC-80I;GyrA-83I	-	MphA	-	CatA1*	-	SulI	-	DfrA12	AmpH*	KPC-2	SHV-12	-	-	-
573.14166	ST307	0	1	-	0	-	0	-	0	-	0	-	-	wzi173	KL102 (KL149,KL155)	StrB*;StrA*;Aac3-IIa	-	-	ParC-80I;GyrA-83I;GyrA-87N	-	-	-	CatA2*	-	SulII	-	DfrA14	SHV-28*;AmpH*	-	CTX-M-15	-	-	TEM-30*
573.14167	ST307	0	3	-	0	-	0	-	0	-	0	-	-	wzi173	KL102 (KL149,KL155)	StrB*;StrA*	MgrB-72%	-	ParC-80I;GyrA-83I;GyrA-87N	-	-	-	CatA2*	-	SulII	-	DfrA14	SHV-28*;AmpH*;OXA-9*	KPC-2	CTX-M-15	-	-	TEM-30*
573.14168	ST307	0	3	-	0	-	0	-	0	-	0	-	-	wzi173	KL102 (KL149,KL155)	StrB*;StrA*	MgrB-72%	-	ParC-80I;GyrA-83I;GyrA-87N	-	-	-	CatA2*	-	SulII	-	DfrA14	SHV-28*;AmpH*;OXA-9*	KPC-2	CTX-M-15	-	TEM-55*	-
573.14169	ST551	0	1	-	0	-	0	-	0	-	0	-	-	wzi18	KL18	StrB;StrA*;Aac3-IIa*	-	-	QnrB1?	-	-	-	CatB4?	-	SulII	TetA	DfrA14	AmpH*;SHV-187*;OXA-1	-	CTX-M-15	-	-	TEM-30*
573.14171	ST14	0	0	-	0	-	0	-	0	-	0	-	-	wzi2	KL2 (KL30)	-	-	-	-	-	-	-	-	-	-	-	-	AmpH*	-	-	-	SHV-1?	-
573.14172	ST307	0	1	-	0	-	0	-	0	-	0	-	-	wzi173	KL102 (KL149,KL155)	StrB*;StrA*;Aac3-IIa	-	-	ParC-80I;GyrA-83I;GyrA-87N	-	-	-	-	-	SulII	TetD	DfrA14	AmpH*;SHV-28*	-	CTX-M-15	-	-	-
573.14173	ST258	0	1	-	0	-	0	-	0	-	0	-	-	wzi154	KL107	AadA2*	-	-	ParC-80I;GyrA-83I	-	MphA	-	CatB4?	-	SulI	-	DfrA12	AmpH*;OXA-1	-	CTX-M-15	-	SHV-1*?	-
573.14174	ST307	0	1	-	0	-	0	-	0	-	0	-	-	wzi173	KL102 (KL149,KL155)	StrB*;StrA*;Aac3-IIa	-	-	ParC-80I;GyrA-83I;GyrA-87N	-	-	-	-	-	SulII	TetD	DfrA14	SHV-28*;AmpH*	-	CTX-M-15	-	-	-
573.14175	ST258	0	2	-	0	-	0	-	0	-	0	-	-	wzi29	KL106	AadA2;Aph3-Ia*;Aac6-Ib	-	-	ParC-80I;GyrA-83I	-	MphA	-	CatA1*	-	SulI	-	DfrA12	AmpH*;OXA-9*	KPC-2	SHV-12	-	-	-
573.14176	ST307	0	1	-	0	-	0	-	0	-	0	-	-	wzi173	KL102 (KL149,KL155)	Aac3-IIa	-	-	ParC-80I;GyrA-83I;GyrA-87N	-	-	-	-	-	-	TetD	DfrA14	AmpH*;SHV-28*	-	CTX-M-15	-	-	-
573.14177	ST258	2	1	ybt 17; ICEKp10	289-2LV	clb 3	17-2LV	-	0	-	0	-	-	wzi154	KL107	AadA1-pm*?;AadA2;Aac6-Ib;Aph4-Ia;Aac3-Iva?	-	-	ParC-80I;GyrA-83I;GyrA-87N	-	-	-	CmlA1*	-	SulIII	-	-	AmpH*	-	SHV-12	-	-	-
573.14178	ST258	0	2	-	0	-	0	-	0	-	0	-	-	wzi29	KL106	AadA2*;Aph3-Ia*	-	-	ParC-80I;GyrA-83I	-	MphA	-	CatA1*	-	SulI	-	DfrA12	AmpH*;OXA-9*	KPC-2	SHV-12	-	-	-
573.14179	ST307	0	1	-	0	-	0	-	0	-	0	-	-	wzi173	KL102 (KL149,KL155)	Aac3-IIa	-	-	ParC-80I;GyrA-83I;GyrA-87N	-	-	-	-	-	-	-	-	SHV-28*;AmpH*	-	CTX-M-15	-	-	TEM-30*
573.14180	ST42	0	0	-	0	-	0	-	0	-	0	-	-	wzi59	KL3	Aac3-IId*;AadA2*	-	-	ParC-80I;GyrA-83Y;GyrA-87Y	-	MphA;EreA2*	-	CatA1*;CmlA5*?	Arr2	SulI	TetA;TetD	DfrA12	AmpH*;OXA-9	-	-	-	-	SHV-26*;TEM-30*
573.14181	ST258	0	2	-	0	-	0	-	0	-	0	-	-	wzi29	KL106	AadA2;Aph3-Ia*	-	-	ParC-80I;GyrA-83I	-	MphA	-	CatA1*	-	SulI	-	DfrA12	OXA-9*;AmpH*	KPC-2	SHV-12	-	-	TEM-54*
573.14182	ST258	2	1	ybt 17; ICEKp10	289-2LV	clb 3	17-2LV	-	0	-	0	-	-	wzi154	KL107	Aac6-Ib;Aph4-Ia;Aac3-Iva?;AadA1-pm*?;AadA2	-	-	ParC-80I;GyrA-83I;GyrA-87N	-	-	-	CmlA1*	-	SulIII	-	-	AmpH*	-	SHV-12	-	-	-
573.14183	ST258	0	2	-	0	-	0	-	0	-	0	-	-	wzi29	KL106	AadA2;Aac6-Ib	-	-	ParC-80I;GyrA-83I	-	-	-	-	-	SulI	-	-	AmpH*	KPC-2	SHV-12	-	-	-
573.14184	ST258	2	2	ybt 17; ICEKp10	267-1LV	clb 3	19	-	0	-	0	-	-	wzi154	KL107	-	-	-	ParC-80I;GyrA-83I;GyrA-87N	-	-	-	-	-	-	-	-	AmpH*;OXA-9*	KPC-2	SHV-12*	-	-	TEM-54*
573.14185	ST258	0	2	-	0	-	0	-	0	-	0	-	-	wzi29	KL106	AadA2*;Aac6-Ib	-	-	ParC-80I;GyrA-83I	-	MphA	-	CatA1*	-	SulI	-	DfrA12	OXA-9*;AmpH*	KPC-2	SHV-12	-	-	TEM-54*
573.14186	ST307	0	2	-	0	-	0	-	0	-	0	-	-	wzi173	KL102 (KL149,KL155)	StrB*;StrA*;Aac3-IIa	-	-	ParC-80I;GyrA-83I;GyrA-87N	-	-	-	CatA2*	-	SulII	TetD	DfrA14	SHV-28*;AmpH*;OXA-9*	KPC-2	CTX-M-15	-	-	-
573.14187	ST307	0	1	-	0	-	0	-	0	-	0	-	-	wzi173	KL102 (KL149,KL155)	Aac6-Ib;Aac3-IIa;StrB*;StrA*	-	-	ParC-80I;GyrA-83I;GyrA-87N	-	-	-	CatA2*	-	SulII	TetD	DfrA14	AmpH*;SHV-28*	-	CTX-M-15	-	-	-
573.14188	ST307	0	1	-	0	-	0	-	0	-	0	-	-	wzi173	KL102 (KL149,KL155)	StrB*;StrA*;Aac3-IIa	-	-	ParC-80I;GyrA-83I;GyrA-87N	-	-	-	CatA2*	-	SulII	-	DfrA14	AmpH*;SHV-28*	-	CTX-M-15	-	-	TEM-30*
573.14189	ST15	3	0	-	0	-	0	iuc 1	1	-	0	-	rmpA2_3	wzi24	KL24 (KL54,KL55)	Aac3-IIa;Aac6-IIc;AadA1-pm*?;Aph3-Ia*?	-	-	ParC-80I;GyrA-83F;GyrA-87A	-	EreA2?	-	FloR*	-	SulII;SulI	-	DfrA1*	AmpH*;SHV-28*?	-	-	-	TEM-206?	-
573.14190	ST16	0	1	-	0	-	0	-	0	-	0	-	-	wzi50	KL15 (KL17,KL51,KL52)	AadA2*;Aph3-Ia*	-	-	ParC-84K;GyrA-83F;GyrA-87N	-	MphA	-	CatB4?	-	SulI	TetA	DfrA12	AmpH*;OXA-1	-	CTX-M-15	-	-	SHV-26*
573.14191	ST15	0	1	-	0	-	0	-	0	-	0	-	-	wzi24	KL24 (KL54,KL55)	Aph3-Ia*;Aac3-IId*;AadA2*;AadA16*	-	-	QnrB2*;ParC-80I;GyrA-83F;GyrA-87A	-	MphA	-	FloR*	Arr3	SulI;SulI	TetA*	DfrA12;DfrA27	SHV-28*;AmpH*	-	CTX-M-27	-	-	TEM-30*
573.14192	ST307	0	1	-	0	-	0	-	0	-	0	-	-	wzi173	KL102 (KL149,KL155)	StrB*;StrA*;Aac3-IIa	-	-	ParC-80I;GyrA-83I;GyrA-87N	-	-	-	CatA2*	-	SulII	-	DfrA14	SHV-28*;AmpH*	-	CTX-M-15	-	-	TEM-30*
573.14193	ST258	2	1	ybt 17; ICEKp10	289-2LV	clb 3	17-2LV	-	0	-	0	-	-	wzi154	KL107	AadA1-pm*?;Aph4-Ia;Aac3-Iva?;Aac6-Ib	-	-	ParC-80I;GyrA-83I;GyrA-87N	-	MphA	-	CmlA1*	-	SulIII;SulI	-	DfrA12	AmpH*	-	CTX-M-15;SHV-12	-	-	-
573.14194	ST16	0	1	-	0	-	0	-	0	-	0	-	-	wzi50	KL15 (KL17,KL51,KL52)	Aph3-Ia*;AadA2*	-	-	ParC-84K;GyrA-83F;GyrA-87N	-	MphA	-	CatB4?	-	SulI	TetA	DfrA12	OXA-1;AmpH*	-	CTX-M-15	-	-	SHV-26*
573.14195	ST307	0	1	-	0	-	0	-	0	-	0	-	-	wzi173	KL102 (KL149,KL155)	StrB*;StrA*	-	-	ParC-80I;GyrA-83I;GyrA-87N	-	-	-	-	-	SulII	TetD	DfrA14	SHV-28*;AmpH*	-	CTX-M-15	-	-	TEM-30*
573.14196	ST307	0	1	-	0	-	0	-	0	-	0	-	-	wzi173	KL102 (KL149,KL155)	-	-	-	ParC-80I;GyrA-83I;GyrA-87N	-	-	-	-	-	-	-	-	SHV-28*;AmpH*	-	CTX-M-15	-	-	-
573.14197	ST307	0	2	-	0	-	0	-	0	-	0	-	-	wzi173	KL102 (KL149,KL155)	Aac3-IIa	-	-	ParC-80I;GyrA-83I;GyrA-87N	-	-	-	-	-	-	-	DfrA14	SHV-28*;AmpH*;OXA-9*	KPC-2	CTX-M-15	-	-	TEM-54*
573.14198	ST20	0	1	-	0	-	0	-	0	-	0	-	-	wzi84	KL28	AadA16*;StrB;StrA*;Aac3-IId*;Aph3-Ia	-	-	QnrB2*;Qnr-S1	-	MphA	-	FloR	Arr3	SulI;SulI;SulII*	TetA?	DfrA27	AmpH*	-	CTX-M-3	-	-	SHV-26*;TEM-30*
573.14199	ST405	1	1	ybt unknown	0	-	0	-	0	-	0	-	-	wzi424	KL151	StrB;StrA*;Aac3-IIa*	-	-	QnrB1?	-	-	-	CatB4?	-	SulII	TetA	DfrA14	AmpH*;OXA-1	-	CTX-M-15	-	SHV-76*	TEM-30*
573.14200	ST258	2	2	ybt 17; ICEKp10	267-1LV	clb 3	19	-	0	-	0	-	-	wzi154	KL107	AadA2;AadB;Aph3-Ia*	-	-	ParC-80I;GyrA-83I;GyrA-87N	-	MsrE;MphE*	-	CmlA1*;CatB3*	-	-	-	DfrA19*	AmpH*;FOX-5;CARB-3*;OXA-9*	KPC-2	-	-	SHV-11*	-
573.14201	ST1777	0	0	-	0	-	0	-	0	-	0	-	-	wzi113	KL111	-	-	-	Qnr-S1	-	MphA	-	FloR*	-	SulI	TetA?	DfrA14;DfrA1	LAP-2;SHV-36*;AmpH*	-	-	-	-	-
573.14202	ST307	0	1	-	0	-	0	-	0	-	0	-	-	wzi173	KL102 (KL149,KL155)	-	-	-	ParC-80I;GyrA-83I;GyrA-87N	-	-	-	CatA2*	-	-	TetD	DfrA14	SHV-28*;AmpH*	-	CTX-M-15	-	-	-
573.14203	ST16	0	1	-	0	-	0	-	0	-	0	-	-	wzi50	KL15 (KL17,KL51,KL52)	Aph3-Ia*;AadA2*	-	-	ParC-84K;GyrA-83F;GyrA-87N	-	MphA	-	CatB4*?	-	SulI	TetA	DfrA12	OXA-1;AmpH*	-	CTX-M-15	-	-	SHV-26*
573.14204	ST307	0	2	-	0	-	0	-	0	-	0	-	-	wzi173	KL102 (KL149,KL155)	StrB*;StrA*;Aac6-Ib;Aac3-IIa	-	-	ParC-80I;GyrA-83I;GyrA-87N	-	-	-	CatA2*	-	SulII	-	-	AmpH*;OXA-9*;SHV-28*	KPC-2	CTX-M-15	-	-	-
573.14205	ST20	0	0	-	0	-	0	-	0	-	0	-	-	wzi321	KL61	-	-	-	-	-	-	-	-	-	-	-	-	SHV-187;AmpH*	-	-	-	-	-
573.14206	ST258	0	2	-	0	-	0	-	0	-	0	-	-	wzi29	KL106	AadA2*;Aph3-Ia*;Aac6-Ib	-	-	ParC-80I;GyrA-83I	-	MphA	-	-	-	SulI	TetA*	DfrA12	AmpH*;OXA-9*	KPC-2	SHV-12	-	-	-
573.14207	ST307	0	1	-	0	-	0	-	0	-	0	-	-	wzi173	KL102 (KL149,KL155)	StrB*;StrA*;Aac3-IIa	-	-	ParC-80I;GyrA-83I;GyrA-87N	-	-	-	-	-	SulII	TetD	DfrA14	SHV-28*;AmpH*	-	CTX-M-15	-	-	TEM-30*
573.14208	ST16	0	1	-	0	-	0	-	0	-	0	-	-	wzi50	KL15 (KL17,KL51,KL52)	AadA2*;Aph3-Ia*	-	-	ParC-84K;GyrA-83F;GyrA-87N	-	MphA	-	CatB4?	-	SulI	TetA	DfrA12	AmpH*;OXA-1	-	CTX-M-15	-	-	SHV-26*
573.14209	ST307	0	1	-	0	-	0	-	0	-	0	-	-	wzi173	KL102 (KL149,KL155)	StrB*;StrA*;Aac3-IIa	-	-	ParC-80I;GyrA-83I;GyrA-87N	-	-	-	-	-	SulII	TetD	DfrA14	AmpH*;SHV-28*	-	CTX-M-15	-	-	-
573.14210	ST307	0	2	-	0	-	0	-	0	-	0	-	-	wzi173	KL102 (KL149,KL155)	StrB*;StrA*	-	-	ParC-80I;GyrA-83I;GyrA-87N	-	-	-	CatA2*	-	SulII	-	DfrA14	SHV-28*;AmpH*;OXA-9*	KPC-2	CTX-M-15	-	-	TEM-30*
573.14211	ST16	0	1	-	0	-	0	-	0	-	0	-	-	wzi50	KL15 (KL17,KL51,KL52)	AadA2*	-	-	ParC-84K;GyrA-83F;GyrA-87N	-	MphA	-	-	-	SulI	-	DfrA12	AmpH*	-	CTX-M-15	-	-	SHV-26*
573.14212	ST307	0	1	-	0	-	0	-	0	-	0	-	-	wzi173	KL102 (KL149,KL155)	Aac6-Ib;Aac3-IIa	-	-	ParC-80I;GyrA-83I;GyrA-87N	-	-	-	-	-	-	-	DfrA14	OXA-9*;AmpH*;SHV-28*	-	CTX-M-15	-	-	-
573.14213	ST258	0	0	-	0	-	0	-	0	-	0	-	-	wzi154	KL107	AadA1-pm*?;Aac6-Ib	-	-	ParC-80I;GyrA-83I	-	-	-	CmlA1*	-	SulIII;SulI	-	DfrA12	AmpH*	-	-	-	SHV-11	-
573.14214	ST14	1	2	ybt 14; ICEKp5	138-3LV	-	0	-	0	-	0	-	-	wzi2	KL2 (KL30)	Sat-2A;AadA2*;ArmA;AphA6*;Aac3-IId*;StrB*;AadA1-pm*?;StrA*	-	-	QnrB1?;ParC-80I;GyrA-83Y;GyrA-87G	-	MsrE;MphE*;EreA2*	-	CatB4;CatB4;CatA1*;CmlA5	Arr2	SulI;SulI*;SulII	-	DfrA1;DfrA12;DfrA14	AmpH*;SHV-28*;OXA-1;OXA-1;SHV-187*	NDM-1	CTX-M-15	-	-	-
573.14215	ST307	0	1	-	0	-	0	-	0	-	0	-	-	wzi173	KL102 (KL149,KL155)	-	-	-	ParC-80I;GyrA-83I;GyrA-87N	-	-	-	-	-	-	-	-	SHV-28*;AmpH*	-	CTX-M-15	-	-	-
573.14216	ST258	0	1	-	0	-	0	-	0	-	0	-	-	wzi154	KL107	AadA1-pm*?;Aac6-Ib	-	-	ParC-80I;GyrA-83I	-	-	-	CmlA1*	-	SulI;SulIII	-	DfrA12	AmpH*	-	SHV-12	-	-	-
573.14217	ST307	0	2	-	0	-	0	-	0	-	0	-	-	wzi173	KL102 (KL149,KL155)	AadA1-pm*?;Aac3-IIa	-	-	ParC-80I;GyrA-83I;GyrA-87N	-	-	-	-	-	SulI*	-	DfrA14	AmpH*;OXA-2;SHV-28*	GES-26;GES-19	CTX-M-15?	-	-	-
573.14218	ST258	0	0	-	0	-	0	-	0	-	0	-	-	wzi154	KL107	Aac6-Ib;Aac3-Iva*?	-	-	ParC-80I;GyrA-83I	-	-	-	CmlA1*	-	SulI;SulIII	-	DfrA12	AmpH*	-	-	-	SHV-11	-
573.14219	ST405	1	1	ybt unknown	0	-	0	-	0	-	0	-	-	wzi424	KL151	StrB;StrA*;Aac3-IIa*	-	-	QnrB1?	-	-	-	CatB4?	-	SulII	TetA	DfrA14	AmpH*;OXA-1	-	CTX-M-15	-	SHV-76*	TEM-30*
573.14220	ST307	0	2	-	0	-	0	-	0	-	0	-	-	wzi173	KL102 (KL149,KL155)	StrB*;StrA*	-	-	ParC-80I;GyrA-83I;GyrA-87N	-	-	-	CatA2*	-	SulII	-	DfrA14	AmpH*;OXA-9*;SHV-28*	KPC-2	CTX-M-15	-	-	TEM-30*
573.14221	ST42-1LV	0	1	-	0	-	0	-	0	-	0	-	-	wzi59	KL3	Aac3-IId*;AadA2*;Aph3-Ia*	MgrB-60%	-	ParC-80I;GyrA-83Y;GyrA-87Y	-	EreA2*;MphA	-	CatA1*;CatB4?;CmlA5*?	Arr2	SulI	TetD*;TetA	DfrA12	AmpH*;OXA-9;OXA-1	-	CTX-M-15	-	-	TEM-30*;SHV-26*
573.14222	ST307-1LV	0	2	-	0	-	0	-	0	-	0	-	-	wzi173	KL102 (KL149,KL155)	StrB*;StrA*;Aac3-IIa	-	-	ParC-80I;GyrA-83I;GyrA-87N	-	-	-	CatA2*	-	SulII	-	DfrA14	AmpH*;SHV-28*;OXA-9*	KPC-2	CTX-M-15	-	-	TEM-30*
573.14224	ST258	0	0	-	0	-	0	-	0	-	0	-	-	wzi154	KL107	AadA1-pm*?;AadA2;Aac6-Ib;Aph4-Ia;Aac3-Iva?	-	-	ParC-80I;GyrA-83I	-	-	-	CmlA1*	-	SulIII	-	-	AmpH*	-	-	-	SHV-11	-
573.14225	ST307-1LV	0	2	-	0	-	0	-	0	-	0	-	-	wzi173	KL102 (KL149,KL155)	StrB*;Aac3-IIa	-	-	ParC-80I;GyrA-83I;GyrA-87N	-	-	-	CatA2*	-	SulII*	-	DfrA14	AmpH*;SHV-28*;OXA-9*	KPC-2	CTX-M-15	-	-	TEM-54*
573.14226	ST258	2	2	ybt 17; ICEKp10	267-1LV	clb 3	19	-	0	-	0	-	-	wzi154	KL107	AadA2;Aph3-Ia*;AadB;Aac6-Ib	-	-	ParC-80I;GyrA-83I;GyrA-87N	-	MsrE*?;MphE*	-	CmlA1*	-	-	-	DfrA19*	FOX-5;AmpH*;CARB-3*;OXA-9*	KPC-2	-	-	SHV-11	-
573.14227	ST307-1LV	0	1	-	0	-	0	-	0	-	0	-	-	wzi173	KL102 (KL149,KL155)	Aac3-IIa	-	-	ParC-80I;GyrA-83I;GyrA-87N	-	-	-	-	-	-	TetD	DfrA14	SHV-28*;AmpH*	-	CTX-M-15	-	-	-
573.14228	ST258	0	2	-	0	-	0	-	0	-	0	-	-	wzi29	KL106	AadA2;Aac6-Ib;Aph3-Ia*	-	-	ParC-80I;GyrA-83I	-	MphA	-	CatA1*	-	SulI	-	DfrA12	AmpH*;OXA-9*	KPC-2*	SHV-12*	-	-	-
573.14229	ST17	1	2	ybt 15; ICEKp11	231	-	0	-	0	-	0	-	-	wzi141	KL25	-	-	-	-	-	-	-	-	-	-	-	-	SHV-187*;OXA-9*;AmpH*	KPC-2	-	-	-	TEM-54*
573.14230	ST258	0	1	-	0	-	0	-	0	-	0	-	-	wzi29	KL106	AadA2*;Aac6-Ib;Aph3-Ia*	-	-	ParC-80I;GyrA-83I	-	MphA	-	CatA1*	-	SulI	-	DfrA12	AmpH*	-	SHV-12	-	-	-
573.14231	ST14-1LV	1	2	ybt 14; ICEKp5	138	-	0	-	0	-	0	-	-	wzi2	KL2 (KL30)	Sat-2A;ArmA?;StrB*;StrA*;AadA1-pm*?;Aac3-IId*;AadA2*;AphA6*	-	-	QnrB1?;ParC-80I;GyrA-83Y;GyrA-87G	-	MsrE;MphE*;EreA2*	-	CmlA5;CatB4?;CatA1*	Arr2	SulII;SulI	-	DfrA1;DfrA12;DfrA14	AmpH*;OXA-1	NDM-1	CTX-M-15	-	SHV-11*?	-
573.14232	ST307	0	1	-	0	-	0	-	0	-	0	-	-	wzi173	KL102 (KL149,KL155)	StrB*;StrA*	MgrB-66%	-	ParC-80I;GyrA-83I;GyrA-87N	-	-	-	CatA2*	-	SulII	-	DfrA14	SHV-28*;AmpH*	-	CTX-M-15	-	-	TEM-30*
573.14233	ST258	2	0	ybt 17; ICEKp10	289-3LV	clb 3	17-2LV	-	0	-	0	-	-	wzi154	KL107	AadA1-pm*?;AadA2;Aph4-Ia;Aac3-Iva?	-	-	ParC-80I;GyrA-83I;GyrA-87N	-	-	-	CmlA1*	-	SulIII	-	-	AmpH*	-	-	-	SHV-11*	-
573.14234	ST307-1LV	0	2	-	0	-	0	-	0	-	0	-	-	wzi173	KL102 (KL149,KL155)	StrB*;StrA*;Aac3-IIa	-	-	ParC-80I;GyrA-83I;GyrA-87N	-	-	-	CatA2*	-	SulII	-	DfrA14	AmpH*;SHV-28*	KPC-2	CTX-M-15	-	-	TEM-30*
573.14235	ST15	1	0	ybt 10; ICEKp4	162	-	0	-	0	-	0	-	-	wzi24	KL24 (KL54,KL55)	AadA1-pm*?	MgrB-81%	-	ParC-80I;GyrA-83F;GyrA-87A	-	-	-	CatA1*	-	SulI*;SulII	TetA	DfrA15b*	AmpH*;SHV-28*	-	-	-	-	-
573.14236	ST307	0	2	-	0	-	0	-	0	-	0	-	-	wzi173	KL102 (KL149,KL155)	StrB*;StrA*;AadA2*;Aac3-IIa	-	-	ParC-80I;GyrA-83I;GyrA-87N	-	-	-	-	-	SulII;SulI	-	DfrA14;DfrA12	AmpH*;SHV-28*	KPC-3	CTX-M-15	-	-	-
573.14237	ST1602	0	1	-	0	-	0	-	0	-	0	-	-	wzi164	KL113?	StrB;StrA*;AadA2	-	-	-	-	MphA	-	CatB4?;CatA2*	-	SulII;SulI	TetB*	DfrA12	OXA-1;AmpH*	-	CTX-M-15	-	OKP-B-19*?	TEM-30*
573.14238	ST307	0	2	-	0	-	0	-	0	-	0	-	-	wzi173	KL102 (KL149,KL155)	Aac3-IIa	-	-	ParC-80I;GyrA-83I;GyrA-87N	-	-	-	-	-	-	-	DfrA14	AmpH*;SHV-28*;OXA-9*	KPC-2	CTX-M-15	-	-	TEM-54*
573.14241	ST258	2	1	ybt 17; ICEKp10	289-2LV	clb 3	17-2LV	-	0	-	0	-	-	wzi154	KL107	Aph4-Ia;Aac3-Iva?;AadA24?;Aph3-Ia*	-	-	ParC-80I;GyrA-83I;GyrA-87N	-	MphA	-	CatA1*;CmlA1*	-	SulIII;SulI	-	DfrA12	AmpH*	-	SHV-12	-	-	-
573.14242	ST258	0	2	-	0	-	0	-	0	-	0	-	-	wzi29	KL106	Aac6-Ib;AadA2;Aph3-Ia*	-	-	ParC-80I;GyrA-83I	-	MphA	-	CatA1*	-	SulI	-	DfrA12	AmpH*;OXA-9*	KPC-2	-	-	SHV-11	-
573.14243	ST258	0	2	-	0	-	0	-	0	-	0	-	-	wzi29	KL106	AadA2;Aph3-Ia*;Aac6-Ib	-	-	ParC-80I;GyrA-83I	-	MphA	-	CatA1*	-	SulI	-	DfrA12	AmpH*;OXA-9*	KPC-2	SHV-12	-	-	-
573.14244	ST307	0	1	-	0	-	0	-	0	-	0	-	-	wzi173	KL102 (KL149,KL155)	StrB*;StrA*;Aac3-IIa	-	-	ParC-80I;GyrA-83I;GyrA-87N	-	-	-	-	-	SulII	-	DfrA14	AmpH*;SHV-28*	-	CTX-M-15	-	-	TEM-30*
573.14245	ST392	0	1	-	0	-	0	-	0	-	0	-	-	wzi187	KL27	StrB;StrA*;Aac3-IIa*	-	-	QnrB1?;ParC-80I;GyrA-83I	-	-	-	CatB4?	-	SulII	-	DfrA14	AmpH*;SHV-67*;OXA-1	-	CTX-M-15	-	-	TEM-30*
573.14246	ST307-1LV	0	2	-	0	-	0	-	0	-	0	-	-	wzi173	KL102 (KL149,KL155)	Aac3-IIa	-	-	ParC-80I;GyrA-83I;GyrA-87N	-	-	-	CatA2*	-	-	TetD	DfrA14	AmpH*;SHV-28*;OXA-9*	KPC-2	CTX-M-15	-	-	-
573.14247	ST307	0	2	-	0	-	0	-	0	-	0	-	-	wzi173	KL102 (KL149,KL155)	Aac3-IIa;StrB*;StrA*	-	-	ParC-80I;GyrA-83I;GyrA-87N	-	-	-	CatA2*	-	SulII	-	DfrA14	OXA-9*;AmpH*;SHV-28*	KPC-2	CTX-M-15	-	-	TEM-30*
573.14248	ST307	0	1	-	0	-	0	-	0	-	0	-	-	wzi173	KL102 (KL149,KL155)	StrB*;StrA*;Aac3-IIa	-	-	ParC-80I;GyrA-83I;GyrA-87N	-	-	-	-	-	SulII	TetD	DfrA14	AmpH*;SHV-28*	-	CTX-M-15	-	-	-
573.14249	ST307-1LV	0	1	-	0	-	0	-	0	-	0	-	-	wzi173	KL102 (KL149,KL155)	StrB;StrA*;Aac3-IIa*	-	-	QnrB1?;ParC-80I;GyrA-83I	-	-	-	CatB4?	-	SulII	TetA	DfrA14	AmpH*;OXA-1;SHV-28*	-	CTX-M-15	-	-	TEM-30*
573.14250	ST258-1LV	0	2	-	0	-	0	-	0	-	0	-	-	wzi29	KL106	AadA2;Aph3-Ia*;Aac6-Ib	-	-	ParC-80I;GyrA-83I	-	MphA	-	CatA1*	-	SulI	-	DfrA12	AmpH*;OXA-9*	KPC-2	SHV-12*	-	-	-
573.14251	ST258	0	2	-	0	-	0	-	0	-	0	-	-	wzi29	KL106	Aac6-Ib;AadA2*;Aph3-Ia*	-	-	ParC-80I;GyrA-83I	-	MphA	-	CatA1*	-	SulI	-	DfrA12	AmpH*;OXA-9*	KPC-2	SHV-12*	-	-	-
573.14252	ST307	0	1	-	0	-	0	-	0	-	0	-	-	wzi173	KL102 (KL149,KL155)	StrB*;StrA*	-	-	ParC-80I;GyrA-83I;GyrA-87N	-	-	-	-	-	SulII	-	DfrA14	SHV-28*;AmpH*;OXA-9*	-	CTX-M-15	-	-	TEM-30*
573.14253	ST307	0	2	-	0	-	0	-	0	-	0	-	-	wzi173	KL102 (KL149,KL155)	-	-	-	ParC-80I;GyrA-83I;GyrA-87N	-	-	-	-	-	-	-	DfrA14	SHV-28*;AmpH*;OXA-9*	KPC-2	CTX-M-15	-	-	TEM-54*
573.14254	ST258	0	3	-	0	-	0	-	0	-	0	-	-	wzi29	KL106	AadA2*;Aac6-Ib;Aph3-Ia*	MgrB-81%	-	ParC-80I;GyrA-83I	-	MphA	-	CatA1*	-	SulI	-	DfrA12	AmpH*	KPC-2*	SHV-12*	-	-	-
573.14255	ST258	0	3	-	0	-	0	-	0	-	0	-	-	wzi29	KL106	AadA2*;Aph3-Ia*;Aac6-Ib	MgrB-81%	-	ParC-80I;GyrA-83I	-	MphA	-	CatA1*	-	SulI	-	DfrA12	OXA-9*;AmpH*	KPC-2	SHV-12	-	-	-
573.14256	ST258	0	2	-	0	-	0	-	0	-	0	-	-	wzi29	KL106	Aac6-Ib;Aph3-Ia*	-	-	ParC-80I;GyrA-83I	-	-	-	-	-	-	-	-	AmpH*;OXA-9*	KPC-2	SHV-12	-	-	-
573.14257	ST16	0	1	-	0	-	0	-	0	-	0	-	-	wzi50	KL15 (KL17,KL51,KL52)	AadA2*;Aph3-Ia*	-	-	ParC-84K;GyrA-83F;GyrA-87N	-	MphA	-	CatB4?	-	SulI	TetA	DfrA12	AmpH*;OXA-1	-	CTX-M-15	-	-	SHV-26*
573.14258	ST16	0	1	-	0	-	0	-	0	-	0	-	-	wzi50	KL15 (KL17,KL51,KL52)	AadA2*;Aph3-Ia*	-	-	ParC-84K;GyrA-83F;GyrA-87N	-	MphA	-	CatB4?	-	SulI	TetA	DfrA12	AmpH*;OXA-1	-	CTX-M-15	-	-	SHV-26*
573.14259	ST16	0	1	-	0	-	0	-	0	-	0	-	-	wzi50	KL15 (KL17,KL51,KL52)	Aph3-Ia*;AadA2*	-	-	ParC-84K;GyrA-83F;GyrA-87N	-	MphA	-	CatB4?	-	SulI	TetA	DfrA12	OXA-1;AmpH*	-	CTX-M-15	-	-	SHV-26*
573.14260	ST258-1LV	0	2	-	0	-	0	-	0	-	0	-	-	wzi29	KL106	AadA2;Aac6-Ib;Aph3-Ia*	-	-	ParC-80I;GyrA-83I	-	MphA	-	CatA1*	-	SulI	-	DfrA12	AmpH*;OXA-9*	KPC-2	-	-	SHV-11	-
573.14261	ST258-1LV	0	0	-	0	-	0	-	0	-	0	-	-	wzi29	KL106	AadA2*;Aac6-Ib;Aph3-Ia*	-	-	ParC-80I;GyrA-83I	-	MphA	-	CatA1*	-	SulI	-	DfrA12	AmpH*	-	-	-	SHV-11*	-
573.14262	ST307	0	1	-	0	-	0	-	0	-	0	-	-	wzi173	KL102 (KL149,KL155)	StrB*;StrA*;Aac3-IIa	-	-	ParC-80I;GyrA-83I;GyrA-87N	-	-	-	-	-	SulII	TetD	DfrA14	AmpH*;SHV-28*	-	CTX-M-15	-	-	-
573.14263	ST258-1LV	0	2	-	0	-	0	-	0	-	0	-	-	wzi29	KL106	AadA2;Aph3-Ia*;Aac6-Ib	-	-	ParC-80I;GyrA-83I	-	MphA	-	CatA1*	-	SulI	-	DfrA12	AmpH*;OXA-9*	KPC-2	-	-	SHV-11	-
573.14264	ST307	0	2	-	0	-	0	-	0	-	0	-	-	wzi173	KL102 (KL149,KL155)	Aac3-IIa	-	-	ParC-80I;GyrA-83I;GyrA-87N	-	-	-	-	-	-	-	DfrA14	AmpH*;OXA-9*;SHV-28*	KPC-2	CTX-M-15	-	TEM-55*	-
573.14265	ST15	1	0	ybt 10; ICEKp4	162	-	0	-	0	-	0	-	-	wzi24	KL24 (KL54,KL55)	Aac3-IIa*;AadA1-pm*?	MgrB-81%	-	ParC-80I;GyrA-83F;GyrA-87A	-	-	-	CatA1*;CatB4?	-	SulI*	-	DfrA15b*	OXA-1;AmpH*;SHV-28*	-	-	-	-	-
573.14266	ST258	0	3	-	0	-	0	-	0	-	0	-	-	wzi29	KL106	AadA2*;Aph3-Ia*;Aac6-Ib	MgrB-81%	-	ParC-80I;GyrA-83I	-	MphA	-	CatA1*	-	SulI	-	DfrA12	AmpH*;OXA-9*	KPC-2	SHV-12*	-	-	-
573.14267	ST147	0	1	-	0	-	0	-	0	-	0	-	-	wzi64	KL64	Aac3-IIa*;StrB;StrA*	-	-	QnrB1?;ParC-80I;GyrA-83I	-	-	-	CatB4?	-	SulII	TetA	DfrA14	OXA-1;SHV-67*;AmpH*	-	CTX-M-15	-	-	TEM-30*
573.14268	ST307	0	2	-	0	-	0	-	0	-	0	-	-	wzi173	KL102 (KL149,KL155)	Aac3-IIa	-	-	ParC-80I;GyrA-83I;GyrA-87N	-	-	-	-	-	-	TetD	DfrA14	AmpH*;SHV-28*;OXA-9*	KPC-2	CTX-M-15	-	-	-
573.14269	ST258	0	2	-	0	-	0	-	0	-	0	-	-	wzi29	KL106	Aac6-Ib;Aph3-Ia*;AadA2	-	-	ParC-80I;GyrA-83I	-	MphA	-	CatA1*	-	SulI	-	DfrA12	SHV-187*;AmpH*;OXA-9*	KPC-2	-	-	-	-
573.14270	ST307	0	1	-	0	-	0	-	0	-	0	-	-	wzi173	KL102 (KL149,KL155)	-	-	-	ParC-80I;GyrA-83I;GyrA-87N	-	-	-	-	-	-	-	-	SHV-28*;AmpH*	-	CTX-M-15	-	-	-
573.14271	ST13	2	1	ybt 17; ICEKp10	267-1LV	clb 3	19-1LV	-	0	-	0	-	-	0	-	Aph3-Ia*;AadA2*	MgrB-89%	-	ParC-80I;GyrA-83F;GyrA-87N	-	MphA	-	CatB4?	-	SulI	TetA	DfrA12	AmpH*;OXA-1	-	CTX-M-15;SHV-5	-	-	-
573.14272	ST273	0	0	-	0	-	0	-	0	-	0	-	-	wzi174	KL74	AadA16*;StrB;StrA*;Aac3-IId*;Aph3-Ia	-	-	ParC-80I;GyrA-83I	-	MphA	-	FloR*	Arr3	SulI;SulII*	TetA	DfrA27	AmpH*;SHV-67*	-	-	-	-	-
573.14273	ST307	0	1	-	0	-	0	-	0	-	0	-	-	wzi173	KL102 (KL149,KL155)	Aac3-IIa	-	-	ParC-80I;GyrA-83I;GyrA-87N	-	-	-	CatA2*	-	-	TetD	DfrA14	AmpH*;SHV-28*	-	CTX-M-15	-	-	-
573.14274	ST307-1LV	0	1	-	0	-	0	-	0	-	0	-	-	wzi173	KL102 (KL149,KL155)	Aac3-IIa*?	-	-	ParC-80I;GyrA-83I;GyrA-87N	-	-	-	CatA2*	-	-	TetD	DfrA14	AmpH*;SHV-28*	-	CTX-M-15	-	-	-
573.14275	ST307-1LV	0	1	-	0	-	0	-	0	-	0	-	-	wzi173	KL102 (KL149,KL155)	StrB*;StrA*	-	-	ParC-80I;GyrA-83I;GyrA-87N	-	-	-	CatA2*	-	SulII	-	DfrA14	SHV-28*;AmpH*	-	CTX-M-15	-	-	TEM-30*
573.14276	ST462	0	1	-	0	-	0	-	0	-	0	-	-	wzi173	KL102 (KL149,KL155)	StrB;StrA*;Aac3-IId*	-	-	Qnr-S1	-	-	-	CatA2*	-	SulI;SulII	TetD;TetA	DfrA1	AmpH*;SHV-187*;LAP-2	-	CTX-M-14	-	-	-
573.14277	ST258-1LV	0	2	-	0	-	0	-	0	-	0	-	-	wzi29	KL106	Aac6-Ib;Aph3-Ia*;AadA2*	-	-	ParC-80I;GyrA-83I	-	MphA	-	CatA1*	-	SulI	-	DfrA12	OXA-9*;AmpH*	KPC-2	-	-	SHV-11*	-
573.14278	ST307	0	1	-	0	-	0	-	0	-	0	-	-	wzi173	KL102 (KL149,KL155)	Aac3-IIa	-	-	ParC-80I;GyrA-83I;GyrA-87N	-	-	-	CatA2*	-	-	TetD	DfrA14	AmpH*;SHV-28*	-	CTX-M-15	-	-	-
573.14279	ST15	1	1	ybt 10; ICEKp4	162	-	0	-	0	-	0	-	-	wzi24	KL24 (KL54,KL55)	AadA1-pm*?;StrB;StrA*;Aac3-IIa*	MgrB-81%	-	ParC-80I;GyrA-83F;GyrA-87A	-	-	-	CatB4?;CatA1*	-	SulI*;SulII	TetA	DfrA15b*	AmpH*;SHV-28*;OXA-1	-	CTX-M-15	-	-	TEM-30*
573.14280	ST258	0	2	-	0	-	0	-	0	-	0	-	-	wzi29	KL106	AadA2*;Aac6-Ib	-	-	ParC-80I;GyrA-83I	-	-	-	-	-	SulI	TetA*	DfrA12	OXA-9*;AmpH*	KPC-2	SHV-12	-	-	TEM-54*
573.14281	ST258-1LV	0	2	-	0	-	0	-	0	-	0	-	-	wzi29	KL106	Aac6-Ib;AadA2*;Aph3-Ia*	-	-	ParC-80I;GyrA-83I	-	MphA	-	CatA1*	-	SulI	-	DfrA12	OXA-9*;AmpH*	KPC-2	-	-	SHV-11	-
573.14282	ST258	2	1	ybt 17; ICEKp10	289-2LV	clb 3	17-2LV	-	0	-	0	-	-	wzi154	KL107	AadA2*	-	-	ParC-80I;GyrA-83I;GyrA-87N	-	MphA	-	-	-	SulI	TetA	DfrA12	SHV-187*;OXA-1;AmpH*	-	CTX-M-15	-	-	-
573.14283	ST258	2	1	ybt 17; ICEKp10	289-2LV	clb 3	17-2LV	-	0	-	0	-	-	wzi154	KL107	AadA2*	-	-	ParC-80I;GyrA-83I;GyrA-87N	-	MphA	-	-	-	SulI	TetA	DfrA12	AmpH*;OXA-1	-	CTX-M-15;SHV-12*	-	-	-
573.14284	ST307	0	2	-	0	-	0	-	0	-	0	-	-	wzi173	KL102 (KL149,KL155)	Aac3-IIa;StrB*;StrA*	-	-	ParC-80I;GyrA-83I;GyrA-87N	-	-	-	CatA2*	-	SulII	-	DfrA14	OXA-9*;AmpH*;SHV-28*	KPC-2	CTX-M-15	-	-	TEM-30*
573.14285	ST307	0	1	-	0	-	0	-	0	-	0	-	-	wzi173	KL102 (KL149,KL155)	StrB*;StrA*	MgrB-66%	-	ParC-80I;GyrA-83I;GyrA-87N	-	-	-	CatA2*	-	SulII	-	DfrA14	SHV-28*;AmpH*	-	CTX-M-15	-	-	TEM-30*
573.14286	ST307	0	1	-	0	-	0	-	0	-	0	-	-	wzi173	KL102 (KL149,KL155)	StrB*;StrA*;Aac3-IIa	-	-	ParC-80I;GyrA-83I;GyrA-87N	-	-	-	-	-	SulII	TetD	DfrA14	AmpH*;SHV-28*	-	CTX-M-15	-	-	-
573.14287	ST307-1LV	0	1	-	0	-	0	-	0	-	0	-	-	wzi173	KL102 (KL149,KL155)	Aac3-IIa;AadA1-pm*?	-	-	ParC-80I;GyrA-83I;GyrA-87N	-	-	-	-	-	SulI	-	DfrA1*	AmpH*;SHV-28*	-	CTX-M-15	-	-	TEM-30*
573.14288	ST258	2	1	ybt 17; ICEKp10	289-2LV	clb 3	17-2LV	-	0	-	0	-	-	wzi154	KL107	-	-	-	ParC-80I;GyrA-83I;GyrA-87N	-	-	-	-	-	-	TetA	-	AmpH*;OXA-1	-	CTX-M-15;SHV-12	-	-	-
573.14289	ST258	2	1	ybt 17; ICEKp10	289-2LV	clb 3	17-2LV	-	0	-	0	-	-	wzi154	KL107	AadA2*	-	-	ParC-80I;GyrA-83I;GyrA-87N	-	MphA	-	-	-	SulI	TetA	DfrA12	AmpH*;OXA-1	-	CTX-M-15	-	SHV-11*	-
573.14290	ST307	0	2	-	0	-	0	-	0	-	0	-	-	wzi173	KL102 (KL149,KL155)	Aac3-IIa;StrB*;StrA*	-	-	ParC-80I;GyrA-83I;GyrA-87N	-	-	-	CatA2*	-	SulII	-	DfrA14	AmpH*;OXA-9*;SHV-28*	KPC-2	CTX-M-15	-	-	TEM-30*
573.14291	ST307	0	2	-	0	-	0	-	0	-	0	-	-	wzi173	KL102 (KL149,KL155)	-	-	-	ParC-80I;GyrA-83I;GyrA-87N	-	-	-	-	-	-	-	DfrA14	SHV-28*;AmpH*;OXA-9*	KPC-2	CTX-M-15	-	-	TEM-54*
573.14292	ST307	0	2	-	0	-	0	-	0	-	0	-	-	wzi173	KL102 (KL149,KL155)	Aac3-IIa	-	-	ParC-80I;GyrA-83I;GyrA-87N	-	-	-	-	-	-	-	DfrA14	SHV-28*;AmpH*	KPC-2	CTX-M-15	-	-	-
573.14293	ST258	2	1	ybt 17; ICEKp10	289-2LV	clb 3	17-2LV	-	0	-	0	-	-	wzi154	KL107	AadA2*	-	-	ParC-80I;GyrA-83I;GyrA-87N	-	MphA	-	-	-	SulI	-	DfrA12	AmpH*;OXA-1	-	CTX-M-15	-	SHV-11	-
573.14294	ST15	1	1	ybt 10; ICEKp4	162-2LV	-	0	-	0	-	0	-	-	wzi24	KL24 (KL54,KL55)	Aac3-IIa*;AadA1-pm*?;StrB;StrA*	MgrB-81%	-	ParC-80I;GyrA-83F;GyrA-87A	-	-	-	CatB4?;CatA1*	-	SulI*;SulII	TetA	DfrA15b*	OXA-1;AmpH*;SHV-28*	-	CTX-M-15	-	-	TEM-30*
573.14295	ST13	2	1	ybt 17; ICEKp10	259-3LV	clb 3	19-1LV	-	0	-	0	-	-	wzi40	KL3	AadA2*;Aph3-Ia*	MgrB-89%	-	ParC-80I;GyrA-83F;GyrA-87N	-	MphA	-	CatB4?	-	SulI	TetA	DfrA12	AmpH*;OXA-1	-	SHV-5;CTX-M-15	-	-	-
573.14296	ST307	0	2	-	0	-	0	-	0	-	0	-	-	wzi173	KL102 (KL149,KL155)	StrB*;StrA*;Aac3-IIa	-	-	ParC-80I;GyrA-83I;GyrA-87N	-	-	-	CatA2*	-	SulII	-	DfrA14	AmpH*;SHV-28*;OXA-9*	KPC-2	CTX-M-15	-	TEM-55*	-
573.14297	ST1444	0	1	-	0	-	0	-	0	-	0	-	-	wzi236	KL10	-	-	-	-	-	-	-	-	-	-	-	DfrA14	AmpH*	-	CTX-M-3	-	-	SHV-26
573.14298	ST16	0	1	-	0	-	0	-	0	-	0	-	-	wzi50	KL15 (KL17,KL51,KL52)	AadA2*	-	-	ParC-84K;GyrA-83F;GyrA-87N	-	MphA	-	CatB4	-	SulI	TetA	DfrA12	OXA-1;AmpH*	-	CTX-M-15	-	-	SHV-26*
573.14299	ST258	0	1	-	0	-	0	-	0	-	0	-	-	wzi154	KL107	Aac6-Ib	-	-	ParC-80I;GyrA-83I	-	-	-	-	-	-	-	-	AmpH*	-	SHV-12*	-	-	TEM-54*
573.14300	ST307	0	1	-	0	-	0	-	0	-	0	-	-	wzi173	KL102 (KL149,KL155)	StrB;StrA*	-	-	QnrB1?;ParC-80I;GyrA-83I	-	-	-	CatB4?	-	SulII	TetA	DfrA14	SHV-28*;AmpH*;OXA-1	-	CTX-M-15	-	-	TEM-30*
573.14301	ST14	1	3	ybt 14; ICEKp5	138	-	0	-	0	-	0	-	-	wzi2	KL2 (KL30)	Sat-2A;AadA2*;ArmA;AphA6*	MgrB-64%	-	QnrB1?;ParC-80I;GyrA-83Y;GyrA-87G	-	MsrE;MphE*	-	CatB4?;CatA1*	-	SulI	-	DfrA1;DfrA14;DfrA12	AmpH*;SHV-28*;OXA-1	NDM-1	-	-	-	-
573.14302	ST17	1	0	ybt 10; ICEKp4	20-1LV	-	0	-	0	-	0	-	-	wzi141	KL25	AadA1-pm?	-	-	-	-	-	-	-	-	SulI	TetD	-	AmpH*;SHV-187*	-	-	-	-	-
573.14303	ST307	0	1	-	0	-	0	-	0	-	0	-	-	wzi173	KL102 (KL149,KL155)	Aac3-IIa	-	-	ParC-80I;GyrA-83I;GyrA-87N	-	-	-	-	-	-	-	DfrA14	OXA-9*;AmpH*;SHV-28*	-	CTX-M-15	-	-	TEM-54*
573.14304	ST15	1	1	ybt 10; ICEKp4	162	-	0	-	0	-	0	-	-	wzi24	KL24 (KL54,KL55)	AadA1-pm*?;StrB;StrA*;Aac3-IIa*	MgrB-81%	-	ParC-80I;GyrA-83F;GyrA-87A	-	-	-	CatB4?;CatA1*	-	SulI*;SulII	TetA	DfrA15b*	SHV-28*;AmpH*;OXA-1	-	CTX-M-15	-	-	TEM-30*
573.14305	ST14	0	0	-	0	-	0	-	0	-	0	-	-	wzi2	KL2 (KL30)	-	-	-	-	-	-	-	-	-	-	TetD	-	SHV-28*;AmpH*	-	-	-	-	-
573.14306	ST258	0	2	-	0	-	0	-	0	-	0	-	-	wzi29	KL106	AadA2*;Aph3-Ia*;Aac6-Ib	-	-	ParC-80I;GyrA-83I	-	MphA	-	CatA1*	-	SulI	-	DfrA12	AmpH*;OXA-9*	KPC-2	SHV-12	-	-	TEM-54*
573.14307	ST258	0	2	-	0	-	0	-	0	-	0	-	-	wzi29	KL106	AadA2;Aph3-Ia*;Aac6-Ib*	-	-	ParC-80I;GyrA-83I	-	MphA	-	CatA1*	-	SulI	-	DfrA12	OXA-9*;AmpH*	KPC-2	-	-	SHV-11	-
573.14308	ST258	0	0	-	0	-	0	-	0	-	0	-	-	wzi29	KL106	AadA2*;Aac6-Ib;Aph3-Ia*	-	-	ParC-80I;GyrA-83I	-	MphA	-	CatA1*	-	SulI	-	DfrA12	AmpH*	-	-	-	SHV-11	-
573.14309	ST628	0	0	-	0	-	0	-	0	-	0	-	-	wzi426	KL?	-	-	-	-	-	-	-	-	-	-	-	-	AmpH*	-	-	-	-	SHV-26*
573.14310	ST307	0	1	-	0	-	0	-	0	-	0	-	-	wzi173	KL102 (KL149,KL155)	Aac3-IIa	-	-	ParC-80I;GyrA-83I;GyrA-87N	-	-	-	-	-	-	TetD	DfrA14	AmpH*;SHV-28*	-	CTX-M-15	-	-	-
573.14311	ST307	0	3	-	0	-	0	-	0	-	0	-	-	wzi173	KL102 (KL149,KL155)	StrB*;StrA*;Aac3-IIa	MgrB-85%	-	ParC-80I;GyrA-83I;GyrA-87N	-	-	-	-	-	SulII	TetD	DfrA14	AmpH*;SHV-28*;OXA-9*	KPC-2	CTX-M-15	-	-	TEM-79*
573.14312	ST15	1	0	ybt 10; ICEKp4	162-3LV	-	0	-	0	-	0	-	-	wzi24	KL24 (KL54,KL55)	AadA1-pm*?	MgrB-81%	-	ParC-80I;GyrA-83F;GyrA-87A	-	-	-	CatA1*	-	SulI*	TetA	DfrA15b*	OXA-1;SHV-28*;AmpH*	-	-	-	-	-
573.14313	ST258	0	2	-	0	-	0	-	0	-	0	-	-	wzi29	KL106	Aph3-Ia*;AadA2;Aac6-Ib	-	-	ParC-80I;GyrA-83I	-	MphA	-	CatA1*	-	SulI	-	DfrA12	OXA-9*;AmpH*	KPC-2	SHV-12*	-	-	-
573.14314	ST307	0	2	-	0	-	0	-	0	-	0	-	-	wzi173	KL102 (KL149,KL155)	StrB*;StrA*;Aac6-Ib;Aac3-IIa	-	-	ParC-80I;GyrA-83I;GyrA-87N	-	-	-	CatA2*	-	SulII	TetD	DfrA14	OXA-9*;SHV-28*;AmpH*	KPC-2	CTX-M-15	-	-	-
573.14315	ST258	0	2	-	0	-	0	-	0	-	0	-	-	wzi29	KL106	Aph3-Ia*;AadA2*;Aac6-Ib	-	-	ParC-80I;GyrA-83I	-	MphA	-	CatA1*	-	SulI	-	DfrA12	OXA-9*;AmpH*	KPC-2	-	-	SHV-11	-
573.14316	ST307	0	2	-	0	-	0	-	0	-	0	-	-	wzi173	KL102 (KL149,KL155)	StrB*;StrA*	-	-	ParC-80I;GyrA-83I;GyrA-87N	-	-	-	CatA2*	-	SulII	TetD	DfrA14	SHV-28*;AmpH*	KPC-2	CTX-M-15	-	-	TEM-30*
573.14317	ST258	0	2	-	0	-	0	-	0	-	0	-	-	wzi29	KL106	Aac6-Ib;AadA2;Aph3-Ia*	-	-	ParC-80I;GyrA-83I	-	MphA	-	CatA1*	-	SulI	-	DfrA12	AmpH*;OXA-9*	KPC-2	-	-	SHV-11	-
573.14319	ST307	0	1	-	0	-	0	-	0	-	0	-	-	wzi173	KL102 (KL149,KL155)	Aac3-IIa	-	-	ParC-80I;GyrA-83I;GyrA-87N	-	-	-	-	-	-	-	-	SHV-28*;AmpH*	-	CTX-M-15	-	-	TEM-30*
573.14320	ST16	0	2	-	0	-	0	-	0	-	0	-	-	wzi50	KL15 (KL17,KL51,KL52)	AadA2*;Aph3-Ia*	-	-	ParC-84K;GyrA-83F;GyrA-87N	-	MphA	-	CatB4?	-	SulI	TetA	DfrA12	AmpH*;OXA-9*;OXA-1	KPC-2	CTX-M-15	-	-	SHV-26*;TEM-54*
573.14321	ST258	0	2	-	0	-	0	-	0	-	0	-	-	wzi29	KL106	AadA2;Aac6-Ib;Aph3-Ia*	-	-	ParC-80I;GyrA-83I	-	MphA	-	CatA1*	-	SulI	-	DfrA12	OXA-9*;AmpH*	KPC-2	SHV-12*	-	-	-
573.14322	ST307	0	1	-	0	-	0	-	0	-	0	-	-	wzi173	KL102 (KL149,KL155)	Aac3-IIa	-	-	ParC-80I;GyrA-83I;GyrA-87N	-	-	-	-	-	-	-	-	SHV-28*;AmpH*	-	CTX-M-15	-	-	TEM-30*
573.14323	ST258	0	0	-	0	-	0	-	0	-	0	-	-	wzi29	KL106	AadA2*;Aac6-Ib;Aph3-Ia*	-	-	ParC-80I;GyrA-83I	-	MphA	-	CatA1*	-	SulI	-	DfrA12	AmpH*	-	-	-	SHV-11	-
573.14324	ST551	0	1	-	0	-	0	-	0	-	0	-	-	wzi18	KL18	StrB;StrA*;Aac3-IIa*	-	-	QnrB1?	-	-	-	CatB4?	-	SulII	TetA	DfrA14	SHV-187*;AmpH*	-	CTX-M-15	-	-	TEM-30*
573.14325	ST307	0	1	-	0	-	0	-	0	-	0	-	-	wzi173	KL102 (KL149,KL155)	StrB*;StrA*;Aac3-IIa;Aac6-Ib	-	-	ParC-80I;GyrA-83I;GyrA-87N	-	-	-	CatA2*	-	SulII	TetD	DfrA14	AmpH*;SHV-28*	-	CTX-M-15	-	-	TEM-30*
573.14326	ST307-1LV	0	1	-	0	-	0	-	0	-	0	-	-	wzi173	KL102 (KL149,KL155)	AadA2*	-	-	ParC-80I;GyrA-83I;GyrA-87N	-	MphA	-	CatB4?	-	SulI	-	DfrA12	AmpH*;SHV-28*;OXA-1	-	CTX-M-15	-	-	-
573.14327	ST36	1	1	ybt 10; ICEKp4	71	-	0	-	0	-	0	-	-	wzi27	KL27	AadA16*	-	FosA	QnrB17*	-	-	-	-	Arr3	SulI;SulI*	-	DfrA27	AmpH*	-	CTX-M-98;SHV-13*	-	-	-
573.14329	ST258	0	3	-	0	-	0	-	0	-	0	-	-	wzi29	KL106	AadA2*;Aph3-Ia*;Aac6-Ib	MgrB-66%	-	ParC-80I;GyrA-83I	-	MphA	-	CatA1*	-	SulI	-	DfrA12	AmpH*;OXA-9*	KPC-2	SHV-12	-	-	-
573.14331	ST307-1LV	0	1	-	0	-	0	-	0	-	0	-	-	wzi173	KL102 (KL149,KL155)	AadA2*	-	-	ParC-80I;GyrA-83I;GyrA-87N	-	MphA	-	CatB4?	-	SulI	-	DfrA12	SHV-28*;AmpH*;OXA-1	-	CTX-M-15	-	-	-
573.14332	ST16	0	1	-	0	-	0	-	0	-	0	-	-	wzi50	KL15 (KL17,KL51,KL52)	AadA2*;Aph3-Ia*	-	-	ParC-84K;GyrA-83F;GyrA-87N	-	MphA	-	CatB4?	-	SulI	TetA	DfrA12	AmpH*	-	CTX-M-15	-	-	SHV-26*
573.14333	ST307	0	1	-	0	-	0	-	0	-	0	-	-	wzi173	KL102 (KL149,KL155)	Aac3-IIa	-	-	ParC-80I;GyrA-83I;GyrA-87N	-	-	-	-	-	-	-	-	SHV-28*;AmpH*	-	CTX-M-15	-	-	TEM-30*
573.14334	ST20	0	0	-	0	-	0	-	0	-	0	-	-	wzi84	KL28	AadB	-	-	-	-	-	-	-	-	SulI*	-	-	AmpH*;OXA-2;SHV-187	-	-	-	-	-
573.14335	ST15	1	1	ybt 10; ICEKp4	162	-	0	-	0	-	0	-	-	wzi24	KL24 (KL54,KL55)	AadA1-pm*?;StrB;StrA*;Aac3-IIa*	MgrB-81%	-	ParC-80I;GyrA-83F;GyrA-87A	-	-	-	CatB4?	-	SulI*;SulII	TetA	DfrA15b*	AmpH*;SHV-28*;OXA-1	-	CTX-M-15	-	-	TEM-30*
573.14336	ST16	1	1	ybt 9; ICEKp3	174-1LV	-	0	-	0	-	0	-	-	wzi50	KL15 (KL17,KL51,KL52)	-	-	-	ParC-84K;GyrA-83F;GyrA-87N	-	-	-	CatB4?	Arr2	-	TetA	-	AmpH*;OXA-1	-	CTX-M-15	-	-	SHV-26*
573.14337	ST16	0	1	-	0	-	0	-	0	-	0	-	-	wzi50	KL15 (KL17,KL51,KL52)	AadA2*	-	-	ParC-84K;GyrA-83F;GyrA-87N	-	MphA	-	-	-	SulI	-	DfrA12	AmpH*	-	CTX-M-15	-	-	SHV-26*
573.14338	ST2352-2LV	0	1	-	0	-	0	-	0	-	0	-	-	wzi231	KL101	Aac6-IIc;StrB;StrA*	-	-	Qnr-A1*	-	EreA2?	-	-	-	-	TetD	DfrA19*	AmpH*	-	SHV-12	-	OKP-B-3	-
573.14339	ST307	0	2	-	0	-	0	-	0	-	0	-	-	wzi173	KL102 (KL149,KL155)	Aac3-IIa	-	-	ParC-80I;GyrA-83I;GyrA-87N	-	-	-	-	-	-	-	DfrA14	SHV-28*;AmpH*;OXA-9*	KPC-2	CTX-M-15	-	-	-
573.14340	ST307	0	1	-	0	-	0	-	0	-	0	-	-	wzi173	KL102 (KL149,KL155)	-	-	-	ParC-80I;GyrA-83I;GyrA-87N	-	-	-	-	-	-	-	-	SHV-28*;AmpH*	-	CTX-M-15	-	-	-
573.14341	ST16	0	1	-	0	-	0	-	0	-	0	-	-	wzi50	KL15 (KL17,KL51,KL52)	AadA2*	-	-	ParC-84K;GyrA-83F;GyrA-87N	-	MphA	-	-	-	SulI	-	DfrA12	AmpH*	-	CTX-M-15	-	-	SHV-26*
573.14342	ST307	0	2	-	0	-	0	-	0	-	0	-	-	wzi173	KL102 (KL149,KL155)	Aac3-IIa	-	-	ParC-80I;GyrA-83I;GyrA-87N	-	-	-	-	-	-	-	DfrA14	SHV-28*;AmpH*;OXA-9*	KPC-2	CTX-M-15	-	-	-
573.14343	ST15	1	1	ybt 10; ICEKp4	162	-	0	-	0	-	0	-	-	wzi24	KL24 (KL54,KL55)	AadA1-pm*?;StrB;StrA*;Aac3-IIa*	MgrB-81%	-	ParC-80I;GyrA-83F;GyrA-87A	-	-	-	CatB4?;CatA1*	-	SulI*;SulII	TetA	DfrA15b*	AmpH*;SHV-28*;OXA-1	-	CTX-M-15	-	-	TEM-30*
573.14344	ST280	0	1	-	0	-	0	-	0	-	0	-	-	wzi82	KL23 (KL18, KL38)	StrB;StrA*;Aac3-IIa*	-	-	QnrB1?	-	-	-	CatB4?	-	SulII	TetA	DfrA14	AmpH*;OXA-1	-	SHV-27*;CTX-M-15	-	-	TEM-30*
573.14345	ST15	1	1	ybt 10; ICEKp4	162	-	0	-	0	-	0	-	-	wzi24	KL24 (KL54,KL55)	AadA1-pm*?;StrB;StrA*;Aac3-IIa*	MgrB-81%	-	ParC-80I;GyrA-83F;GyrA-87A	-	-	-	CatB4?	-	SulI*;SulII	TetA	DfrA15b*	AmpH*;SHV-28*;OXA-1	-	CTX-M-15	-	-	TEM-30*
573.14346	ST307	0	1	-	0	-	0	-	0	-	0	-	-	wzi173	KL102 (KL149,KL155)	Aac3-IIa	-	-	ParC-80I;GyrA-83I;GyrA-87N	-	-	-	-	-	-	TetD	DfrA14	SHV-28*;AmpH*	-	CTX-M-15	-	-	-
573.14347	ST307	0	1	-	0	-	0	-	0	-	0	-	-	wzi173	KL102 (KL149,KL155)	StrB*;StrA*;Aac3-IIa	-	-	ParC-80I;GyrA-83I;GyrA-87N	-	-	-	-	-	SulII	TetD	DfrA14	AmpH*;SHV-28*	-	CTX-M-15	-	-	-
573.14348	ST15	1	1	ybt 10; ICEKp4	162-2LV	-	0	-	0	-	0	-	-	wzi24	KL24 (KL54,KL55)	AadA1-pm*?;StrB;StrA*;Aac3-IIa*	MgrB-81%	-	ParC-80I;GyrA-83F;GyrA-87A	-	-	-	CatB4?;CatA1*	-	SulI*;SulII	TetA	DfrA15b*	AmpH*;SHV-28*;OXA-1	-	CTX-M-15	-	-	TEM-30*
573.14349	ST307	1	1	ybt 15; ICEKp11	230-2LV	-	0	-	0	-	0	-	-	wzi173	KL102 (KL149,KL155)	Aph3-Ia*	-	-	ParC-80I;GyrA-83I;GyrA-87N	-	MphA	-	CatB4?	-	SulI	TetA	DfrA12	AmpH*;SHV-28*;OXA-1	-	CTX-M-15	-	-	-
573.14350	ST15	1	1	ybt 10; ICEKp4	162-2LV	-	0	-	0	-	0	-	-	wzi24	KL24 (KL54,KL55)	AadA1-pm*?;StrB;StrA*;Aac3-IIa*	MgrB-81%	-	ParC-80I;GyrA-83F;GyrA-87A	-	-	-	CatB4?;CatA1*	-	SulI*;SulII	TetA	DfrA15b*	AmpH*;SHV-28*;OXA-1	-	CTX-M-15	-	-	TEM-30*
573.14351	ST307	0	1	-	0	-	0	-	0	-	0	-	-	wzi173	KL102 (KL149,KL155)	-	-	-	ParC-80I;GyrA-83I;GyrA-87N	-	-	-	-	-	-	-	DfrA14	AmpH*;SHV-28*	-	CTX-M-15	-	-	-
573.14352	ST307	0	2	-	0	-	0	-	0	-	0	-	-	wzi173	KL102 (KL149,KL155)	Aac6-Ib;AadA2	-	-	ParC-80I;GyrA-83I;GyrA-87N	-	-	-	CatA2*	-	SulI?	TetD	DfrA14	AmpH*;SHV-28*;FOX-5	KPC-2	CTX-M-15	-	-	-
573.14353	ST258	0	2	-	0	-	0	-	0	-	0	-	-	wzi29	KL106	AadA2*;Aph3-Ia*;Aac6-Ib	-	-	ParC-80I;GyrA-83I	-	MphA	-	CatA1*	-	SulI	-	DfrA12	AmpH*;OXA-9*	KPC-2	-	-	SHV-11	-
573.14354	ST258	0	2	-	0	-	0	-	0	-	0	-	-	wzi29	KL106	Aac6-Ib;Aph3-Ia*	-	-	ParC-80I;GyrA-83I	-	-	-	CatA1*	-	SulI	-	DfrA12	AmpH*;OXA-9*	KPC-2	SHV-12	-	-	-
573.14355	ST307	0	1	-	0	-	0	-	0	-	0	-	-	wzi173	KL102 (KL149,KL155)	Aac3-IIa	-	-	ParC-80I;GyrA-83I;GyrA-87N	-	-	-	CatA2*	-	-	TetD	DfrA14	AmpH*;SHV-28*	-	CTX-M-15	-	-	-
573.14356	ST307	0	1	-	0	-	0	-	0	-	0	-	-	wzi173	KL102 (KL149,KL155)	Aac6-Ib*;Aac3-IIa	-	-	ParC-80I;GyrA-83I;GyrA-87N	-	-	-	-	-	-	TetD	DfrA14	SHV-28*;AmpH*	-	CTX-M-15	-	-	-
573.14357	ST307	0	2	-	0	-	0	-	0	-	0	-	-	wzi173	KL102 (KL149,KL155)	Aac3-IIa	-	-	ParC-80I;GyrA-83I;GyrA-87N	-	-	-	-	-	-	-	DfrA14	SHV-28*;AmpH*;OXA-9*	KPC-2	CTX-M-15	-	-	-
573.14358	ST307	0	1	-	0	-	0	-	0	-	0	-	-	wzi173	KL102 (KL149,KL155)	Aac6-Ib;StrB*;StrA*;Aac3-IIa	-	-	ParC-80I;GyrA-83I;GyrA-87N	-	-	-	CatA2*	-	SulII	TetD	DfrA14	SHV-28*;AmpH*	-	CTX-M-15	-	-	TEM-30*
573.14359	ST14-2LV	0	1	-	0	-	0	-	0	-	0	-	-	0	-	Aac3-IId*;StrB;StrA;AadA2*	-	-	QnrB1;GyrA-83F	-	MphA	-	-	-	SulI;SulII	-	DfrA12	AmpH*;SHV-65	-	CTX-M-15	-	-	TEM-54*
573.14360	ST307	0	3	-	0	-	0	-	0	-	0	-	-	wzi173	KL102 (KL149,KL155)	StrB*;StrA*;Aac3-IIa	MgrB-85%	-	ParC-80I;GyrA-83I;GyrA-87N	-	-	-	-	-	SulII	TetD	DfrA14	AmpH*;SHV-28*;OXA-9*	KPC-2	CTX-M-15	-	-	TEM-79*
573.14361	ST307	0	1	-	0	-	0	-	0	-	0	-	-	wzi173	KL102 (KL149,KL155)	StrB*;StrA*	-	-	ParC-80I;GyrA-83I;GyrA-87N	-	-	-	CatA2*	-	SulII	TetD	DfrA14	SHV-28*;AmpH*	-	CTX-M-15	-	-	TEM-30*
573.14362	ST307	0	2	-	0	-	0	-	0	-	0	-	-	wzi173	KL102 (KL149,KL155)	Aac3-IIa	-	-	ParC-80I;GyrA-83I;GyrA-87N	-	-	-	-	-	-	-	DfrA14	SHV-28*;AmpH*;OXA-9*	KPC-2	CTX-M-15	-	-	-
573.14363	ST280	0	1	-	0	-	0	-	0	-	0	-	-	wzi82	KL23 (KL18, KL38)	StrB;StrA*;Aac3-IIa*	-	-	QnrB1?	-	-	-	CatB4?	-	SulII	TetA	DfrA14	AmpH*;OXA-1	-	SHV-27*;CTX-M-15	-	-	TEM-30*
573.14364	ST258	0	2	-	0	-	0	-	0	-	0	-	-	wzi29	KL106	AadA2;Aph3-Ia*;Aac6-Ib	-	-	ParC-80I;GyrA-83I	-	MphA	-	CatA1*	-	SulI	-	DfrA12	AmpH*;OXA-9*	KPC-2	-	-	SHV-11	-
573.14365	ST1427	0	0	-	0	-	0	-	0	-	0	-	-	0	-	-	-	-	-	-	-	-	-	-	-	-	-	AmpH*;SHV-187*	-	-	-	-	-
573.14366	ST16	0	1	-	0	-	0	-	0	-	0	-	-	wzi50	KL15 (KL17,KL51,KL52)	AadA2*;Aac6-Ib	-	-	ParC-84K;GyrA-83F;GyrA-87N	-	MphA	-	-	-	SulI	-	DfrA12	AmpH*	-	CTX-M-15	-	-	SHV-26*
573.14367	ST307	0	1	-	0	-	0	-	0	-	0	-	-	wzi173	KL102 (KL149,KL155)	-	-	-	ParC-80I;GyrA-83I;GyrA-87N	-	-	-	-	-	-	-	-	AmpH*;SHV-28*	-	CTX-M-15	-	-	-
573.14368	ST258	0	2	-	0	-	0	-	0	-	0	-	-	wzi29	KL106	AadA2;Aph3-Ia*;Aac6-Ib	-	-	ParC-80I;GyrA-83I	-	MphA	-	CatA1*	-	SulI	-	DfrA12	AmpH*;OXA-9*	KPC-2	-	-	SHV-11	-
573.14369	ST16	0	0	-	0	-	0	-	0	-	0	-	-	wzi110	KL149	-	MgrB-64%	-	QnrB1?;ParC-84K;GyrA-83F;GyrA-87A	-	-	-	CatB4?	-	-	TetA	-	AmpH*;OXA-1	-	-	-	-	SHV-26*
573.14371	ST258	0	3	-	0	-	0	-	0	-	0	-	-	wzi29	KL106	AadA2*;Aph3-Ia*;Aac6-Ib	MgrB-66%	-	ParC-80I;GyrA-83I	-	MphA	-	CatA1*	-	SulI	-	DfrA12	AmpH*;OXA-9*	KPC-2	SHV-12	-	-	-
573.14372	ST36	1	1	ybt 10; ICEKp4	71	-	0	-	0	-	0	-	-	wzi27	KL27	AadA16*	-	FosA	QnrB17*	-	-	-	-	Arr3	SulI;SulI	-	DfrA27	AmpH*	-	SHV-13*;CTX-M-98	-	-	-
573.14373	ST258	0	0	-	0	-	0	-	0	-	0	-	-	wzi154	KL107	AadA1-pm*?;AadA2;Aph4-Ia;Aac3-Iva?	-	-	ParC-80I;GyrA-83I	-	-	-	CmlA1*	-	SulIII	-	-	AmpH*	-	-	-	SHV-11	TEM-54*
573.14374	ST14	1	3	ybt 14; ICEKp5	138	-	0	-	0	-	0	-	-	wzi2	KL2 (KL30)	Sat-2A;ArmA;StrB*;StrA*;AadA1-pm*?;Aac3-IId*;AadA2*;AphA6*	MgrB-68%	-	QnrB1?;ParC-80I;GyrA-83Y;GyrA-87G	-	MsrE;MphE*;EreA2*	-	CatA1*;CmlA5;CatB4	Arr2	SulII;SulI	-	DfrA1;DfrA12;DfrA14	AmpH*;OXA-1	NDM-1	CTX-M-15	-	SHV-11*?	-
573.14375	ST14-2LV	0	1	-	0	-	0	-	0	-	0	-	-	0	-	Aac3-IId*;StrB;StrA;AadA2*	-	-	QnrB1;GyrA-83F	-	MphA	-	-	-	SulI;SulII	-	DfrA12	AmpH*;SHV-65	-	CTX-M-15	-	-	TEM-54*
573.14376	ST35	0	0	-	0	-	0	-	0	-	0	-	-	0	-	-	-	-	QnrB17*	-	-	-	-	-	SulI	-	-	AmpH*	-	-	-	-	-
573.14377	ST307	0	2	-	0	-	0	-	0	-	0	-	-	wzi173	KL102 (KL149,KL155)	StrB*;StrA*	-	-	ParC-80I;GyrA-83I;GyrA-87N	-	-	-	-	-	SulII	-	DfrA14	SHV-28*;AmpH*	KPC-2	CTX-M-15	-	-	TEM-30*
573.14378	ST258	0	2	-	0	-	0	-	0	-	0	-	-	wzi29	KL106	AadA2;Aph3-Ia*;Aac6-Ib	-	-	ParC-80I;GyrA-83I	-	MphA	-	CatA1*	-	SulI	-	DfrA12	AmpH*;OXA-9*	KPC-2	SHV-12*	-	-	-
573.14379	ST15	1	1	ybt 10; ICEKp4	162	-	0	-	0	-	0	-	-	wzi24	KL24 (KL54,KL55)	AadA1-pm*?;StrB;StrA*;Aac3-IIa*	MgrB-81%	-	ParC-80I;GyrA-83F;GyrA-87A	-	-	-	CatB4?;CatA1*	-	SulI*;SulII	TetA	DfrA15b*	AmpH*;SHV-28*;OXA-1	-	CTX-M-15	-	-	TEM-30*
573.14380	ST307	0	1	-	0	-	0	-	0	-	0	-	-	wzi173	KL102 (KL149,KL155)	Aac3-IIa	-	-	ParC-80I;GyrA-83I;GyrA-87N	-	-	-	-	-	-	TetD	DfrA14	AmpH*;SHV-28*	-	CTX-M-15	-	-	-
573.14381	ST15	1	1	ybt 10; ICEKp4	162	-	0	-	0	-	0	-	-	wzi24	KL24 (KL54,KL55)	AadA1-pm*?;StrB;StrA*;Aac3-IIa*	MgrB-81%	-	ParC-80I;GyrA-83F;GyrA-87A	-	-	-	CatB4?;CatA1*	-	SulI*;SulII	TetA	DfrA15b*	AmpH*;SHV-28*;OXA-1	-	CTX-M-15	-	-	TEM-30*
573.14382	ST258	0	2	-	0	-	0	-	0	-	0	-	-	wzi29	KL106	Aph3-Ia*;Aac6-Ib	-	-	ParC-80I;GyrA-83I	-	MphA	-	CatA1*	-	SulI	-	DfrA12	AmpH*;OXA-9*	KPC-2	-	-	SHV-11	-
573.14383	ST307	0	1	-	0	-	0	-	0	-	0	-	-	wzi173	KL102 (KL149,KL155)	-	-	-	ParC-80I;GyrA-83I;GyrA-87N	-	-	-	-	-	-	-	DfrA12	SHV-28*;AmpH*	-	CTX-M-15	-	-	-
573.14384	ST258	0	1	-	0	-	0	-	0	-	0	-	-	wzi154	KL107	AadA2*	-	-	ParC-80I;GyrA-83I;GyrA-87N	-	MphA	-	CatB4?	-	SulI	-	DfrA12	AmpH*;OXA-1	-	CTX-M-15;SHV-12*	-	-	-
573.14385	ST258	0	2	-	0	-	0	-	0	-	0	-	-	wzi154	KL107	Aac6-Ib	-	-	ParC-80I;GyrA-83I;GyrA-87N	-	-	-	-	-	-	-	-	AmpH*	KPC-2	-	-	SHV-11	-
573.14386	ST16	0	0	-	0	-	0	-	0	-	0	-	-	wzi110	KL149	-	MgrB-68%	-	QnrB1?;ParC-84K;GyrA-83F;GyrA-87A	-	-	-	-	-	-	TetA	-	AmpH*	-	-	-	-	SHV-26*
573.14388	ST258	0	2	-	0	-	0	-	0	-	0	-	-	wzi154	KL107	-	-	-	ParC-80I;GyrA-83I;GyrA-87N	-	-	-	-	-	-	-	-	AmpH*	KPC-2	SHV-12	-	-	-
573.14389	ST307	0	1	-	0	-	0	-	0	-	0	-	-	wzi173	KL102 (KL149,KL155)	Aac3-IIa	-	-	ParC-80I;GyrA-83I;GyrA-87N	-	-	-	CatA2*	-	-	TetD	DfrA14	AmpH*;SHV-28*	-	CTX-M-15	-	-	-
573.14390	ST258	0	2	-	0	-	0	-	0	-	0	-	-	wzi29	KL106	AadA2*;Aac6-Ib	-	-	ParC-80I;GyrA-83I	-	MphA	-	CatA1*	-	SulI	-	DfrA12	AmpH*;OXA-9*	KPC-2	-	-	SHV-11	TEM-54*
573.14391	ST307	0	1	-	0	-	0	-	0	-	0	-	-	wzi173	KL102 (KL149,KL155)	Aac3-IIa	-	-	ParC-80I;GyrA-83I;GyrA-87N	-	-	-	-	-	-	-	-	SHV-28*;AmpH*	-	CTX-M-15	-	-	TEM-30*
573.14392	ST16	0	1	-	0	-	0	-	0	-	0	-	-	wzi50	KL15 (KL17,KL51,KL52)	AadA2*	-	-	ParC-84K;GyrA-83F;GyrA-87N	-	MphA	-	-	-	SulI	-	DfrA12	AmpH*	-	CTX-M-15	-	-	SHV-26*
573.14394	ST258	0	2	-	0	-	0	-	0	-	0	-	-	wzi154	KL107	-	-	-	ParC-80I;GyrA-83I;GyrA-87N	-	-	-	-	-	-	-	-	AmpH*	KPC-2	-	-	SHV-11	-
573.14395	ST258	0	1	-	0	-	0	-	0	-	0	-	-	wzi154	KL107	AadA2*;Aac6-Ib?	-	-	ParC-80I;GyrA-83I;GyrA-87N	-	MphA	-	CatB4?	-	SulI	-	DfrA12	AmpH*;OXA-1	-	CTX-M-15;SHV-12	-	-	-
573.14397	ST551	0	1	-	0	-	0	-	0	-	0	-	-	wzi18	KL18	StrB;StrA*;Aac3-IIa*	-	-	QnrB1?	-	-	-	CatB4?	-	SulII	TetA	DfrA14	AmpH*;SHV-187*;OXA-1	-	CTX-M-15	-	-	TEM-30*
573.14398	ST307	0	1	-	0	-	0	-	0	-	0	-	-	wzi173	KL102 (KL149,KL155)	-	-	-	ParC-80I;GyrA-83I;GyrA-87N	-	-	-	-	-	-	-	-	SHV-28*;AmpH*	-	CTX-M-15	-	-	-
573.14399	ST307	0	3	-	0	-	0	-	0	-	0	-	-	wzi173	KL102 (KL149,KL155)	StrB*;StrA*;Aac3-IIa	MgrB-85%	-	ParC-80I;GyrA-83I;GyrA-87N	-	-	-	-	-	SulII	TetD	DfrA14	AmpH*;SHV-28*;OXA-9*	KPC-2	CTX-M-15	-	-	TEM-30*
573.14400	ST258	0	0	-	0	-	0	-	0	-	0	-	-	wzi154	KL107	Aac6-Ib;AadA2*?	-	-	ParC-80I;GyrA-83I;GyrA-87N	-	-	-	CatA1*	-	SulI	-	DfrA12	AmpH*	-	-	-	SHV-11	-
573.14401	ST258	0	2	-	0	-	0	-	0	-	0	-	-	wzi154	KL107	AadA1-pm*?;AadA2;Aph4-Ia;Aac3-Iva?	-	-	ParC-80I;GyrA-83I	-	-	-	CmlA1*	-	SulIII	-	-	AmpH*;OXA-9*	KPC-2	SHV-12	-	-	-
573.14402	ST280	0	1	-	0	-	0	-	0	-	0	-	-	wzi82	KL23 (KL18, KL38)	StrB;StrA*;Aac3-IIa*	-	-	QnrB1?	-	-	-	CatB4?	-	SulII	TetA	DfrA14	AmpH*;OXA-1	-	SHV-27*;CTX-M-15	-	-	TEM-30*
573.14403	ST307-1LV	0	1	-	0	-	0	-	0	-	0	-	-	wzi173	KL102 (KL149,KL155)	AadA2*	-	-	ParC-80I;GyrA-83I;GyrA-87N	-	MphA	-	-	-	SulI	-	DfrA12	SHV-28*;AmpH*	-	CTX-M-15	-	-	-
573.14404	ST307-1LV	0	1	-	0	-	0	-	0	-	0	-	-	wzi173	KL102 (KL149,KL155)	Aac3-IIa	-	-	ParC-80I;GyrA-83I;GyrA-87N	-	-	-	-	-	-	-	-	SHV-28*;AmpH*	-	CTX-M-15	-	-	TEM-30*
573.14405	ST15	1	1	ybt 10; ICEKp4	162	-	0	-	0	-	0	-	-	wzi24	KL24 (KL54,KL55)	AadA1-pm*?;StrB;StrA*;Aac3-IIa*	MgrB-81%	-	ParC-80I;GyrA-83F;GyrA-87A	-	-	-	CatB4?;CatA1*	-	SulI*;SulII	TetA	DfrA15b*	AmpH*;SHV-28*;OXA-1	-	CTX-M-15	-	-	TEM-30*
573.14406	ST307	0	2	-	0	-	0	-	0	-	0	-	-	wzi173	KL102 (KL149,KL155)	StrB*;StrA*	-	-	ParC-80I;GyrA-83I;GyrA-87N	-	-	-	CatA2*	-	SulII	-	DfrA14	SHV-28*;AmpH*;OXA-9*	KPC-2	CTX-M-15	-	-	TEM-30*
573.14407	ST307	0	2	-	0	-	0	-	0	-	0	-	-	wzi173	KL102 (KL149,KL155)	Aac3-IIa	-	-	ParC-80I;GyrA-83I;GyrA-87N	-	-	-	-	-	-	-	DfrA14	SHV-28*;AmpH*	KPC-2	CTX-M-15	-	-	-
573.14408	ST280	0	1	-	0	-	0	-	0	-	0	-	-	wzi82	KL23 (KL18, KL38)	StrB;StrA*;Aac3-IIa*	-	-	QnrB1?	-	-	-	CatB4?	-	SulII	TetA	DfrA14	AmpH*;OXA-1	-	SHV-27*;CTX-M-15	-	-	TEM-30*
573.14409	ST258	0	0	-	0	-	0	-	0	-	0	-	-	wzi154	KL107	AadA1-pm*?;AadA2;Aph4-Ia;Aac3-Iva?	-	-	ParC-80I;GyrA-83I;GyrA-87N	-	-	-	CmlA1*;CatA1*	-	SulIII	-	-	AmpH*	-	-	-	SHV-11	-
573.14411	ST151	1	1	ybt 10; ICEKp4	91-4LV	-	0	-	0	-	0	-	-	wzi2	KL2 (KL30)	-	-	-	-	-	-	-	-	-	-	-	DfrA14	SHV-187*;AmpH*	-	CTX-M-3	-	-	-
573.14413	ST307	0	1	-	0	-	0	-	0	-	0	-	-	wzi173	KL102 (KL149,KL155)	Aac3-IIa	-	-	ParC-80I;GyrA-83I;GyrA-87N	-	-	-	-	-	-	-	-	AmpH*;SHV-28*	-	CTX-M-15	-	-	-
573.14415	ST15	1	1	ybt 10; ICEKp4	162	-	0	-	0	-	0	-	-	wzi24	KL24 (KL54,KL55)	AadA1-pm*?;StrB;StrA*;Aac3-IIa*	MgrB-81%	-	ParC-80I;GyrA-83F;GyrA-87A	-	-	-	CatB4?;CatA1*	-	SulI*;SulII	TetA	DfrA15b*	AmpH*;SHV-28*;OXA-1	-	CTX-M-15	-	-	TEM-30*
573.14416	ST15	1	1	ybt 10; ICEKp4	162	-	0	-	0	-	0	-	-	wzi24	KL24 (KL54,KL55)	AadA1-pm*?;StrB;StrA*;Aac3-IIa*	MgrB-81%	-	ParC-80I;GyrA-83F;GyrA-87A	-	-	-	CatB4?;CatA1*	-	SulI*;SulII	TetA	DfrA15b*	AmpH*;SHV-28*;OXA-1	-	CTX-M-15	-	-	TEM-30*
573.14417	ST307	0	1	-	0	-	0	-	0	-	0	-	-	wzi173	KL102 (KL149,KL155)	StrB*;StrA*	-	-	ParC-80I;GyrA-83I;GyrA-87N	-	-	-	CatA2*	-	SulII	TetD	DfrA14	SHV-28*;AmpH*	-	CTX-M-15	-	-	TEM-30*
573.14418	ST307	0	2	-	0	-	0	-	0	-	0	-	-	wzi173	KL102 (KL149,KL155)	StrB*;StrA*;Aac3-IIa;Aac6-Ib	-	-	ParC-80I;GyrA-83I;GyrA-87N	-	-	-	CatA2*	-	SulII	TetD	DfrA14	SHV-28*;AmpH*;OXA-9*	KPC-2	CTX-M-15	-	-	-
573.14419	ST307	0	2	-	0	-	0	-	0	-	0	-	-	wzi173	KL102 (KL149,KL155)	StrB*;StrA*	-	-	ParC-80I;GyrA-83I;GyrA-87N	-	-	-	CatA2*	-	SulII	-	DfrA14	SHV-28*;AmpH*	KPC-2	CTX-M-15	-	-	TEM-30*
573.14420	ST1962	0	0	-	0	-	0	-	0	-	0	-	-	wzi468	KL?	Aac3-IId*	-	-	QnrB4	-	MphA	-	CatB3*	Arr3	SulI;SulI*	TetD	-	AmpH*;SHV-193*;DHA-1*;OXA-1	-	-	-	-	TEM-30*
573.14421	ST16	0	0	-	0	-	0	-	0	-	0	-	-	wzi50	KL15 (KL17,KL51,KL52)	AadA2*;Aph3-Ia*	-	-	ParC-84K;GyrA-83F;GyrA-87N	-	MphA	-	-	-	SulI	-	DfrA12	AmpH*	-	-	-	-	SHV-26*
573.14422	ST307	0	3	-	0	-	0	-	0	-	0	-	-	0	-	StrB*;StrA*	MgrB-72%	-	ParC-80I;GyrA-83I;GyrA-87N	-	-	-	-	-	SulII	-	DfrA14	AmpH*;SHV-28*;OXA-9*	KPC-2	CTX-M-15	-	TEM-55*	-
573.14423	ST551	0	1	-	0	-	0	-	0	-	0	-	-	wzi18	KL18	StrB;StrA*;Aac3-IIa*	-	-	QnrB1?	-	-	-	CatB4?	-	SulII	TetA	DfrA14	AmpH*;SHV-187*;OXA-1	-	CTX-M-15	-	-	TEM-30*
573.14424	ST307	1	1	ybt 15; ICEKp11	230-3LV	-	0	-	0	-	0	-	-	wzi173	KL102 (KL149,KL155)	Aph3-Ia*	-	-	ParC-80I;GyrA-83I;GyrA-87N	-	MphA	-	CatB4?	-	SulI	TetA	DfrA12	AmpH*;SHV-28*;OXA-1	-	CTX-M-15	-	-	-
573.14425	ST258	0	1	-	0	-	0	-	0	-	0	-	-	wzi29	KL106	AadA2*;Aac6-Ib;Aph3-Ia*	-	-	ParC-80I;GyrA-83I	-	MphA	-	CatA1*	-	SulI	-	DfrA12	AmpH*	-	SHV-12*	-	-	-
573.14426	ST307	0	2	-	0	-	0	-	0	-	0	-	-	wzi173	KL102 (KL149,KL155)	Aac3-IIa	-	-	ParC-80I;GyrA-83I;GyrA-87N	-	-	-	CatA2*	-	-	-	DfrA14	SHV-28*;AmpH*;OXA-9*	KPC-2	CTX-M-15	-	-	TEM-30*
573.14427	ST45	1	1	ybt 10; ICEKp4	78	-	0	-	0	-	0	-	-	wzi101	KL24	StrB;StrA*	-	-	QnrB1?	-	-	-	CatB4?	-	SulII	TetA	DfrA14	AmpH*;OXA-1	-	CTX-M-15	-	-	SHV-26*;TEM-30*
573.14428	ST429	0	2	-	0	-	0	-	0	-	0	-	-	wzi187	KL27	-	-	-	-	-	-	-	-	-	-	-	-	AmpH*;SHV-36*;OXA-9*	KPC-2	-	-	-	TEM-54*
573.14429	ST45	1	1	ybt 10; ICEKp4	78	-	0	-	0	-	0	-	-	wzi101	KL24	StrB;StrA*	-	-	QnrB1?	-	-	-	CatB4?	-	SulII	TetA	DfrA14	AmpH*;OXA-1	-	CTX-M-15	-	-	SHV-26*;TEM-30*
573.14430	ST307	0	2	-	0	-	0	-	0	-	0	-	-	wzi173	KL102 (KL149,KL155)	Aac3-IIa	-	-	ParC-80I;GyrA-83I;GyrA-87N	-	-	-	-	-	-	-	DfrA14	AmpH*;SHV-28*;OXA-9*	KPC-2	CTX-M-15	-	-	-
573.14432	ST656	1	1	ybt 14; ICEKp5	147-2LV	-	0	-	0	-	0	-	-	wzi114	KL30 (KL2, KL8, KL111)	StrB;StrA*;Aac3-IIa*	-	-	QnrB1?;ParC-80I;GyrA-83I	-	-	-	CatB4?	-	SulII	TetA	DfrA14	AmpH*;SHV-187*;OXA-1	-	CTX-M-15	-	-	TEM-30*
573.14433	ST307	0	2	-	0	-	0	-	0	-	0	-	-	wzi173	KL102 (KL149,KL155)	StrB*;StrA*;Aac3-IIa	-	-	ParC-80I;GyrA-83I;GyrA-87N	-	-	-	CatA2*	-	SulII	-	DfrA14	SHV-28*;AmpH*	KPC-2	CTX-M-15	-	-	TEM-30*
573.14434	ST258	0	2	-	0	-	0	-	0	-	0	-	-	wzi29	KL106	AadA2;Aph3-Ia*;Aac6-Ib	-	-	ParC-80I;GyrA-83I	-	MphA	-	CatA1*	-	SulI	-	DfrA12	AmpH*;OXA-9*	KPC-2	SHV-12	-	-	TEM-54*
573.14435	ST1107	0	2	-	0	-	0	-	0	-	0	-	-	wzi59	KL3	Aac3-IId*;StrB;StrA*	-	-	Qnr-S1	-	-	-	CatA2*	-	SulI;SulII	TetA	DfrA1	AmpH*;SHV-187*;LAP-2;OXA-9*	KPC-2	CTX-M-14	-	-	TEM-30*
573.14436	ST307	0	1	-	0	-	0	-	0	-	0	-	-	wzi173	KL102 (KL149,KL155)	StrB*;StrA*	-	-	ParC-80I;GyrA-83I;GyrA-87N	-	-	-	-	-	SulII	-	DfrA14	SHV-28*;AmpH*	-	CTX-M-15	-	-	TEM-30*
573.14437	ST307	0	2	-	0	-	0	-	0	-	0	-	-	wzi173	KL102 (KL149,KL155)	-	-	-	ParC-80I;GyrA-83I;GyrA-87N	-	-	-	-	-	-	-	-	SHV-28*;AmpH*;OXA-9*	KPC-2	CTX-M-15	-	-	TEM-54*
573.14438	ST307	0	2	-	0	-	0	-	0	-	0	-	-	wzi173	KL102 (KL149,KL155)	Aac3-IIa	-	-	ParC-80I;GyrA-83I;GyrA-87N	-	-	-	-	-	-	-	DfrA14	SHV-28*;AmpH*;OXA-9*	KPC-2	CTX-M-15	-	-	TEM-30*
573.14440	ST36	0	1	-	0	-	0	-	0	-	0	-	-	wzi27	KL27	-	-	-	QnrB17*	-	-	-	-	-	SulI	-	-	AmpH*	-	SHV-12	-	-	-
573.14441	ST258	0	1	-	0	-	0	-	0	-	0	-	-	wzi29	KL106	AadA2*;Aph3-Ia*;Aac6-Ib	MgrB-66%	-	ParC-80I;GyrA-83I	-	MphA	-	CatA1*	-	SulI	-	DfrA12	AmpH*;OXA-9*	-	SHV-12	-	-	-
573.14442	ST307	0	3	-	0	-	0	-	0	-	0	-	-	wzi173	KL102 (KL149,KL155)	StrB*;StrA*	MgrB-72%	-	ParC-80I;GyrA-83I;GyrA-87N	-	-	-	-	-	SulII	-	DfrA14	AmpH*;SHV-28*;OXA-9*	KPC-2	CTX-M-15	-	-	TEM-54*
573.14443	ST791	0	1	-	0	-	0	-	0	-	0	-	-	wzi322	KL62	AadA16*;Aac3-IId*	-	-	QnrB2*	-	-	-	FloR*;CatA2*	Arr3	SulI;SulI	TetA*	DfrA27	AmpH*	-	CTX-M-27	-	SHV-1*?	TEM-30*
573.14444	ST258	0	2	-	0	-	0	-	0	-	0	-	-	wzi29	KL106	AadA2*;Aph3-Ia*;Aac6-Ib	-	-	ParC-80I;GyrA-83I	-	-	-	CatA1*	-	SulI	-	DfrA12	AmpH*;OXA-9*	KPC-8	-	-	SHV-11	-
573.14445	ST280	0	1	-	0	-	0	-	0	-	0	-	-	wzi82	KL23 (KL18, KL38)	StrB;StrA*;Aac3-IIa*	-	-	QnrB1?	-	-	-	CatB4?	-	SulII	TetA	DfrA14	AmpH*;OXA-1	-	SHV-27*;CTX-M-15	-	-	TEM-30*
573.14446	ST307	0	2	-	0	-	0	-	0	-	0	-	-	wzi173	KL102 (KL149,KL155)	Aac3-IIa	-	-	ParC-80I;GyrA-83I;GyrA-87N	-	-	-	-	-	-	-	DfrA14	SHV-28*;AmpH*;OXA-9*	KPC-2	CTX-M-15	-	-	-
573.14447	ST307	0	2	-	0	-	0	-	0	-	0	-	-	wzi173	KL102 (KL149,KL155)	Aac3-IIa	-	-	ParC-80I;GyrA-83I;GyrA-87N	-	-	-	-	-	-	-	DfrA14	SHV-28*;AmpH*;OXA-9*	KPC-2	CTX-M-15	-	-	TEM-54*
573.14448	ST307	0	1	-	0	-	0	-	0	-	0	-	-	wzi173	KL102 (KL149,KL155)	-	MgrB-68%	-	ParC-80I;GyrA-83I;GyrA-87N	-	-	-	-	-	-	TetD	DfrA14	SHV-28*;AmpH*	-	CTX-M-15	-	-	-
573.14449	ST307	0	1	-	0	-	0	-	0	-	0	-	-	wzi173	KL102 (KL149,KL155)	Aac6-Ib	-	-	ParC-80I;GyrA-83I;GyrA-87N	-	-	-	CatA2*	-	SulII*	TetD	DfrA14	SHV-28*;AmpH*	-	CTX-M-15	-	-	-
573.14451	ST258	0	1	-	0	-	0	-	0	-	0	-	-	wzi29	KL106	AadA2*;Aph3-Ia*;Aac6-Ib	MgrB-66%	-	ParC-80I;GyrA-83I	-	MphA	-	CatA1*	-	SulI	-	DfrA12	AmpH*;OXA-9*	-	SHV-12	-	-	-
573.14452	ST307	0	2	-	0	-	0	-	0	-	0	-	-	wzi173	KL102 (KL149,KL155)	Aac3-IIa	-	-	ParC-80I;GyrA-83I;GyrA-87N	-	-	-	-	-	-	-	DfrA14	SHV-28*;AmpH*	KPC-2	CTX-M-15	-	-	-
573.14453	ST307	0	1	-	0	-	0	-	0	-	0	-	-	wzi173	KL102 (KL149,KL155)	StrB*;StrA*;Aac3-IIa	-	-	ParC-80I;GyrA-83I;GyrA-87N	-	-	-	-	-	SulII	TetD	DfrA14	AmpH*;SHV-28*	-	CTX-M-15	-	-	TEM-30*
573.14454	ST716	1	1	ybt 14; ICEKp5	153-4LV	-	0	-	0	-	0	-	-	wzi89	KL110	-	-	-	Qnr-S1	-	-	-	-	-	SulI	TetA	DfrA1	AmpH*;LAP-2	-	SHV-27;CTX-M-14	-	-	-
573.14455	ST307	0	2	-	0	-	0	-	0	-	0	-	-	wzi173	KL102 (KL149,KL155)	StrB*;StrA*;Aac3-IIa	-	-	ParC-80I;GyrA-83I;GyrA-87N	-	-	-	CatA2*	-	SulII	-	DfrA14	AmpH*;SHV-28*	KPC-2	CTX-M-15	-	-	TEM-30*
573.14456	ST307	0	2	-	0	-	0	-	0	-	0	-	-	wzi173	KL102 (KL149,KL155)	StrB*;StrA*;Aac3-IIa	-	-	ParC-80I;GyrA-83I;GyrA-87N	-	-	-	CatA2*	-	SulII	-	DfrA14	AmpH*;SHV-28*	KPC-2	CTX-M-15	-	-	TEM-30*
573.14457	ST307	0	2	-	0	-	0	-	0	-	0	-	-	wzi173	KL102 (KL149,KL155)	Aac3-IIa	-	-	ParC-80I;GyrA-83I;GyrA-87N	-	-	-	-	-	-	-	DfrA14	SHV-28*;AmpH*	KPC-2	CTX-M-15	-	-	-
573.14458	ST307	0	1	-	0	-	0	-	0	-	0	-	-	wzi173	KL102 (KL149,KL155)	StrB*;StrA*;Aac6-Ib;Aac3-IIa	-	-	ParC-80I;GyrA-83I;GyrA-87N	-	-	-	CatA2*	-	SulII	TetD	DfrA14	SHV-28*;AmpH*	-	CTX-M-15	-	-	-
573.14459	ST307	0	1	-	0	-	0	-	0	-	0	-	-	wzi173	KL102 (KL149,KL155)	Aac3-IIa	-	-	ParC-80I;GyrA-83I;GyrA-87N	-	-	-	-	-	-	TetD	DfrA14	SHV-28*;AmpH*	-	CTX-M-15	-	-	-
573.14460	ST307	0	2	-	0	-	0	-	0	-	0	-	-	wzi173	KL102 (KL149,KL155)	Aac3-IIa	-	-	ParC-80I;GyrA-83I;GyrA-87N	-	-	-	-	-	-	-	DfrA14	SHV-28*;AmpH*;OXA-9*	KPC-2	CTX-M-15	-	-	-
573.14461	ST16	0	1	-	0	-	0	-	0	-	0	-	-	wzi50	KL15 (KL17,KL51,KL52)	AadA2*;Aph3-Ia*	-	-	ParC-84K;GyrA-83F;GyrA-87N	-	MphA	-	CatB4?	-	SulI	TetA	DfrA12	AmpH*;OXA-1	-	CTX-M-15	-	-	SHV-26*
573.14462	ST258	0	1	-	0	-	0	-	0	-	0	-	-	wzi29	KL106	AadA2*;Aph3-Ia*;Aac6-Ib	MgrB-66%	-	ParC-80I;GyrA-83I	-	MphA	-	CatA1*	-	SulI	-	DfrA12	AmpH*;OXA-9*	-	SHV-12	-	-	-
573.14463	ST432	0	1	-	0	-	0	-	0	-	0	-	-	wzi206	KL57	-	-	-	-	-	-	-	-	-	-	-	DfrA14	AmpH*	-	SHV-12*	-	-	-
573.14464	ST307-1LV	0	1	-	0	-	0	-	0	-	0	-	-	wzi173	KL102 (KL149,KL155)	Aac3-IIa	-	-	ParC-80I;GyrA-83I;GyrA-87N	-	-	-	-	-	-	-	-	AmpH*;SHV-28*	-	CTX-M-15	-	-	TEM-30*
573.14465	ST258	0	2	-	0	-	0	-	0	-	0	-	-	wzi29	KL106	AadA2*;Aph3-Ia*;Aac6-Ib	-	-	ParC-80I;GyrA-83I	-	MphA	-	CatA1*	-	SulI	-	DfrA12	AmpH*;OXA-9*	KPC-2	SHV-12	-	-	-
573.14466	ST258	0	1	-	0	-	0	-	0	-	0	-	-	wzi29	KL106	AadA2*;Aac6-Ib	-	-	ParC-80I;GyrA-83I	-	MphA	-	CatA1*	-	SulI	-	DfrA12	AmpH*	-	SHV-12	-	-	-
573.14467	ST307	0	1	-	0	-	0	-	0	-	0	-	-	wzi173	KL102 (KL149,KL155)	-	-	-	ParC-80I;GyrA-83I;GyrA-87N	-	-	-	-	-	-	-	-	SHV-28*;AmpH*	-	CTX-M-15	-	-	-
573.14468	ST16	0	1	-	0	-	0	-	0	-	0	-	-	wzi50	KL15 (KL17,KL51,KL52)	AadA2*;Aph3-Ia*	-	-	ParC-84K;GyrA-83F;GyrA-87N	-	MphA	-	CatB4?	-	SulI	TetA	DfrA12	AmpH*;OXA-1	-	CTX-M-15	-	-	SHV-26*
573.14469	ST36	0	1	-	0	-	0	-	0	-	0	-	-	wzi27	KL27	-	-	-	QnrB17*	-	-	-	-	-	SulI	-	-	AmpH*	-	SHV-12	-	-	-
573.14470	ST307	0	1	-	0	-	0	-	0	-	0	-	-	wzi173	KL102 (KL149,KL155)	StrB*;StrA*;Aac3-IIa	-	-	ParC-80I;GyrA-83I;GyrA-87N	-	-	-	CatA2*	-	SulII	TetD	DfrA14	AmpH*;SHV-28*	-	CTX-M-15	-	-	-
573.14471	ST307	0	2	-	0	-	0	-	0	-	0	-	-	wzi173	KL102 (KL149,KL155)	Aac3-IIa	-	-	ParC-80I;GyrA-83I;GyrA-87N	-	-	-	-	-	-	-	DfrA14	SHV-28*;AmpH*;OXA-9*	KPC-2	CTX-M-15	-	-	-
573.14472	ST307	0	2	-	0	-	0	-	0	-	0	-	-	wzi173	KL102 (KL149,KL155)	StrB*;StrA*;Aac3-IIa	-	-	ParC-80I;GyrA-83I;GyrA-87N	-	-	-	CatA2*	-	SulII	-	DfrA14	SHV-28*;AmpH*;OXA-9*	KPC-2	CTX-M-15	-	-	TEM-30*
573.14473	ST307	0	1	-	0	-	0	-	0	-	0	-	-	wzi173	KL102 (KL149,KL155)	Aac3-IIa	-	-	ParC-80I;GyrA-83I;GyrA-87N	-	-	-	CatA2*	-	-	-	DfrA14	SHV-28*;AmpH*	-	CTX-M-15	-	-	TEM-30*
573.14474	ST307	0	1	-	0	-	0	-	0	-	0	-	-	wzi173	KL102 (KL149,KL155)	-	-	-	ParC-80I;GyrA-83I;GyrA-87N	-	-	-	-	-	-	-	-	SHV-28*;AmpH*	-	CTX-M-15	-	-	-
573.14475	ST258	2	2	ybt 17; ICEKp10	267-1LV	clb 3	19	-	0	-	0	-	-	wzi154	KL107	Aac6-Ib	-	-	ParC-80I;GyrA-83I;GyrA-87N	-	-	-	-	-	-	-	-	AmpH*;OXA-9*	KPC-2	SHV-12	-	-	-
573.14477	ST258	0	2	-	0	-	0	-	0	-	0	-	-	wzi29	KL106	AadA2*;Aac6-Ib	-	-	ParC-80I;GyrA-83I	-	MphA	-	CatA1*	-	SulI	-	DfrA12	AmpH*;OXA-9*	KPC-2	SHV-12	-	-	-
573.14478	ST307	0	1	-	0	-	0	-	0	-	0	-	-	wzi173	KL102 (KL149,KL155)	StrB*;StrA*;Aac3-IIa	-	-	ParC-80I;GyrA-83I;GyrA-87N	-	-	-	CatA2*	-	SulII	TetD	DfrA14	SHV-28*;AmpH*	-	CTX-M-15	-	-	-
573.14480	ST258	0	2	-	0	-	0	-	0	-	0	-	-	wzi29	KL106	AadA2*;Aph3-Ia*;Aac6-Ib	-	-	ParC-80I;GyrA-83I	-	MphA	-	CatA1*	-	SulI	-	DfrA12	AmpH*;OXA-9*	KPC-2	SHV-12	-	-	TEM-54*
573.14481	ST16	0	1	-	0	-	0	-	0	-	0	-	-	wzi50	KL15 (KL17,KL51,KL52)	AadA2*	-	-	ParC-84K;GyrA-83F;GyrA-87N	-	MphA	-	CatB4?	-	SulI	-	DfrA12	AmpH*;OXA-1	-	CTX-M-15	-	-	SHV-26*
573.14482	ST307	0	1	-	0	-	0	-	0	-	0	-	-	wzi173	KL102 (KL149,KL155)	-	-	-	ParC-80I;GyrA-83I;GyrA-87N	-	-	-	-	-	-	-	-	AmpH*;SHV-28*	-	CTX-M-15	-	-	-
573.14483	ST258	0	2	-	0	-	0	-	0	-	0	-	-	wzi29	KL106	Aac3-IIa;AadA2;Aac6-Ib	-	-	ParC-80I;GyrA-83I	-	-	-	-	-	SulI	-	-	AmpH*;OXA-9*	KPC-2	SHV-12;CTX-M-15	-	-	TEM-54*
573.14484	ST16	0	1	-	0	-	0	-	0	-	0	-	-	wzi50	KL15 (KL17,KL51,KL52)	AadA2*	-	-	ParC-84K;GyrA-83F;GyrA-87N	-	MphA	-	-	-	SulI	-	DfrA12	AmpH*	-	CTX-M-15	-	-	SHV-26*
573.14485	ST258	0	2	-	0	-	0	-	0	-	0	-	-	wzi29	KL106	AadA2*;Aph3-Ia*;Aac6-Ib	-	-	ParC-80I;GyrA-83I	-	MphA	-	CatA1*	-	SulI	-	DfrA12	AmpH*;OXA-9*	KPC-2	SHV-12	-	-	-
573.14486	ST307	0	1	-	0	-	0	-	0	-	0	-	-	wzi173	KL102 (KL149,KL155)	StrB*;StrA*;Aac6-Ib;Aac3-IIa	-	-	ParC-80I;GyrA-83I;GyrA-87N	-	-	-	CatA2*	-	SulII	TetD	DfrA14	SHV-28*;AmpH*	-	CTX-M-15	-	-	-
573.14487	ST307	0	1	-	0	-	0	-	0	-	0	-	-	wzi173	KL102 (KL149,KL155)	-	-	-	ParC-80I;GyrA-83I;GyrA-87N	-	-	-	-	-	-	-	-	SHV-28*;AmpH*	-	CTX-M-15	-	-	-
573.14488	ST307	0	1	-	0	-	0	-	0	-	0	-	-	wzi173	KL102 (KL149,KL155)	-	-	-	ParC-80I;GyrA-83I;GyrA-87N	-	-	-	-	-	-	-	-	SHV-28*;AmpH*	-	CTX-M-15	-	-	-
573.14489	ST307	0	1	-	0	-	0	-	0	-	0	-	-	wzi173	KL102 (KL149,KL155)	-	-	-	ParC-80I;GyrA-83I;GyrA-87N	-	-	-	-	-	-	-	-	SHV-28*;AmpH*	-	CTX-M-15	-	-	-
573.14490	ST16	0	1	-	0	-	0	-	0	-	0	-	-	wzi50	KL15 (KL17,KL51,KL52)	AadA2*;Aph3-Ia*	-	-	ParC-84K;GyrA-83F;GyrA-87N	-	MphA	-	CatB4?	-	SulI	TetA	DfrA12	AmpH*;OXA-1	-	CTX-M-15	-	-	SHV-26*
573.14491	ST258	2	1	ybt 17; ICEKp10	289-2LV	clb 3	17-2LV	-	0	-	0	-	-	wzi154	KL107	AadA2*;Aac6-Ib	-	-	ParC-80I;GyrA-83I;GyrA-87N	-	MphA	-	CatB4?	-	SulI	TetA	DfrA12	AmpH*;OXA-1	-	CTX-M-15;SHV-12*	-	-	-
573.14492	ST307	0	2	-	0	-	0	-	0	-	0	-	-	wzi173	KL102 (KL149,KL155)	Aac3-IIa	-	-	ParC-80I;GyrA-83I;GyrA-87N	-	-	-	-	-	-	-	DfrA14	SHV-28*;AmpH*;OXA-9*	KPC-2	CTX-M-15	-	-	-
573.14493	ST26	0	0	-	0	-	0	-	0	-	0	-	-	wzi377	KL142	-	-	-	-	-	-	-	-	-	-	-	-	AmpH*;SHV-36	-	-	-	-	-
573.14494	ST307	0	1	-	0	-	0	-	0	-	0	-	-	wzi173	KL102 (KL149,KL155)	StrB*;StrA*	-	-	ParC-80I;GyrA-83I;GyrA-87N	-	-	-	-	-	SulII	-	DfrA14	SHV-28*;AmpH*;OXA-9*	-	CTX-M-15	-	-	TEM-30*
573.14495	ST307	0	1	-	0	-	0	-	0	-	0	-	-	wzi173	KL102 (KL149,KL155)	Aac3-IIa	-	-	ParC-80I;GyrA-83I;GyrA-87N	-	-	-	-	-	-	-	-	SHV-28*;AmpH*;OXA-9*	-	CTX-M-15	-	-	TEM-54*
573.14496	ST258	2	1	ybt 17; ICEKp10	267	clb 3	19	-	0	-	0	-	-	wzi29	KL106	AadA2*;Aac6-Ib;Aph3-Ia*	-	-	ParC-80I;GyrA-83I	-	MphA	-	CatA1*	-	SulI*	-	DfrA12	AmpH*	-	SHV-31	-	-	-
573.14497	ST307	0	2	-	0	-	0	-	0	-	0	-	-	wzi173	KL102 (KL149,KL155)	StrB*;StrA*;Aac3-IIa	-	-	ParC-80I;GyrA-83I;GyrA-87N	-	-	-	CatA2*	-	SulII	-	DfrA14	SHV-28*;AmpH*	KPC-2	CTX-M-15	-	-	TEM-30*
573.14498	ST258	0	2	-	0	-	0	-	0	-	0	-	-	wzi29	KL106	AadA2;Aph3-Ia*;Aac6-Ib	-	-	ParC-80I;GyrA-83I	-	MphA	-	CatA1*	-	SulI	-	DfrA12	AmpH*;OXA-9*	KPC-2	SHV-12	-	-	TEM-54*
573.14499	ST432	0	1	-	0	-	0	-	0	-	0	-	-	wzi206	KL57	-	-	-	-	-	-	-	-	-	-	-	DfrA14	AmpH*	-	SHV-12*	-	-	-
573.14500	ST307	0	2	-	0	-	0	-	0	-	0	-	-	wzi173	KL102 (KL149,KL155)	Aac3-IIa	-	-	ParC-80I;GyrA-83I;GyrA-87N	-	-	-	-	-	-	-	DfrA14	SHV-28*;AmpH*;OXA-9*	KPC-2	CTX-M-15	-	-	-
573.14501	ST307	0	2	-	0	-	0	-	0	-	0	-	-	wzi173	KL102 (KL149,KL155)	StrB*;StrA*;Aac3-IIa	-	-	QnrB17*;ParC-80I;GyrA-83I;GyrA-87N	-	-	-	CatA2*	-	SulI;SulII	-	DfrA14	AmpH*;OXA-9*	KPC-2	CTX-M-15	-	-	-
573.14502	ST307	0	2	-	0	-	0	-	0	-	0	-	-	wzi173	KL102 (KL149,KL155)	Aac3-IIa	-	-	ParC-80I;GyrA-83I;GyrA-87N	-	-	-	-	-	-	-	DfrA14	SHV-28*;AmpH*	KPC-2	CTX-M-15	-	-	-
573.14503	ST16	0	2	-	0	-	0	-	0	-	0	-	-	wzi50	KL15 (KL17,KL51,KL52)	AadA2*;Aph3-Ia*	-	-	ParC-84K;GyrA-83F;GyrA-87N	-	MphA	-	CatB4?	-	SulI	TetA	DfrA12	AmpH*;OXA-9*;OXA-1	KPC-2	CTX-M-15	-	-	SHV-26*;TEM-54*
573.14504	ST307	0	1	-	0	-	0	-	0	-	0	-	-	wzi173	KL102 (KL149,KL155)	Aac3-IIa	-	-	ParC-80I;GyrA-83I;GyrA-87N	-	-	-	CatA2*	-	-	-	DfrA14	SHV-28*;AmpH*	-	CTX-M-15	-	-	TEM-30*
573.14505	ST45	1	1	ybt 10; ICEKp4	78	-	0	-	0	-	0	-	-	wzi101	KL24	StrB;StrA*	-	-	QnrB1?	-	-	-	CatB4?	-	SulII	TetA	DfrA14	AmpH*;OXA-1	-	CTX-M-15	-	-	SHV-26*;TEM-30*
573.14506	ST248-2LV	0	0	-	0	-	0	-	0	-	0	-	-	wzi202	KL127 (KL155)	-	-	-	-	-	-	-	-	-	-	-	-	SHV-36*;AmpH*	-	-	-	-	-
573.14507	ST258	0	2	-	0	-	0	-	0	-	0	-	-	wzi29	KL106	AadA2*;Aph3-Ia*;Aac6-Ib	-	-	ParC-80I;GyrA-83I	-	MphA	-	CatA1*	-	SulI	-	DfrA12	AmpH*;OXA-9*	KPC-2	SHV-12	-	-	-
573.14508	ST307	0	1	-	0	-	0	-	0	-	0	-	-	wzi173	KL102 (KL149,KL155)	Aac3-IIa	-	-	ParC-80I;GyrA-83I;GyrA-87N	-	-	-	CatA2*	-	-	-	DfrA14	SHV-28*;AmpH*	-	CTX-M-15	-	-	TEM-30*
573.14509	ST258	0	2	-	0	-	0	-	0	-	0	-	-	wzi29	KL106	AadA2*;Aph3-Ia*;Aac6-Ib	-	-	ParC-80I;GyrA-83I	-	MphA	-	CatA1*	-	SulI	-	DfrA12	AmpH*;OXA-9*	KPC-2	SHV-12	-	-	TEM-54*
573.14510	ST25	1	1	ybt 14; ICEKp5	145-1LV	-	0	-	0	-	0	-	-	wzi72	KL2	StrB;StrA*;Aac3-IIa*	-	-	QnrB1?	-	-	-	CatB4?	-	SulII	TetA;TetD	DfrA14	AmpH*;OXA-1	-	CTX-M-15	-	SHV-77*	TEM-30*
573.14511	ST16	0	1	-	0	-	0	-	0	-	0	-	-	wzi50	KL15 (KL17,KL51,KL52)	Aph3-Ia*	-	-	ParC-84K;GyrA-83F;GyrA-87N	-	-	-	CatB4?	-	-	TetA	-	AmpH*;OXA-1	-	CTX-M-15	-	-	SHV-26*
573.14512	ST258	0	2	-	0	-	0	-	0	-	0	-	-	wzi29	KL106	AadA2;Aph3-Ia*;Aac6-Ib	-	-	ParC-80I;GyrA-83I	-	MphA	-	CatA1*	-	SulI	-	DfrA12	AmpH*;OXA-9*	KPC-2	SHV-12*	-	-	TEM-54*
573.14513	ST307	0	2	-	0	-	0	-	0	-	0	-	-	wzi173	KL102 (KL149,KL155)	-	-	-	ParC-80I;GyrA-83I;GyrA-87N	-	-	-	CatA2*	-	-	-	DfrA14	SHV-28*;AmpH*;OXA-9*	KPC-2	CTX-M-15	-	-	TEM-54*
573.14514	ST25	1	1	ybt 14; ICEKp5	145-1LV	-	0	-	0	-	0	-	-	wzi72	KL2	StrB;StrA*;Aac3-IIa*	-	-	QnrB1?	-	-	-	CatB4?	-	SulII	TetA;TetD	DfrA14	AmpH*;OXA-1	-	CTX-M-15	-	SHV-77*	TEM-30*
573.14515	ST25	1	1	ybt 14; ICEKp5	145-1LV	-	0	-	0	-	0	-	-	wzi72	KL2	StrB;StrA*;Aac3-IIa*	-	-	QnrB1?	-	-	-	CatB4?	-	SulII	TetA;TetD	DfrA14	AmpH*;OXA-1	-	CTX-M-15	-	SHV-77*	TEM-30*
573.14516	ST258	0	2	-	0	-	0	-	0	-	0	-	-	wzi29	KL106	AadA2*;Aph3-Ia*;Aac6-Ib	-	-	ParC-80I;GyrA-83I	-	MphA	-	CatA1*	-	SulI	-	DfrA12	AmpH*;OXA-9*	KPC-2	SHV-12	-	-	TEM-54*
573.14517	ST307	0	2	-	0	-	0	-	0	-	0	-	-	wzi173	KL102 (KL149,KL155)	Aac3-IIa	-	-	ParC-80I;GyrA-83I;GyrA-87N	-	-	-	-	-	-	-	DfrA14	SHV-28*;AmpH*;OXA-9*	KPC-2	CTX-M-15	-	-	-
573.14518	ST25	1	1	ybt 14; ICEKp5	145-1LV	-	0	-	0	-	0	-	-	wzi72	KL2	StrB;StrA*;Aac3-IIa*	-	-	QnrB1?	-	-	-	CatB4?	-	SulII	TetA;TetD	DfrA14	AmpH*;OXA-1	-	CTX-M-15	-	SHV-77*	TEM-30*
573.14519	ST307	0	1	-	0	-	0	-	0	-	0	-	-	wzi173	KL102 (KL149,KL155)	Aac3-IIa	-	-	ParC-80I;GyrA-83I;GyrA-87N	-	-	-	-	-	-	-	-	AmpH*;SHV-28*	-	CTX-M-15	-	-	TEM-30*
573.14520	ST307	0	2	-	0	-	0	-	0	-	0	-	-	wzi173	KL102 (KL149,KL155)	Aac3-IIa	-	-	ParC-80I;GyrA-83I;GyrA-87N	-	-	-	CatA2*	-	-	-	DfrA14	SHV-28*;AmpH*;OXA-9*	KPC-2	CTX-M-15	-	-	TEM-30*
573.14521	ST307	0	2	-	0	-	0	-	0	-	0	-	-	wzi173	KL102 (KL149,KL155)	StrB*;StrA*;Aac3-IIa	-	-	ParC-80I;GyrA-83I;GyrA-87N	-	-	-	CatA2*	-	-	-	DfrA14	SHV-28*;AmpH*;OXA-9*	KPC-2	CTX-M-15	-	-	-
573.14522	ST307	0	1	-	0	-	0	-	0	-	0	-	-	wzi173	KL102 (KL149,KL155)	Aac3-IIa	-	-	ParC-80I;GyrA-83I;GyrA-87N	-	-	-	-	-	-	-	-	SHV-28*;AmpH*	-	CTX-M-15?	-	-	TEM-30*
573.14523	ST258	0	2	-	0	-	0	-	0	-	0	-	-	wzi29	KL106	Aac3-IIa;AadA2;Aac6-Ib	-	-	ParC-80I;GyrA-83I	-	-	-	-	-	SulI	-	-	AmpH*;OXA-9*	KPC-2	CTX-M-15	-	SHV-11	TEM-54*
573.14524	ST258	2	1	ybt 17; ICEKp10	267-1LV	clb 3	19	-	0	-	0	-	-	wzi154	KL107	-	-	-	ParC-80I;GyrA-83I;GyrA-87N	-	-	-	-	-	-	-	-	AmpH*	-	SHV-12	-	-	-
573.14525	ST307	0	1	-	0	-	0	-	0	-	0	-	-	wzi173	KL102 (KL149,KL155)	StrB*;StrA*	-	-	ParC-80I;GyrA-83I;GyrA-87N	-	-	-	-	-	SulII	-	DfrA14	SHV-28*;AmpH*	-	CTX-M-15	-	-	TEM-30*
573.14526	ST307	0	2	-	0	-	0	-	0	-	0	-	-	wzi173	KL102 (KL149,KL155)	Aac3-IIa	-	-	ParC-80I;GyrA-83I;GyrA-87N	-	-	-	-	-	-	-	DfrA14	SHV-28*;AmpH*	KPC-2	CTX-M-15	-	-	-
573.14527	ST25	1	1	ybt 14; ICEKp5	145-1LV	-	0	-	0	-	0	-	-	wzi72	KL2	StrB;StrA*;Aac3-IIa*	-	-	QnrB1?	-	-	-	CatB4?	-	SulII	TetA;TetD	DfrA14	AmpH*;OXA-1	-	CTX-M-15	-	SHV-77*	TEM-30*
573.14528	ST307	0	2	-	0	-	0	-	0	-	0	-	-	wzi173	KL102 (KL149,KL155)	Aac3-IIa	-	-	ParC-80I;GyrA-83I;GyrA-87N	-	-	-	-	-	-	-	DfrA14	SHV-28*;AmpH*;OXA-9*	KPC-2	CTX-M-15	-	-	TEM-30*
573.14529	ST16	1	1	ybt 10; ICEKp4	91-2LV	-	0	-	0	-	0	-	-	wzi50	KL15 (KL17,KL51,KL52)	AadA2*;Sat-2A	-	-	ParC-84K;GyrA-83F;GyrA-87N	-	MphA	-	-	-	SulI	-	DfrA12;DfrA1	AmpH*	-	CTX-M-15	-	-	SHV-26*
573.14530	ST307	0	2	-	0	-	0	-	0	-	0	-	-	wzi173	KL102 (KL149,KL155)	Aac3-IIa	-	-	ParC-80I;GyrA-83I;GyrA-87N	-	-	-	-	-	-	-	DfrA14	SHV-28*;AmpH*;OXA-9*	KPC-2	CTX-M-15	-	-	-
573.14531	ST258	0	1	-	0	-	0	-	0	-	0	-	-	wzi154	KL107	AadA1-pm*?;Aph4-Ia;Aac3-Iva?;Aph3-Ia*	-	-	ParC-80I;GyrA-83I;GyrA-87N	-	MphA	-	CatA1*;CmlA1*	-	SulIII;SulI	-	DfrA12	AmpH*	-	SHV-12	-	-	-
573.14532	ST307	0	1	-	0	-	0	-	0	-	0	-	-	wzi173	KL102 (KL149,KL155)	StrB*;StrA*	-	-	ParC-80I;GyrA-83I;GyrA-87N	-	-	-	-	-	SulII	-	DfrA14	SHV-28*;AmpH*	-	CTX-M-15	-	-	-
573.14533	ST258	0	1	-	0	-	0	-	0	-	0	-	-	wzi154	KL107	AadA1-pm*?;AadA2;Aph4-Ia;Aac3-Iva?	-	-	ParC-80I;GyrA-83I	-	-	-	CmlA1*	-	SulIII	-	-	AmpH*	-	SHV-12	-	-	TEM-54*
573.14534	ST16	0	1	-	0	-	0	-	0	-	0	-	-	wzi50	KL15 (KL17,KL51,KL52)	AadA2*	-	-	ParC-84K;GyrA-83F;GyrA-87N	-	MphA	-	-	-	SulI	-	DfrA12	AmpH*	-	CTX-M-15	-	-	SHV-26*
573.14535	ST307	0	1	-	0	-	0	-	0	-	0	-	-	wzi173	KL102 (KL149,KL155)	Aac3-IIa	-	-	ParC-80I;GyrA-83I;GyrA-87N	-	-	-	-	-	-	-	DfrA14	AmpH*;SHV-28*	-	CTX-M-15	-	-	TEM-30*
573.14536	ST258	0	1	-	0	-	0	-	0	-	0	-	-	wzi154	KL107	AadA1-pm*?;AadA2;Aph4-Ia;Aac3-Iva?	-	-	ParC-80I;GyrA-83I;GyrA-87N	-	-	-	CmlA1*;CatA1*	-	SulIII	-	-	AmpH*	-	SHV-12	-	-	-
573.14537	ST258	0	2	-	0	-	0	-	0	-	0	-	-	wzi29	KL106	Aac6-Ib*	-	-	ParC-80I;GyrA-83I	-	-	-	-	-	-	-	-	AmpH*	KPC-2	SHV-12	-	-	-
573.14538	ST16	1	0	ybt 10; ICEKp4	91-2LV	-	0	-	0	-	0	-	-	wzi50	KL15 (KL17,KL51,KL52)	AadA2*;Sat-2A	-	-	ParC-84K;GyrA-83F;GyrA-87N	-	MphA	-	-	-	SulI	-	DfrA12;DfrA1	AmpH*	-	-	-	-	SHV-26*
573.14539	ST280	0	1	-	0	-	0	-	0	-	0	-	-	wzi82	KL23 (KL18, KL38)	StrB;StrA*;Aac3-IIa*	-	-	QnrB1?	-	-	-	CatB4?	-	SulII	TetA	DfrA14	AmpH*;OXA-1	-	SHV-27*;CTX-M-15	-	-	TEM-30*
573.14540	ST258	0	2	-	0	-	0	-	0	-	0	-	-	wzi29	KL106	AadA2;Aac6-Ib	-	-	ParC-80I;GyrA-83I	-	-	-	-	-	SulI	-	-	AmpH*	KPC-2	SHV-12	-	-	-
573.14541	ST307	0	1	-	0	-	0	-	0	-	0	-	-	wzi173	KL102 (KL149,KL155)	Aac3-IIa	-	-	ParC-80I;GyrA-83I;GyrA-87N	-	-	-	CatA2*	-	-	TetD	DfrA14	SHV-28*;AmpH*	-	CTX-M-15	-	-	-
573.14542	ST258	0	2	-	0	-	0	-	0	-	0	-	-	wzi29	KL106	AadA2;Aph3-Ia*;Aac6-Ib	-	-	ParC-80I;GyrA-83I	-	MphA	-	CatA1*	-	SulI	-	DfrA12	AmpH*;OXA-9*	KPC-2	SHV-12*	-	-	-
573.14543	ST307	0	1	-	0	-	0	-	0	-	0	-	-	wzi173	KL102 (KL149,KL155)	-	-	-	ParC-80I;GyrA-83I;GyrA-87N	-	-	-	-	-	-	-	-	SHV-28*;AmpH*	-	CTX-M-15	-	-	-
573.14544	ST280	0	1	-	0	-	0	-	0	-	0	-	-	wzi82	KL23 (KL18, KL38)	StrB;StrA*;Aac3-IIa*	-	-	QnrB1?	-	-	-	CatB4?	-	SulII	TetA	DfrA14	AmpH*;OXA-1	-	SHV-27*;CTX-M-15	-	-	TEM-30*
573.14545	ST258	0	2	-	0	-	0	-	0	-	0	-	-	wzi29	KL106	Aac6-Ib;AadA2*;Aph3-Ia*	-	-	ParC-80I;GyrA-83I	-	MphA	-	CatA1*	-	SulI	-	DfrA12	AmpH*;OXA-9*	KPC-2	-	-	SHV-11*	-
573.14546	ST280	0	1	-	0	-	0	-	0	-	0	-	-	wzi82	KL23 (KL18, KL38)	StrB;StrA*;Aac3-IIa*	-	-	QnrB1?	-	-	-	CatB4?	-	SulII	TetA	DfrA14	AmpH*;OXA-1	-	SHV-27*;CTX-M-15	-	-	TEM-30*
573.14547	ST258	0	2	-	0	-	0	-	0	-	0	-	-	wzi29	KL106	AadA2;Aph3-Ia*;Aac6-Ib	-	-	ParC-80I;GyrA-83I	-	MphA	-	CatA1*	-	SulI	-	DfrA12	AmpH*;OXA-9*	KPC-2	SHV-12	-	-	-
573.14548	ST307	0	1	-	0	-	0	-	0	-	0	-	-	0	-	Aac3-IIa	-	-	ParC-80I;GyrA-83I;GyrA-87N	-	-	-	-	-	-	-	-	SHV-28*;AmpH*	-	CTX-M-15	-	-	TEM-30*
573.14549	ST307	0	2	-	0	-	0	-	0	-	0	-	-	wzi173	KL102 (KL149,KL155)	Aac3-IIa	-	-	ParC-80I;GyrA-83I;GyrA-87N	-	-	-	-	-	-	-	-	SHV-28*;AmpH*;OXA-9*	KPC-2	CTX-M-15	-	-	-
573.14550	ST280	0	1	-	0	-	0	-	0	-	0	-	-	wzi82	KL23 (KL18, KL38)	StrB;StrA*;Aac3-IIa*	-	-	QnrB1?	-	-	-	CatB4?	-	SulII	TetA	DfrA14	AmpH*;OXA-1	-	SHV-27*;CTX-M-15	-	-	TEM-30*
573.20449	ST35	0	0	-	0	-	0	-	0	-	0	-	-	wzi37	KL22/KL37	-	-	-	-	-	-	-	-	-	-	-	-	AmpH*	-	-	-	SHV-33	-
573.20452	ST11	1	2	ybt 15; ICEKp11	230	-	0	-	0	-	0	-	-	wzi24	KL24 (KL54,KL55)	StrB;StrA*;Aac6-Ib;Aac3-IIa*	-	-	ParC-80I;GyrA-83F;GyrA-87A	-	MphA	-	CatB4?	-	SulII	TetA	DfrA14	AmpH*;OXA-1	NDM-1	CTX-M-15	-	SHV-11	TEM-30*
573.20453	ST11	1	2	ybt 15; ICEKp11	230	-	0	-	0	-	0	-	-	wzi24	KL24 (KL54,KL55)	StrB;StrA*;Aac6-Ib;Aac3-IIa*	-	-	ParC-80I;GyrA-83F;GyrA-87A	-	MphA	-	CatB4?	-	SulII	TetA	DfrA14	AmpH*;OXA-1	NDM-1	CTX-M-15	-	SHV-11	TEM-30*
573.20455	ST104	1	1	ybt 9; ICEKp3	183	-	0	-	0	-	0	-	-	wzi102	KL31?	AadA1-pm*?;Aac6-Ib;Aac3-IIa*	-	-	-	-	-	-	CatB4	-	-	TetD	DfrA14	AmpH*;SHV-187*;OXA-9;OXA-1	-	CTX-M-15	-	-	TEM-54*
573.20456	ST11	1	2	ybt 9; ICEKp3	183	-	0	-	0	-	0	-	-	wzi50	KL15 (KL17,KL51,KL52)	AadA2*;Aac3-IIa*;Aph3-Ia*	-	-	ParC-80I;GyrA-83I	-	MphA	-	CatB4?	-	SulI	-	DfrA12;DfrA14	AmpH*;OXA-1	OXA-48	CTX-M-15	-	SHV-11	-
573.20458	ST20	0	0	-	0	-	0	-	0	-	0	-	-	wzi84	KL28	-	-	-	GyrA-83L	-	-	-	-	-	-	-	-	AmpH*	-	-	-	-	SHV-26*
573.20459	ST258	1	3	ybt 13; ICEKp2	299	-	0	-	0	-	0	-	-	wzi29	KL106	AadA2*;Aac6-Ib;Aph3-Ia*	MgrB-81%	-	ParC-80I;GyrA-83I	-	MphA	-	CatA1*	-	SulI	-	DfrA12	AmpH*;OXA-9*;SHV-187*?	KPC-2	-	-	-	TEM-54*
573.20461	ST258	1	3	ybt 13; ICEKp2	299-1LV	-	0	-	0	-	0	-	-	wzi29	KL106	Aac6-Ib	MgrB-85%	-	ParC-80I;GyrA-83I	-	-	-	-	-	-	-	-	AmpH*;SHV-187*?	KPC-2	-	-	-	-
573.20462	ST6	0	0	-	0	-	0	-	0	-	0	-	-	wzi7	KL7	-	-	-	-	-	-	-	-	-	-	-	-	AmpH*	-	-	-	-	SHV-26*
573.20463	ST258	1	3	ybt 13; ICEKp2	299	-	0	-	0	-	0	-	-	wzi29	KL106	Aac6-Ib;Aph3-Ia*	MgrB-68%	-	ParC-80I;GyrA-83I	-	-	-	-	-	-	-	-	AmpH*;OXA-9*	KPC-2	-	-	SHV-11	TEM-54*
573.20464	ST147	0	0	-	0	-	0	-	0	-	0	-	-	wzi64	KL64	-	-	-	ParC-80I;GyrA-83I	-	-	-	-	-	-	-	-	SHV-67*;AmpH*	-	-	-	-	-
573.20465	ST491	0	0	-	0	-	0	-	0	-	0	-	-	wzi108	KL118	Aac6-Ib	-	-	-	-	-	-	-	-	-	-	-	AmpH*;SHV-187*	-	-	-	-	-
573.20466	ST610	1	0	ybt 4; plasmid	221-4LV	-	0	-	0	-	0	-	-	wzi305	KL55	-	-	-	-	-	-	-	-	-	-	-	-	AmpH*	-	-	-	SHV-11*	-
573.20467	ST383	0	2	-	0	-	0	-	0	-	0	-	-	0	-	StrB;StrA*;AadA1-pm*?;Aac3-IIa*;AadA2*;Aph3-Ia*;AadB	-	-	ParC-80I;GyrA-83F;GyrA-87N	-	MphA	-	FloR*	-	SulII;SulI	TetA?	DfrA1*;DfrA12	AmpH*;CMY-4?	VIM-1	-	-	-	SHV-26*
573.20468	ST383	0	2	-	0	-	0	-	0	-	0	-	-	0	-	StrB;StrA*;AadA1-pm*?;Aac3-IIa*;AadA2;Aph3-Ia*;AadB	-	-	ParC-80I;GyrA-83F;GyrA-87N	-	MphA	-	FloR*	-	SulII;SulI	TetA?	DfrA1*;DfrA12	AmpH*;CMY-4?	KPC-2;VIM-1	-	-	-	SHV-26*
573.20469	ST101	1	1	ybt 9; ICEKp3	183-3LV	-	0	-	0	-	0	-	-	wzi137	KL17	StrA*	-	-	ParC-80I;GyrA-83Y;GyrA-87G	-	-	-	-	-	SulII	-	-	AmpH*;SHV-28*	-	CTX-M-15	-	-	TEM-30*
573.20472	ST383	0	0	-	0	-	0	-	0	-	0	-	-	0	-	StrB;StrA*;Aac3-I*?;AadA2*;Aph3''Ia*?;AadA1-pm*?	-	-	ParC-80I;GyrA-83F;GyrA-87N	-	MphA	-	FloR*	-	SulII;SulI	TetA?	DfrA12;DfrA1*	AmpH*	-	-	-	-	SHV-26*
573.20474	ST15	0	3	-	0	-	0	-	0	-	0	-	-	wzi24	KL24 (KL54,KL55)	AadA2*;Aph3-Ia*	MgrB-72%	-	ParC-80I;GyrA-83F;GyrA-87A	-	MphA	-	CatB4?	-	SulI	-	DfrA12	AmpH*;SHV-28*;OXA-1	OXA-48	CTX-M-15	-	-	TEM-30*
573.20475	ST323	0	0	-	0	-	0	-	0	-	0	-	-	wzi262	KL21	Aac3-IIa*	-	-	QnrB1?	-	-	-	CatB4?	-	-	TetA	DfrA14;DfrA12?	AmpH*;SHV-187*;OXA-1	-	-	-	-	-
573.20476	ST437	0	1	-	0	-	0	-	0	-	0	-	-	wzi109	KL36	Aac3-IId*;Aph3-Ia*	-	-	ParC-80I;GyrA-83I	-	MphA	-	CatB4?	-	SulI	TetD	DfrA30*	AmpH*;OXA-1	-	CTX-M-15	-	SHV-11	TEM-30*;TEM-30*
573.20477	ST30	0	0	-	0	-	0	-	0	-	0	-	-	wzi64	KL64	-	-	-	-	-	-	-	-	-	-	-	-	AmpH*;SHV-187*	-	-	-	-	-
573.20479	ST307	0	1	-	0	-	0	-	0	-	0	-	-	wzi173	KL102 (KL149,KL155)	StrB;StrA*;Aac3-IIa*	-	-	QnrB1?;ParC-80I;GyrA-83I	-	-	-	CatB4?	-	SulII	TetA	DfrA14	SHV-28*;AmpH*;OXA-1	-	CTX-M-15	-	-	TEM-30*
573.20481	ST1823	0	0	-	0	-	0	-	0	-	0	-	-	wzi351	KL113	-	-	-	-	-	-	-	-	-	-	TetD	-	AmpH*;SHV-187*	-	-	-	-	-
573.20482	ST234	1	1	ybt 4; plasmid	65	-	0	-	0	-	0	-	-	wzi272	KL30	-	-	-	-	-	-	-	-	-	-	-	-	AmpH*	-	SHV-27	-	-	-
573.20483	ST15	0	0	-	0	-	0	-	0	-	0	-	-	wzi24	KL24 (KL54,KL55)	StrB*;StrA*;Aac3-IId*;AadA1-pm*?;Aac6-Ib	-	-	ParC-80I;GyrA-83F;GyrA-87A	-	-	-	-	-	SulII	TetD	DfrA14	AmpH*;SCO-1;OXA-9	-	-	-	-	TEM-30*
573.20484	ST617	0	0	-	0	-	0	-	0	-	0	-	-	0	-	-	-	-	-	-	-	-	-	-	-	-	-	SHV-187*;AmpH*	-	-	-	-	-
573.20487	ST45	1	0	ybt 10; ICEKp4	78-1LV	-	0	-	0	-	0	-	-	wzi5	KL5	-	-	-	-	-	-	-	-	-	-	-	-	AmpH*	-	-	-	-	SHV-26*
573.20491	ST661	1	1	ybt 15; ICEKp11	273	-	0	-	0	-	0	-	-	wzi101	KL24	-	-	-	-	-	-	-	-	-	-	-	-	AmpH*;OXA-1	-	SHV-27;CTX-M-15	-	-	-
573.20493	ST307	0	2	-	0	-	0	-	0	-	0	-	-	wzi173	KL102 (KL149,KL155)	Aac3-IIa*	-	-	ParC-80I;GyrA-83I	-	-	-	CatB4?	-	-	-	DfrA14	SHV-28*;AmpH*;OXA-1	OXA-48	CTX-M-15	-	-	-
573.20494	ST473-3LV	1	0	ybt 0; missing T4SS	314-2LV	-	0	-	0	-	0	-	-	wzi39	KL39 (KL13)	-	-	-	-	-	-	-	-	-	-	-	-	AmpH*;SHV-187*	-	-	-	-	-
573.20495	ST15	0	2	-	0	-	0	-	0	-	0	-	-	wzi24	KL24 (KL54,KL55)	Aac3-IIa;AadA1-pm?	-	-	ParC-80I;GyrA-83F;GyrA-87A	-	MsrE;MphE*	-	CatB2;CatA1*	-	SulI	-	DfrB1	AmpH*;SHV-28*;SCO-1;OXA-9	VIM-1	-	-	-	TEM-54*
573.20496	ST307	0	1	-	0	-	0	-	0	-	0	-	-	wzi173	KL102 (KL149,KL155)	Aac3-IIa*	-	-	ParC-80I;GyrA-83I	-	-	-	CatB4?	-	-	-	DfrA14	SHV-28*;AmpH*;OXA-1	-	CTX-M-15	-	-	-
573.20501	ST15	0	3	-	0	-	0	-	0	-	0	-	-	wzi24	KL24 (KL54,KL55)	AadA2*;Aph3-Ia*	MgrB-72%	-	ParC-80I;GyrA-83F;GyrA-87A	-	MphA	-	CatB4?	-	SulI	-	DfrA12	AmpH*;SHV-28*;OXA-1	OXA-48	CTX-M-15	-	-	TEM-30*
573.20502	ST17	0	0	-	0	-	0	-	0	-	0	-	-	wzi82	KL23 (KL18, KL38)	Aac6-Ib?	-	-	-	-	-	-	-	-	-	-	-	AmpH*;SHV-187*	-	-	-	-	-
573.20503	ST258	1	3	ybt 13; ICEKp2	299-1LV	-	0	-	0	-	0	-	-	wzi29	KL106	AadA2*;Aac6-Ib;Aph3-Ia*	MgrB-68%	-	ParC-80I;GyrA-83I	-	MphA	-	CatA1*	-	SulI	-	DfrA12	AmpH*;OXA-9*;SHV-187*?	KPC-2	-	-	-	TEM-54*
573.20504	ST258	1	2	ybt 13; ICEKp2	299-1LV	-	0	-	0	-	0	-	-	wzi29	KL106	Aac6-Ib	-	-	ParC-80I;GyrA-83I	-	-	-	-	-	-	-	-	AmpH*;OXA-9*	KPC-2	-	-	SHV-11	TEM-54*
573.20505	ST86	3	0	-	0	-	0	iuc 1	1	iro 1	1	rmpA_2(KpVP-1)	rmpA2_4*	wzi2	KL2 (KL30)	-	-	-	-	-	-	-	-	-	-	-	-	AmpH*;SHV-187*	-	-	-	-	-
573.20506	ST11	1	2	ybt 15; ICEKp11	230	-	0	-	0	-	0	-	-	wzi24	KL24 (KL54,KL55)	Aac6-Ib?	-	-	ParC-80I;GyrA-83F;GyrA-87A	-	MphA	-	CatB4?	-	-	TetA	DfrA14	AmpH*;OXA-1	NDM-1	-	-	SHV-11	-
573.20507	ST39	1	2	ybt 14; ICEKp5	151	-	0	-	0	-	0	-	-	wzi83	KL23	-	-	-	ParC-80I;GyrA-83I;GyrA-87N	-	-	-	CatA1*	-	-	TetD	-	AmpH*	KPC-3	-	-	SHV-1?	-
573.20508	ST2451	1	0	ybt 4; plasmid	329-2LV	-	0	-	0	-	0	-	-	0	-	-	-	-	-	-	-	-	-	-	-	-	-	AmpH*;SHV-28*	-	-	-	-	-
573.20509	ST258	1	2	ybt 13; ICEKp2	299	-	0	-	0	-	0	-	-	wzi29	KL106	AadA2*;Aac6-Ib;Aph3-Ia*	-	-	ParC-80I;GyrA-83I	-	MphA	-	CatA1*	-	SulI	-	DfrA12	AmpH*;OXA-9*	KPC-2	-	-	SHV-11	TEM-54*
573.20512	ST258	1	0	ybt 13; ICEKp2	299	-	0	-	0	-	0	-	-	wzi29	KL106	AadA2*;Aac6-Ib;Aph3-Ia*	MgrB-66%	-	ParC-80I;GyrA-83I	-	MphA	-	CatA1*	-	SulI	-	DfrA12	AmpH*;SHV-187*?	-	-	-	-	-
573.20513	ST14	0	0	-	0	-	0	-	0	-	0	-	-	wzi2	KL2 (KL30)	StrB;StrA	-	-	-	-	-	-	-	-	SulI?	TetD	-	AmpH*	-	-	-	SHV-1?	-
573.20514	ST76	0	0	-	0	-	0	-	0	-	0	-	-	wzi100	KL10	-	-	-	-	-	-	-	-	-	-	-	-	AmpH*	-	-	-	SHV-1?	-
573.20515	ST1014-1LV	0	0	-	0	-	0	-	0	-	0	-	-	wzi160	KL39	-	-	-	-	-	-	-	-	-	-	-	-	SHV-65*;AmpH*	-	-	-	-	-
573.20516	ST258	1	3	ybt 13; ICEKp2	299	-	0	-	0	-	0	-	-	wzi29	KL106	AadA2*;Aac6-Ib*;Aph3-Ia*	MgrB-68%	-	ParC-80I;GyrA-83I	-	MphA	-	CatA1*	-	SulI	-	DfrA12	AmpH*;OXA-9*;SHV-187*?	KPC-2	-	-	-	TEM-54*
573.20517	ST258	1	2	ybt 13; ICEKp2	299	-	0	-	0	-	0	-	-	wzi29	KL106	AadA2*;Aac6-Ib;Aph3-Ia*	-	-	ParC-80I;GyrA-83I	-	MphA	-	CatA1*	-	SulI	-	DfrA12	AmpH*;OXA-9*	KPC-2	-	-	SHV-11	TEM-54*
573.20519	ST258	1	3	ybt 13; ICEKp2	299	-	0	-	0	-	0	-	-	wzi29	KL106	AadA2*;Aac6-Ib;Aph3-Ia*	MgrB-68%	-	ParC-80I;GyrA-83I	-	MphA	-	CatA1*	-	SulI	-	DfrA12	AmpH*;OXA-9*	KPC-2	-	-	SHV-11?	TEM-54*
573.20521	ST36	1	1	ybt 15; ICEKp11	230-2LV	-	0	-	0	-	0	-	-	wzi27	KL27	-	-	-	-	-	-	-	-	-	-	-	-	AmpH*	-	SHV-13*	-	-	-
573.20522	ST882	1	1	ybt 10; ICEKp4	87	-	0	-	0	-	0	-	-	wzi249	KL16	-	-	-	-	-	-	-	-	-	SulI;SulII	TetD	DfrA5*	AmpH*	-	SHV-101*	-	-	TEM-30*
573.20523	ST14	1	0	ybt 10; ICEKp4	107-1LV	-	0	-	0	-	0	-	-	wzi16	KL16 (KL143)	AadA1-pm*?	-	-	-	-	-	-	-	-	SulI	-	DfrA1*	AmpH*;SHV-100	-	-	-	-	-
573.20524	ST258	1	3	ybt 13; ICEKp2	299-1LV	-	0	-	0	-	0	-	-	wzi29	KL106	AadA2*;Aac6-Ib;Aph3-Ia*	MgrB-68%	-	ParC-80I;GyrA-83I	-	MphA	-	CatA1*	-	SulI	-	DfrA12	AmpH*;OXA-9*;SHV-187*?	KPC-2*	-	-	-	TEM-54*
573.20525	ST258	1	3	ybt 13; ICEKp2	299	-	0	-	0	-	0	-	-	wzi29	KL106	StrB;StrA*;AadA2*;RmtB;AadA1-pm*;AadB;Aac6-Ib;Aph3-Ia*	MgrB-68%	-	ParC-80I;GyrA-83I	-	MphA	-	CatA1*;CmlA5	Arr2	SulII	TetA?;TetG	DfrA12	AmpH*;OXA-10;OXA-9*	KPC-2	VEB-1;SHV-12	-	-	TEM-54*
573.20526	ST37	0	0	-	0	-	0	-	0	-	0	-	-	wzi50	KL15 (KL17,KL51,KL52)	-	-	-	-	-	-	-	-	-	-	-	-	SHV-187*;AmpH*	-	-	-	-	-
573.20527	ST1630	1	0	ybt 16; ICEKp12	280	-	0	-	0	-	0	-	-	wzi262	KL21	-	-	-	-	-	-	-	-	-	-	-	-	SHV-187*;AmpH*	-	-	-	-	-
573.20528	ST45	1	0	ybt 10; ICEKp4	78-2LV	-	0	-	0	-	0	-	-	wzi101	KL24	-	-	-	-	-	-	-	-	-	-	TetD	-	AmpH*	-	-	-	SHV-1*?	-
573.20531	ST11	1	2	ybt 15; ICEKp11	230	-	0	-	0	-	0	-	-	wzi24	KL24 (KL54,KL55)	Aac6-Ib*;Aac3-IIa*	-	-	ParC-80I;GyrA-83F;GyrA-87A	-	-	-	CatB4?	-	-	TetA	DfrA14	AmpH*;OXA-1	NDM-1	CTX-M-15	-	SHV-11	-
573.20532	ST258	0	3	-	0	-	0	-	0	-	0	-	-	wzi29	KL106	AadA2*;Aac6-Ib*;Aph3-Ia*	MgrB-68%	-	ParC-80I;GyrA-83I	-	MphA	-	CatA1*	-	SulI	-	DfrA12	AmpH*;OXA-9*;SHV-187*?	KPC-2	-	-	-	TEM-54*
573.20533	ST35	0	0	-	0	-	0	-	0	-	0	-	-	wzi37	KL22/KL37	-	-	-	-	-	-	-	-	-	-	-	-	AmpH*	-	-	-	SHV-33	-
573.20534	ST11	1	2	ybt 15; ICEKp11	230	-	0	-	0	-	0	-	-	wzi24	KL24 (KL54,KL55)	Aac6-Ib	-	-	ParC-80I;GyrA-83F;GyrA-87A	-	-	-	-	-	-	-	DfrA14	AmpH*	NDM-1	-	-	SHV-11	-
573.20535	ST258	0	3	-	0	-	0	-	0	-	0	-	-	wzi29	KL106	AadA2*;Aac6-Ib*;Aph3-Ia*	MgrB-68%	-	ParC-80I;GyrA-83I	-	MphA	-	CatA1*	-	SulI	-	DfrA12	AmpH*;OXA-9*;SHV-187*?	KPC-2	-	-	-	TEM-54*
573.20536	ST420	4	2	ybt 9; ICEKp3	179-3LV	-	0	iuc 1	5	iro 1	1	rmpA_5(KpVP-1)	rmpA2_6*	wzi95	KL20	-	-	-	-	-	-	-	-	-	-	-	-	AmpH*;OXA-9*	KPC-2	-	-	SHV-75	TEM-54*
573.20537	ST11	1	2	ybt 15; ICEKp11	230	-	0	-	0	-	0	-	-	wzi24	KL24 (KL54,KL55)	Aac6-Ib;Aac3-IIa*	-	-	ParC-80I;GyrA-83F;GyrA-87A	-	MphA	-	CatB4?	-	-	TetA	-	AmpH*;OXA-1	NDM-1	-	-	SHV-11	-
573.20538	ST258	1	3	ybt 13; ICEKp2	299	-	0	-	0	-	0	-	-	wzi29	KL106	AadA2*;Aac6-Ib;Aph3-Ia*	MgrB-68%	-	ParC-80I;GyrA-83I	-	MphA	-	CatA1*	-	SulI	-	DfrA12	AmpH*;OXA-9*	KPC-2	SHV-12	-	-	TEM-54*
573.20541	ST231	0	1	-	0	-	0	-	0	-	0	-	-	wzi104	KL51	StrB;StrA*;AadA16*;Aac3-IId*;AadA2*;Aph3-Ia	-	-	QnrB2*;ParC-80I;GyrA-83I	-	MphA	-	FloR	Arr3	SulI;SulI;SulII*	TetA?	DfrA27;DfrA12	SHV-28*;AmpH*	-	CTX-M-3	-	-	TEM-30*
573.20542	ST29	1	1	ybt 14; ICEKp5?	131-4LV	-	0	-	0	-	0	-	-	wzi85	KL30	StrB;StrA*;Aac3-IIa*	-	-	ParC-80R;GyrA-83I	-	-	-	FloR*;CatB4?	-	SulII	TetA?	-	SHV-187;AmpH*;OXA-1	-	CTX-M-15	-	-	-
573.20544	ST101	1	2	ybt 9; ICEKp3	183	-	0	-	0	-	0	-	-	wzi137	KL17	StrB*;StrA*;AadA2*;AadA1-pm*?;Aac6-Ib;Aac3-IId*	-	-	ParC-80I;GyrA-83Y;GyrA-87G	-	-	-	CatB4?	-	SulII;SulI	TetD	DfrA12;DfrA14	AmpH*;SHV-28*;OXA-9;OXA-1	NDM-1	CTX-M-15	-	-	TEM-30*
573.20545	ST405	1	2	ybt 0; ICE?	312	-	0	-	0	-	0	-	-	wzi143	KL151	StrB;StrA*;Aac3-IIa*	-	-	QnrB1?	-	-	-	CatB4?	-	SulII	TetA	DfrA14	AmpH*;OXA-1	OXA-48	CTX-M-15	-	SHV-76	TEM-30*
573.20547	ST147	0	2	-	0	-	0	-	0	-	0	-	-	wzi64	KL64	AadA1-pm*?;AadA2;AadB*;Aac6-Ib*?	-	-	Qnr-A1*;ParC-80I;GyrA-83I	-	-	-	CatB2;CatA1*	-	SulI	TetA*?	DfrA14;DfrB1;DfrA16*	SHV-67*;AmpH*	VIM-1	CTX-M-9	-	-	TEM-54*
573.20549	ST308	0	0	-	0	-	0	-	0	-	0	-	-	wzi88	KL157	-	-	-	-	-	-	-	-	-	-	-	-	AmpH*;SHV-187*	-	-	-	-	-
573.20559	ST29	0	0	-	0	-	0	-	0	-	0	-	-	wzi115	KL54	-	-	-	-	-	-	-	-	-	-	-	-	SHV-187;AmpH*	-	-	-	-	-
573.20567	ST1486	0	2	-	0	-	0	-	0	-	0	-	-	wzi281	KL38	-	-	-	-	-	-	-	-	-	-	-	-	AmpH*;OXA-9*	KPC-2	-	-	-	SHV-26*;TEM-54*
573.20601	ST1228	1	0	ybt 15; ICEKp11	230-1LV	-	0	-	0	-	0	-	-	wzi96	KL38	StrB;StrA*	-	-	-	-	-	-	-	-	SulII	TetD	DfrA14	AmpH*	-	-	-	SHV-77*	TEM-30*
573.20605	ST14	1	0	ybt 10; ICEKp4	106	-	0	-	0	-	0	-	-	wzi16	KL16 (KL143)	AadA1-pm*?	-	-	-	-	-	-	-	-	SulI*	TetD	DfrA15b*	AmpH*	-	-	-	SHV-1?	-
573.20606	ST20-1LV	0	0	-	0	-	0	-	0	-	0	-	-	wzi84	KL28	-	-	-	-	-	-	-	-	-	-	-	-	AmpH*	-	-	-	-	SHV-26*
573.20607	ST11	1	3	ybt 15; ICEKp11	230	-	0	-	0	-	0	-	-	wzi24	KL24 (KL54,KL55)	Aac6-Ib;StrB;StrA*;Aac3-IIa*	MgrB-74%	-	ParC-80I;GyrA-83F;GyrA-87A	-	MphA	-	CatB4?	-	SulII	TetA	DfrA14	AmpH*;OXA-1	NDM-1	CTX-M-15	-	SHV-11	TEM-30*
573.20608	ST340	0	2	-	0	-	0	-	0	-	0	-	-	wzi50	KL15 (KL17,KL51,KL52)	AadA1-pm*?;AadA2;AadB;Aph3-Ia*	-	-	Qnr-A1*;ParC-80I;GyrA-83I	-	MphA	-	CatB3*	Arr3	SulI	-	DfrA1*	AmpH*;OXA-1;CMY-13	KPC-2;VIM-1	-	-	SHV-11	-
573.20611	ST11	1	2	ybt 15; ICEKp11	230	-	0	-	0	-	0	-	-	wzi24	KL24 (KL54,KL55)	StrB;StrA*;Aac6-Ib;Aac3-IIa*	-	-	ParC-80I;GyrA-83F;GyrA-87A	-	MphA	-	CatB4?	-	SulII	TetA	DfrA14	AmpH*;OXA-1	NDM-1	CTX-M-15	-	SHV-11	TEM-30*
573.20612	ST218-1LV	1	0	ybt 4; plasmid	65-1LV	-	0	-	0	-	0	-	-	wzi94	KL62	-	-	-	-	-	-	-	-	-	-	-	-	AmpH*	-	-	-	SHV-1*?	-
573.20613	ST258	1	3	ybt 13; ICEKp2	299-1LV	-	0	-	0	-	0	-	-	wzi29	KL106	AadA2*;Aac6-Ib;Aph3-Ia*	MgrB-68%	-	ParC-80I;GyrA-83I	-	MphA	-	CatA1*	-	SulI	-	DfrA12	AmpH*;OXA-9*;SHV-187*?	KPC-2	-	-	-	TEM-54*
573.20614	ST870	0	0	-	0	-	0	-	0	-	0	-	-	wzi137	KL17	-	-	-	-	-	-	-	-	-	-	-	-	AmpH*;SHV-28*	-	-	-	-	-
573.20615	ST258	1	3	ybt 13; ICEKp2	299	-	0	-	0	-	0	-	-	wzi29	KL106	AadA2*;Aac6-Ib;Aph3-Ia*	MgrB-68%	-	ParC-80I;GyrA-83I	-	MphA	-	CatA1*	-	SulI	-	DfrA12	AmpH*;OXA-9*	KPC-2	-	-	SHV-11	TEM-54*
573.20616	ST774	0	0	-	0	-	0	-	0	-	0	-	-	wzi75	KL105	-	-	-	-	-	-	-	-	-	-	-	-	SHV-187*;AmpH*	-	-	-	-	-
573.20617	ST11	1	2	ybt 15; ICEKp11	230	-	0	-	0	-	0	-	-	wzi24	KL24 (KL54,KL55)	StrB;StrA*;Aac6-Ib	-	-	ParC-80I;GyrA-83F;GyrA-87A	-	MphA	-	-	-	SulII	TetA	DfrA14	AmpH*	NDM-1	-	-	SHV-11	-
573.20619	ST2217-3LV	0	0	-	0	-	0	-	0	-	0	-	-	0	-	-	-	-	-	-	-	-	-	-	-	-	-	AmpH*;SHV-108*	-	-	-	-	-
573.20621	ST258	1	3	ybt 13; ICEKp2	299	-	0	-	0	-	0	-	-	wzi29	KL106	AadA2*;Aac6-Ib;Aph3-Ia*	MgrB-68%	-	ParC-80I;GyrA-83I	-	MphA	-	CatA1*	-	SulI	-	DfrA12	AmpH*;OXA-9*;SHV-187*?	KPC-2	-	-	-	TEM-54*
573.20623	ST101	0	0	-	0	-	0	-	0	-	0	-	-	wzi29	KL106	-	-	-	GyrA-87Y	-	-	-	-	-	-	-	-	AmpH*;SHV-28*	-	-	-	-	-
573.20625	ST258	1	3	ybt 13; ICEKp2	299	-	0	-	0	-	0	-	-	wzi29	KL106	AadA2*;Aac6-Ib;Aph3-Ia*	MgrB-68%	-	ParC-80I;GyrA-83I	-	MphA	-	CatA1*	-	SulI	-	DfrA12	AmpH*;OXA-9*	KPC-2	SHV-12*	-	-	TEM-54*
573.20626	ST258	0	3	-	0	-	0	-	0	-	0	-	-	wzi154	KL107	Aac6-Ib*;AadA2*	PmrB-79%	-	ParC-80I;GyrA-83I	-	MphA	-	CatA1*	-	SulI	-	DfrA12	AmpH*	KPC-3	-	-	SHV-11	-
573.20627	ST258	0	3	-	0	-	0	-	0	-	0	-	-	wzi154	KL107	Aac6-Ib*;AadA2*;Aph3-Ia*	PmrB-79%	-	QnrB2*;ParC-80I;GyrA-83I	-	MphA	-	CatA1*	-	SulI	-	DfrA12	AmpH*	KPC-3	-	-	SHV-11	-
573.20629	ST29	0	0	-	0	-	0	-	0	-	0	-	-	wzi115	KL54	-	-	-	-	-	-	-	-	-	-	-	-	SHV-187;AmpH*	-	-	-	-	-
573.20642	ST11	1	3	ybt 15; ICEKp11	230-1LV	-	0	-	0	-	0	-	-	wzi24	KL24 (KL54,KL55)	Aac6-Ib;Aac3-IIa*	MgrB-66%	-	ParC-80I;GyrA-83F;GyrA-87A	-	-	-	CatB4?	-	-	-	DfrA14	AmpH*;OXA-1	NDM-1	-	-	SHV-11	-
573.20657	ST45	1	0	ybt 10; ICEKp4	78	-	0	-	0	-	0	-	-	wzi101	KL24	Aac6-Ib?	-	-	-	-	-	-	-	-	-	TetD	-	AmpH*	-	-	-	SHV-1?	-
573.20671	ST11	1	1	ybt 10; ICEKp4	26	-	0	-	0	-	0	-	-	wzi75	KL105	AadA2*;Aac3-IIa*;AadA1-pm*?;Aac6-Ib	-	-	QnrB4;ParC-80I;GyrA-83I	-	-	-	CatA1*;CatB4	-	SulI;SulI	-	DfrA12;DfrA14	AmpH*;DHA-1;OXA-9;OXA-1	-	CTX-M-15	-	SHV-11	TEM-54*
573.20673	ST45	1	1	ybt 10; ICEKp4	78-1LV	-	0	-	0	-	0	-	-	wzi149	KL62	StrB;StrA*;Aac3-IIa*	-	-	QnrB1?	-	-	-	CatB4?	-	SulII	TetA	DfrA14	AmpH*;OXA-1	-	CTX-M-15	-	-	SHV-26*
573.20675	ST307	1	1	ybt 9; ICEKp3	157-1LV	-	0	-	0	-	0	-	-	wzi173	KL102 (KL149,KL155)	StrB;StrA*;Aac3-IIa*	-	-	QnrB1?;ParC-80I;GyrA-83I	-	-	-	CatB4?	-	SulII	-	DfrA14	AmpH*;SHV-28*;OXA-1	-	CTX-M-15	-	-	TEM-30*
573.20676	ST101	1	1	ybt 9; ICEKp3	183	-	0	-	0	-	0	-	-	wzi137	KL17	AadA1-pm*?;Aac6-Ib?;StrB*;StrA*;AadA2*	-	-	ParC-80I;GyrA-83Y;GyrA-87G	-	-	-	CatB4?	-	SulII;SulI	TetD	DfrA14;DfrA12	AmpH*;SHV-28*;OXA-9;OXA-1	-	CTX-M-15	-	-	TEM-54*
573.20684	ST307	1	1	ybt 10; ICEKp4	17	-	0	-	0	-	0	-	-	wzi173	KL102 (KL149,KL155)	StrB;StrA*	-	-	QnrB1?;ParC-80I;GyrA-83I	-	-	-	CatB4?	-	SulII	TetA	DfrA14	AmpH*;SHV-28*;OXA-1*	-	CTX-M-15	-	-	TEM-30*
573.20687	ST35	4	1	ybt 16; ICEKp12	277-3LV	-	0	iuc 3	43-2LV	-	0	-	-	wzi323	KL62	StrB;StrA;Aac3-IIa*	-	-	QnrB1	-	-	-	CatB4?	-	-	-	DfrA14	AmpH*;OXA-1	-	CTX-M-15	-	SHV-33	TEM-30*
573.20688	ST343	1	0	ybt 4; plasmid	329	-	0	-	0	-	0	-	-	wzi274	KL30	-	-	-	-	-	-	-	-	-	-	-	-	AmpH*	-	-	-	SHV-25	-
573.20689	ST101	1	2	ybt 9; ICEKp3	183	-	0	-	0	-	0	-	-	wzi137	KL17	StrB;StrA*;ArmA;AadA1-pm*;AphA6*;Aac3-IIa	-	-	ParC-80I;GyrA-83Y;GyrA-87N	-	MsrE;MphE*	-	FloR*;CmlA5	Arr2	SulII;SulI	TetA?	DfrA14	AmpH*;SHV-28*;CMY-4*;OXA-10;SCO-1	NDM-1;OXA-48	CTX-M-15	-	-	TEM-30*
573.20707	ST1-1LV	0	1	-	0	-	0	-	0	-	0	-	-	wzi45	KL45	-	-	-	ParC-80I;GyrA-83I	-	-	-	-	-	-	-	DfrA12	AmpH*;SHV-187*	-	CTX-M-15	-	-	-
573.20711	ST437	0	1	-	0	-	0	-	0	-	0	-	-	wzi109	KL36	Aph3-Ia*	-	-	ParC-80I;GyrA-83I	-	MphA	-	CatB4?;CatA1*	-	SulI	TetD	DfrA30*	AmpH*;OXA-1	-	CTX-M-15	-	SHV-11	TEM-30*
573.20713	ST101	1	2	ybt 9; ICEKp3	183	-	0	-	0	-	0	-	-	wzi137	KL17	AadA1-pm*?;Aac6-Ib;Aac3-IIa*	-	-	ParC-80I;GyrA-83Y;GyrA-87N	-	-	-	-	-	-	TetD	-	AmpH*;OXA-9	OXA-48	CTX-M-15	-	SHV-1*?	TEM-54*
573.20714	ST258	1	2	ybt 13; ICEKp2	299	-	0	-	0	-	0	-	-	wzi29	KL106	Aac6-Ib;Aph3-Ia*	-	-	ParC-80I;GyrA-83I	-	-	-	-	-	-	-	-	AmpH*;SHV-187*?	KPC-2	-	-	-	-
573.20716	ST502	1	0	ybt 16; ICEKp12	277-2LV	-	0	-	0	-	0	-	-	wzi50	KL15 (KL17,KL51,KL52)	-	-	-	-	-	-	-	-	-	-	-	-	AmpH*;SHV-187*	-	-	-	-	-
573.20717	ST295	0	1	-	0	-	0	-	0	-	0	-	-	wzi2	KL2 (KL30)	AadA1-pm*?	-	-	-	-	-	-	-	-	SulI	TetA	-	AmpH*;OXA-1	-	SHV-27	-	-	TEM-30
573.20718	ST101	1	1	ybt 9; ICEKp3	183-1LV	-	0	-	0	-	0	-	-	wzi137	KL17	StrB*;StrA*;Aac3-IId*;AadA1-pm*?;Aac6-Ib	-	-	ParC-80I;GyrA-83Y;GyrA-87G	-	-	-	CatB4?	-	SulII	TetD	DfrA14	AmpH*;OXA-9;OXA-1	-	CTX-M-15	-	-	TEM-54*
573.20719	ST101	1	1	ybt 9; ICEKp3	183	-	0	-	0	-	0	-	-	wzi137	KL17	StrB*;StrA*;AadA1-pm*?;Aac6-Ib?	-	-	ParC-80I;GyrA-83Y;GyrA-87G	-	-	-	CatB4?	-	SulII	-	DfrA14	AmpH*;SHV-28*;OXA-9;OXA-1	-	CTX-M-15	-	-	TEM-54*
573.20721	ST437	0	1	-	0	-	0	-	0	-	0	-	-	wzi109	KL36	Aac3-IId*	-	-	ParC-80I;GyrA-83I	-	-	-	CatB4?;CatA1*	-	-	TetA;TetD	DfrA30*	AmpH*;OXA-1	-	CTX-M-15	-	SHV-11	TEM-30*;TEM-30*
573.20722	ST437	0	0	-	0	-	0	-	0	-	0	-	-	wzi109	KL36	AadA2	-	-	ParC-80I;GyrA-83I;GyrA-87G	-	-	-	-	-	SulI	-	-	AmpH*	-	-	-	SHV-11	-
573.20723	ST101	1	1	ybt 9; ICEKp3	183	-	0	-	0	-	0	-	-	wzi137	KL17	StrB*;StrA*;AadA1-pm*?;Aac6-Ib;Aac3-IId*	-	-	ParC-80I;GyrA-83Y;GyrA-87G	-	-	-	CatB4?	-	SulII	TetD	DfrA14	AmpH*;SHV-28*;OXA-9;OXA-1	-	CTX-M-15	-	-	TEM-54*
573.20724	ST101	1	1	ybt 9; ICEKp3	183	-	0	-	0	-	0	-	-	wzi137	KL17	StrB*;StrA*;AadA1-pm*?;Aac6-Ib;Aac3-IId*	-	-	ParC-80I;GyrA-83Y;GyrA-87G	-	-	-	CatB4?	-	SulII	TetD	DfrA14	AmpH*;SHV-28*;OXA-9;OXA-1	-	CTX-M-15	-	-	TEM-54*
573.20725	ST274	1	2	ybt 14; ICEKp5	151	-	0	-	0	-	0	-	-	0	-	Aac6-IIc;AadA1-pm*;AphA6*;Aac3-IIa*;StrB;StrA;Aph3-Ia*?	-	-	QnrB1?;GyrA-83Y	-	EreA2?	-	CmlA5;FloR*;CatA1*;CatB4?;CatA2*	Arr2	SulII;SulI?	TetD;TetA?	DfrA14	SHV-187*;AmpH*;CMY-4*;OXA-10;OXA-1	NDM-1	-	-	-	TEM-30*
573.20728	ST340	0	1	-	0	-	0	-	0	-	0	-	-	wzi50	KL15 (KL17,KL51,KL52)	Aph2-Ib*;Aac6-Im;Aac3-IIa*;AadA2*;Aph3-Ia*	-	-	QnrB1?;ParC-80I;GyrA-83I	-	MphA	-	-	Arr3	SulI	-	DfrA12;DfrA14	AmpH*;OXA-1	-	CTX-M-15	-	SHV-11	TEM-33*
573.20729	ST101	1	2	ybt 9; ICEKp3	183	-	0	-	0	-	0	-	-	wzi137	KL17	StrB;StrA*;ArmA;AadA1-pm*;Aac3-IIa;AphA6*;AadA2*	-	-	QnrA6*;ParC-80I;GyrA-83Y;GyrA-87N	-	MsrE;MphE*	-	FloR*;CmlA5	Arr2	SulII;SulI	TetA?	DfrA14;DfrA12	AmpH*;SHV-28*;CMY-4*;OXA-10;SCO-1	NDM-1;OXA-48	CTX-M-15	-	-	TEM-30*
573.20731	ST353	1	1	ybt 10; ICEKp4	84-3LV	-	0	-	0	-	0	-	-	wzi346	KL110	AadA1-pm*?;Aac6-Ib*;StrB	-	-	-	-	-	-	-	-	SulII	TetD	DfrA14*	AmpH*;OXA-9	-	SHV-12	-	-	TEM-54*
573.20732	ST101	1	1	ybt 9; ICEKp3	183-1LV	-	0	-	0	-	0	-	-	wzi137	KL17	StrB*;StrA*;AadA1-pm*?;Aac3-IId*;Aac6-Ib?	-	-	ParC-80I;GyrA-83Y;GyrA-87G	-	-	-	CatB4?	-	SulII	TetD	DfrA14	AmpH*;SHV-28*;OXA-9;OXA-1	-	CTX-M-15	-	-	TEM-54*
573.20733	ST101	1	1	ybt 9; ICEKp3	183	-	0	-	0	-	0	-	-	wzi137	KL17	StrB*;StrA*;AadA2*;AadA1-pm*?;Aac6-Ib?	-	-	ParC-80I;GyrA-83Y;GyrA-87G	-	-	-	CatB4?	-	SulII;SulI	-	DfrA14;DfrA12	AmpH*;SHV-28*;OXA-9;OXA-1	-	CTX-M-15	-	-	TEM-54*
573.20735	ST101	1	1	ybt 9; ICEKp3	183	-	0	-	0	-	0	-	-	wzi137	KL17	Aac3-IIa	-	-	ParC-80I;GyrA-83Y;GyrA-87N	-	-	-	CatB4?	-	-	TetD	DfrA14	AmpH*;SHV-28*;SCO-1;OXA-1?	-	CTX-M-15	-	-	TEM-30*
573.20737	ST584	0	1	-	0	-	0	-	0	-	0	-	-	wzi96	KL38	StrB;StrA*	-	-	QnrB1?	-	-	-	-	-	SulII	-	DfrA14	SHV-187*;AmpH*	-	CTX-M-15	-	-	TEM-30*
573.20738	ST37	0	1	-	0	-	0	-	0	-	0	-	-	wzi50	KL15 (KL17,KL51,KL52)	StrB;StrA*;Aac3-IIa*	-	-	QnrB1?	-	-	-	CatB4?	-	SulII	TetA	DfrA14	AmpH*;SHV-187*;OXA-1	-	CTX-M-15	-	-	TEM-30*
573.20739	ST437	0	2	-	0	-	0	-	0	-	0	-	-	wzi109	KL36	ArmA;AadA2	-	-	ParC-80I;GyrA-83I;GyrA-87G	-	MsrE;MphE*;MphA	-	CatB4?	-	SulI	-	DfrA30*	AmpH*;OXA-1	NDM-1	CTX-M-15	-	SHV-11	-
573.20741	ST101	1	1	ybt 9; ICEKp3	183	-	0	-	0	-	0	-	-	wzi137	KL17	StrB*;StrA*;AadA1-pm*?;Aac6-Ib;AadA2*	-	-	ParC-80I;GyrA-83Y;GyrA-87G	-	-	-	CatB4?	-	SulII;SulI	TetD	DfrA14;DfrA12	AmpH*;SHV-28*;OXA-9;OXA-1	-	CTX-M-15	-	-	TEM-54*
573.20742	ST392	1	2	ybt 13; ICEKp2	299-2LV	-	0	-	0	-	0	-	-	wzi187	KL27	StrB;StrA*;Aac3-IIa*	-	-	QnrB1?;ParC-80I;GyrA-83I	-	-	-	CatB4?	-	SulII	-	DfrA14	SHV-67*;AmpH*;OXA-1	OXA-48	CTX-M-15	-	-	TEM-30*
573.20743	ST427	0	1	-	0	-	0	-	0	-	0	-	-	wzi276	KL30	Aac3-IIa*;StrB;StrA	-	-	QnrB1?	-	-	-	CatB4?	-	SulI?;SulII	TetA	DfrA14	AmpH*;OXA-1	-	SHV-27*;CTX-M-15	-	-	TEM-30*
573.20744	ST147	0	3	-	0	-	0	-	0	-	0	-	-	wzi64	KL64	Aac3-I*?;AadA1-pm*?	MgrB-66%	-	ParC-80I;GyrA-83I	-	-	-	-	-	SulI	-	DfrA1*	SHV-67*;AmpH*;OXA-9*	KPC-2	-	-	-	TEM-54*
573.20745	ST37	0	2	-	0	-	0	-	0	-	0	-	-	wzi50	KL15 (KL17,KL51,KL52)	-	-	-	-	-	-	-	-	-	-	-	-	AmpH*;SHV-187*;OXA-9*	KPC-2	-	-	-	TEM-54*
573.20747	ST395	0	1	-	0	-	0	-	0	-	0	-	-	wzi105	KL108	Aac3-IIa*;Aph3-Ia*	-	-	Qnr-S1;ParC-80I;GyrA-83I	-	MphA	-	CatB4?;CatA1*	-	SulI	TetA	DfrA1	AmpH*;OXA-1	-	CTX-M-15	-	SHV-11	TEM-30*
573.20748	ST45	1	1	ybt 10; ICEKp4	78	-	0	-	0	-	0	-	-	wzi149	KL62	StrB;StrA*;Aac3-IIa*	-	-	QnrB1?	-	-	-	CatB4?	-	SulII	TetA	DfrA14	AmpH*;OXA-1	-	CTX-M-15	-	-	SHV-26*;TEM-30*
573.20749	ST45	1	0	ybt 10; ICEKp4	78-1LV	-	0	-	0	-	0	-	-	wzi149	KL62	Aac3-IIa*	-	-	QnrB1?	-	-	-	CatB4?	-	-	TetA	DfrA14	AmpH*;OXA-1	-	-	-	-	SHV-26*
573.20751	ST35	0	1	-	0	-	0	-	0	iro 5	34	-	-	wzi37	KL22/KL37	Aph3-Ia*	-	-	-	-	-	-	-	-	-	-	-	AmpH*	-	CTX-M-15	-	SHV-33*	TEM-33*
573.20752	ST37	0	2	-	0	-	0	-	0	-	0	-	-	wzi50	KL15 (KL17,KL51,KL52)	StrB;StrA*	-	-	QnrB1?	-	-	-	-	-	SulII	TetA	DfrA14	AmpH*;SHV-187*;OXA-9*	KPC-2	CTX-M-15	-	-	TEM-54*
573.20753	ST37	0	2	-	0	-	0	-	0	-	0	-	-	wzi50	KL15 (KL17,KL51,KL52)	-	-	-	-	-	-	-	-	-	-	-	-	AmpH*;SHV-187*;OXA-9*	KPC-2	-	-	-	TEM-54*
573.20754	ST427	0	1	-	0	-	0	-	0	-	0	-	-	wzi276	KL30	Aac3-IIa*;StrB;StrA	-	-	QnrB1?	-	-	-	CatB4?	-	SulI?;SulII	TetA	DfrA14	AmpH*;OXA-1	-	SHV-27*;CTX-M-15	-	-	TEM-30*
573.20756	ST258	1	0	ybt 13; ICEKp2	299	-	0	-	0	-	0	-	-	wzi29	KL106	AadA2*	MgrB-68%	-	ParC-80I;GyrA-83I	-	MphA	-	CatA1*	-	SulI	-	DfrA12	AmpH*	-	-	-	SHV-11	-
573.20757	ST15	0	2	-	0	-	0	-	0	-	0	-	-	wzi24	KL24 (KL54,KL55)	Aac3-IIa*;AadA1-pm*?	-	-	QnrB1?;ParC-80I;GyrA-83F;GyrA-87A	-	-	-	CatB4?;CatA1*?	-	-	TetA;TetA*?	-	SHV-28*;AmpH*;OXA-1	OXA-48	-	-	-	-
573.20758	ST13	1	1	ybt 10; ICEKp4	107-1LV	-	0	-	0	-	0	-	-	0	-	-	-	-	-	-	-	-	-	-	-	-	-	AmpH*	-	SHV-101*	-	-	-
573.20774	ST423-1LV	0	1	-	0	-	0	-	0	-	0	-	-	wzi8	KL8 (KL22/37)	StrB;StrA*;Aac3-IIa*	-	-	-	-	-	-	CatB4?	-	SulI;SulII	TetA	DfrA7	AmpH*;SHV-187*;OXA-1	-	CTX-M-55	-	TEM-206?	-
573.20779	ST11	1	2	ybt 10; ICEKp4	26	-	0	-	0	-	0	-	-	wzi75	KL105	Aac3-IId*;RmtC;ArmA;AadA2*	-	-	QnrB4;ParC-80I;GyrA-83I	-	MsrE;MphE*;MphA	-	CatB3*	Arr3	SulI	TetA	DfrA12	AmpH*;DHA-1;OXA-1	NDM-1	CTX-M-3*	-	SHV-11	TEM-30*
573.20781	ST15	0	1	-	0	-	0	-	0	-	0	-	-	wzi24	KL24 (KL54,KL55)	Aph3-Ia*;Aac3-IId*?	-	-	ParC-80I;GyrA-83F;GyrA-87A	-	-	-	CatB4?;CatA1*	-	-	TetA	DfrA30*	AmpH*;SHV-28*;OXA-1	-	CTX-M-15	-	-	TEM-30*
573.20783	ST16	0	1	-	0	-	0	-	0	-	0	-	-	wzi50	KL15 (KL17,KL51,KL52)	AadA1-pm*?;Sat-2A;Aac3-IIa*;Aph3-Ia*	-	-	ParC-84K;GyrA-83F;GyrA-87N	-	-	-	CatB4?	-	SulII	TetA	DfrA1	AmpH*;OXA-1	-	CTX-M-15	-	-	SHV-26*;TEM-30*
573.20784	ST15	1	2	ybt 10; ICEKp4	28	-	0	-	0	-	0	-	-	wzi24	KL24 (KL54,KL55)	Aac3-IId*;Aph3-Ia*	-	-	ParC-80I;GyrA-83F;GyrA-87A	-	-	-	CatB4?;CatA1*	-	-	TetA	DfrA30*	AmpH*;SHV-28*;OXA-1	OXA-48	CTX-M-15	-	-	TEM-30*
573.20785	ST101	1	2	ybt 9; ICEKp3	183	-	0	-	0	-	0	-	-	wzi137	KL17	AadA1-pm*?;Aac6-Ib;Aac3-IIa*	-	-	ParC-80I;GyrA-83Y;GyrA-87N	-	-	-	-	-	-	-	-	AmpH*;OXA-9	OXA-48	CTX-M-15	-	SHV-75*	TEM-54*
573.20787	ST11	1	2	ybt 10; ICEKp4	26	-	0	-	0	-	0	-	-	wzi75	KL105	Aac3-IId*;ArmA;AadA2	-	-	ParC-80I;GyrA-83I	-	MsrE;MphE*;MphA	-	CatB3*	Arr3	SulI	TetA	-	AmpH*;OXA-1	NDM-1	-	-	SHV-11	TEM-30*
573.20788	ST101	1	1	ybt 9; ICEKp3	183-1LV	-	0	-	0	-	0	-	-	wzi137	KL17	Aac3-IId*	-	-	ParC-80I;GyrA-83Y;GyrA-87N	-	-	-	CatB4	-	-	TetD	-	AmpH*;SHV-28*;OXA-1	-	CTX-M-15	-	-	TEM-30*
573.20792	ST525	1	1	ybt 10; ICEKp4	28-1LV	-	0	-	0	-	0	-	-	wzi45	KL45	Aac3-IIa*	-	-	ParC-80I;GyrA-83I	-	-	-	CatB4?	-	-	-	-	SHV-187*;AmpH*;OXA-1	-	CTX-M-15	-	-	TEM-30*
573.20793	ST15	1	2	ybt 10; ICEKp4	28	-	0	-	0	-	0	-	-	wzi24	KL24 (KL54,KL55)	Aph3-Ia*;Aac3-IId*?	-	-	ParC-80I;GyrA-83F;GyrA-87A	-	-	-	CatB4?;CatA1*	-	-	TetA	DfrA30*	AmpH*;SHV-28*;OXA-1	OXA-48	CTX-M-15	-	-	TEM-30*
573.20794	ST307	0	0	-	0	-	0	-	0	-	0	-	-	wzi173	KL102 (KL149,KL155)	-	-	-	QnrB1?;ParC-80I;GyrA-83I	-	-	-	-	-	-	TetA	DfrA14	AmpH*;SHV-28*;TEM-104*?	-	-	-	-	-
573.20795	ST101	1	2	ybt 9; ICEKp3	183	-	0	-	0	-	0	-	-	wzi137	KL17	Aac3-IIa*	-	-	ParC-80I;GyrA-83Y;GyrA-87N	-	-	-	-	-	-	TetD	-	AmpH*;SHV-28*	OXA-48	CTX-M-15	-	-	TEM-54*
573.20796	ST15	1	2	ybt 10; ICEKp4	28	-	0	-	0	-	0	-	-	wzi24	KL24 (KL54,KL55)	Aac3-IId*;Aph3-Ia*	-	-	ParC-80I;GyrA-83F;GyrA-87A	-	-	-	CatB4?;CatA1*	-	-	-	DfrA30*	AmpH*;SHV-28*;OXA-1	OXA-48	CTX-M-15	-	-	TEM-30*
573.20797	ST336	1	2	ybt 15; ICEKp11	230-1LV	-	0	-	0	-	0	-	-	wzi141	KL25	AadA1-pm*?;Sat-2A;Aac3-IIa*;Aph3-Ia*;StrA*;StrB?	-	-	QnrB1?;GyrA-87G	-	-	-	CatB4?;CatA1*	-	SulII*	-	DfrA1;DfrA14	AmpH*;SCO-1;OXA-1;ACC-4	OXA-48	SHV-5;CTX-M-15	-	TEM-135*?	-
573.20798	ST101	1	2	ybt 9; ICEKp3	183	-	0	-	0	-	0	-	-	wzi137	KL17	AadA1-pm*?;Aac6-Ib	-	-	ParC-80I;GyrA-83Y;GyrA-87N	-	-	-	-	-	-	TetD	-	AmpH*	OXA-48	CTX-M-15	-	SHV-1*?	-
573.20799	ST15	1	1	ybt 10; ICEKp4	17-1LV	-	0	-	0	-	0	-	-	wzi93	KL112	StrB;StrA*;Aac3-IIa*	-	-	ParC-80I;GyrA-83F;GyrA-87A	-	-	-	CatB4	-	SulII	-	DfrA14	SHV-28*;AmpH*;OXA-1	-	CTX-M-15	-	-	TEM-30*
573.20801	ST147	0	3	-	0	-	0	-	0	-	0	-	-	wzi64	KL64	Aac3-IId*;StrB;StrA*;Aac6Ib-cr?	MgrB-81%	-	ParC-80I;GyrA-83I	-	EreB	-	CatA1*	-	SulII	-	-	AmpH*;SHV-67*;OXA-9*	KPC-2	CTX-M-15	-	-	TEM-30*
573.20803	ST1408	0	0	-	0	-	0	-	0	-	0	-	-	wzi101	KL24	-	-	-	-	-	-	-	-	-	-	-	-	SHV-187*;AmpH*	-	-	-	-	-
573.20805	ST189	1	0	ybt 10; ICEKp4	107-3LV	-	0	-	0	-	0	-	-	wzi99	KL128	-	-	-	-	-	-	-	-	-	-	TetD	-	AmpH*	-	-	-	SHV-1?	-
573.20807	ST15	1	2	ybt 10; ICEKp4	28	-	0	-	0	-	0	-	-	wzi24	KL24 (KL54,KL55)	Aac3-IId*;Aph3-Ia*	-	-	ParC-80I;GyrA-83F;GyrA-87A	-	-	-	CatB4?;CatA1*	-	-	TetA	DfrA30*	AmpH*;SHV-28*;OXA-1	OXA-48	CTX-M-15	-	-	TEM-30*
573.20808	ST11	1	0	ybt unknown	0	-	0	-	0	-	0	-	-	0	-	-	-	-	-	-	-	-	-	-	-	-	-	AmpH*	-	-	-	SHV-11	-
573.20809	ST15	1	2	ybt 10; ICEKp4	28	-	0	-	0	-	0	-	-	wzi24	KL24 (KL54,KL55)	Aac3-IId*;Aph3-Ia*	-	-	ParC-80I;GyrA-83F;GyrA-87A	-	-	-	CatB4?;CatA1*	-	-	TetA	DfrA30*	AmpH*;SHV-28*;OXA-1	OXA-48	CTX-M-15	-	-	TEM-30*;TEM-30*
573.20811	ST101	1	2	ybt 9; ICEKp3	183	-	0	-	0	-	0	-	-	wzi137	KL17	AadA1-pm*?;Aac6-Ib;Aac3-IIa*	-	-	ParC-80I;GyrA-83Y;GyrA-87N	-	-	-	-	-	-	TetD	-	AmpH*;OXA-9	OXA-48	CTX-M-15	-	SHV-1*?	TEM-54*
573.20812	ST25	1	0	ybt 14; ICEKp5	135-1LV	-	0	-	0	-	0	-	-	wzi72	KL2	-	-	-	-	-	-	-	-	-	-	-	-	AmpH*	-	-	-	SHV-77*	-
573.20814	ST101	1	2	ybt 9; ICEKp3	183	-	0	-	0	-	0	-	-	wzi137	KL17	AadA1-pm*?;Aac6-Ib;Aac3-IIa*	-	-	ParC-80I;GyrA-83Y;GyrA-87N	-	-	-	-	-	-	-	-	AmpH*;OXA-9;SHV-187*	OXA-48	CTX-M-15	-	-	TEM-54*
573.20816	ST101	1	2	ybt 9; ICEKp3	183	-	0	-	0	-	0	-	-	wzi137	KL17	AadA1-pm*?;Aac6-Ib;Aac3-IIa*	-	-	ParC-80I;GyrA-83Y;GyrA-87N	-	-	-	-	-	-	TetD	-	AmpH*;OXA-9	OXA-48	CTX-M-15	-	SHV-1*?	TEM-54*
573.20818	ST25	0	0	-	0	-	0	-	0	-	0	-	-	wzi72	KL2	-	-	-	-	-	-	-	-	-	-	-	-	AmpH*	-	-	-	SHV-77*	-
573.20821	ST383	0	2	-	0	-	0	-	0	-	0	-	-	0	-	AadA2*;Aac3-IIa*;Aac6-IIc	-	-	ParC-80I;GyrA-83F;GyrA-87N	-	MphA	-	CatB4?	-	SulI	TetA	DfrA12	AmpH*;OXA-1	VIM-4	CTX-M-3	-	-	SHV-26*;TEM-30*
573.20822	ST22	0	2	-	0	-	0	-	0	-	0	-	-	wzi9	KL9	Aac6-IIc	-	-	-	-	-	-	-	-	SulI	-	-	SHV-187*;AmpH*	VIM-4	CTX-M-3	-	-	TEM-30*
573.20825	ST101	1	2	ybt 9; ICEKp3	183	-	0	-	0	-	0	-	-	wzi137	KL17	AadA1-pm*?;Aac6-Ib;Aac3-IIa*	-	-	ParC-80I;GyrA-83Y;GyrA-87N	-	-	-	-	-	-	TetD	-	AmpH*;OXA-9	OXA-48	CTX-M-15	-	SHV-1*?	TEM-54*
573.20826	ST8	2	0	ybt unknown	0	clb 3	17-1LV	-	0	-	0	-	-	wzi59	KL3	-	-	-	-	-	-	-	-	-	-	-	-	SHV-187*;AmpH*	-	-	-	-	-
573.20827	ST2286	0	0	-	0	-	0	-	0	-	0	-	-	0	-	-	-	-	-	-	-	-	-	-	-	-	-	AmpH*;SHV-187*	-	-	-	-	-
573.20829	ST101	1	2	ybt 9; ICEKp3	183	-	0	-	0	-	0	-	-	wzi137	KL17	AadA1-pm*?;Aac6-Ib;Aac3-IIa*	-	-	ParC-80I;GyrA-83Y;GyrA-87N	-	-	-	-	-	-	TetD	-	AmpH*;SHV-28*;OXA-9	OXA-48	CTX-M-15	-	-	TEM-54*
573.20831	ST37	0	0	-	0	-	0	-	0	-	0	-	-	wzi50	KL15 (KL17,KL51,KL52)	StrB;StrA*;Aph3-Ia*	-	-	-	-	-	-	-	-	SulI;SulII*	TetD	DfrA7	AmpH*	-	-	-	SHV-1?	-
573.20832	ST15	1	2	ybt 10; ICEKp4	28	-	0	-	0	-	0	-	-	wzi24	KL24 (KL54,KL55)	Aph3-Ia*;Aac3-IIa*?	-	-	ParC-80I;GyrA-83F;GyrA-87A	-	-	-	CatB4?;CatA1*	-	-	TetA	DfrA30*	AmpH*;SHV-28*;OXA-1	OXA-48	CTX-M-15	-	-	TEM-30*
573.20834	ST101	1	1	ybt 9; ICEKp3	183-1LV	-	0	-	0	-	0	-	-	wzi137	KL17	Aac3-IId*	-	-	ParC-80I;GyrA-83Y;GyrA-87N	-	-	-	CatB4	-	-	-	-	AmpH*;SHV-28*;OXA-1	-	CTX-M-15	-	-	TEM-30*
573.20836	ST101	1	2	ybt 9; ICEKp3	183	-	0	-	0	-	0	-	-	wzi137	KL17	AadA1-pm*?;Aac6-Ib;Aac3-IIa*	-	-	ParC-80I;GyrA-83Y;GyrA-87N	-	-	-	-	-	-	-	-	AmpH*;OXA-9;SHV-28*	OXA-48	CTX-M-15	-	-	TEM-54*
573.20837	ST147	0	2	-	0	-	0	-	0	-	0	-	-	wzi64	KL64	-	-	-	ParC-80I;GyrA-83I	-	EreB	-	CatA1*	-	-	-	-	SHV-67*;AmpH*;OXA-9*	KPC-2	CTX-M-15	-	-	TEM-30*
573.20841	ST15	0	1	-	0	-	0	-	0	-	0	-	-	wzi84	KL28	AadA2*;Aac3-IIa;StrA;StrB?;Aph3-Ia*	-	-	ParC-80I;GyrA-83F;GyrA-87A	-	-	-	CatB4?;CatA1*	-	SulI	TetA	DfrA12	AmpH*;SHV-28*;OXA-1	-	CTX-M-15	-	TEM-135*	-
573.20842	ST15	1	2	ybt 10; ICEKp4	28	-	0	-	0	-	0	-	-	wzi24	KL24 (KL54,KL55)	Aac3-IId*;Aph3-Ia*	-	-	ParC-80I;GyrA-83F;GyrA-87A	-	-	-	CatB4?;CatA1*	-	-	TetA	DfrA30*	AmpH*;SHV-28*;OXA-1	OXA-48	CTX-M-15	-	-	TEM-30*
573.20843	ST35-1LV	0	0	-	0	-	0	-	0	-	0	-	-	wzi162	KL122	-	-	-	-	-	-	-	-	-	-	-	-	AmpH*	-	-	-	SHV-33	-
573.20848	ST147	0	2	-	0	-	0	-	0	-	0	-	-	wzi64	KL64	Aac3-IId*;StrB;StrA*;AadA1-pm*?;Aac6-Ib?	-	-	ParC-80I;GyrA-83I	-	EreB	-	CatB4?;CatA1*	-	SulII	-	-	SHV-67*;AmpH*;OXA-9*;OXA-1	KPC-2	CTX-M-15	-	-	TEM-30*
573.20849	ST147	0	0	-	0	-	0	-	0	-	0	-	-	wzi187	KL27	-	-	-	ParC-80I;GyrA-83I	-	-	-	-	-	-	-	-	SHV-67*;AmpH*	-	-	-	-	-
573.20851	ST15	1	2	ybt 10; ICEKp4	28	-	0	-	0	-	0	-	-	wzi24	KL24 (KL54,KL55)	Aac3-IId*;Aph3-Ia*	-	-	ParC-80I;GyrA-83F;GyrA-87A	-	-	-	CatB4?;CatA1*	-	-	TetA	DfrA30*	AmpH*;SHV-28*;OXA-1	OXA-48	CTX-M-15	-	-	TEM-30*;TEM-30*
573.20864	ST147	0	2	-	0	-	0	-	0	-	0	-	-	wzi64	KL64	StrA*	-	-	Qnr-S1;ParC-80I;GyrA-83I	-	EreB;EreA2	-	-	Arr2	SulII;SulI	-	DfrA14;DfrA5	AmpH*;SHV-67*;OXA-9*	KPC-2	CTX-M-15	-	-	TEM-54*
573.20867	ST101	1	2	ybt 9; ICEKp3	183	-	0	-	0	-	0	-	-	wzi137	KL17	AadA1-pm*?;Aac6-Ib;Aac3-IIa*	-	-	ParC-80I;GyrA-83Y;GyrA-87N	-	-	-	-	-	-	TetD	-	AmpH*;OXA-9;SHV-28*	OXA-48	CTX-M-15	-	-	TEM-54*
573.20871	ST525	0	0	-	0	-	0	-	0	-	0	-	-	wzi45	KL45	AadA1-pm*?	-	-	GyrA-83I	-	-	-	-	-	SulI	TetD	-	AmpH*	-	-	-	SHV-1?	-
573.20873	ST25	1	0	ybt 6; ICEKp5	63	-	0	-	0	-	0	-	-	wzi72	KL2	Aph3-Ia*?;StrB;StrA*	-	-	-	-	-	-	-	-	SulI?;SulII	TetD	DfrA14	AmpH*	-	-	-	SHV-77*	TEM-30*
573.20874	ST437	0	0	-	0	-	0	-	0	-	0	-	-	wzi109	KL36	Aac3-IId*;Aph3-Ia*	-	-	ParC-80I;GyrA-83I	-	MphA	-	CatB4?	-	SulI	TetD	DfrA30*	AmpH*;OXA-1	-	-	-	SHV-11	TEM-30*
573.20875	ST437	0	1	-	0	-	0	-	0	-	0	-	-	wzi109	KL36	Aac3-IId*?;Aph3-Ia*;AadA2?	-	-	ParC-80I;GyrA-83I;GyrA-87G	-	MphA	-	CatB4?;CatA1*	-	SulI	-	DfrA30*	AmpH*;OXA-1	-	CTX-M-15?	-	SHV-11	TEM-30*
573.20876	ST15	0	2	-	0	-	0	-	0	-	0	-	-	wzi93	KL112	Aac3-IId*;StrB;StrA*;AadA2*;AadA1-pm*?;Aac6-Ib*?	-	-	ParC-80I;GyrA-83F;GyrA-87A	-	MphA	-	CatB4	-	SulI;SulII	-	DfrA12;DfrA14	AmpH*;SHV-28*;OXA-1	VIM-1	CTX-M-15	-	-	TEM-30*
573.20877	ST17	0	0	-	0	-	0	-	0	-	0	-	-	wzi173	KL102 (KL149,KL155)	AadA1-pm*?;Aph3''Ia	-	-	-	-	-	-	-	-	SulI	TetD	DfrA1*	AmpH*	-	-	-	SHV-1?	-
573.20879	ST14	1	1	ybt 9; ICEKp3	183-1LV	-	0	-	0	-	0	-	-	wzi2	KL2 (KL30)	Aac3-IIa*	-	-	-	-	-	-	CatB4	-	-	-	DfrA14	AmpH*;SHV-28*;OXA-1	-	CTX-M-15	-	-	-
573.20881	ST437	0	1	-	0	-	0	-	0	-	0	-	-	wzi109	KL36	AadA2	MgrB-66%	-	ParC-80I;GyrA-83I	-	-	-	CatB4?;CatA1*	-	SulI	TetA	DfrA30*	AmpH*;OXA-1	-	CTX-M-33	-	SHV-11	-
573.20882	ST15	0	2	-	0	-	0	-	0	-	0	-	-	wzi93	KL112	Aac3-IId*;StrB;StrA*;AadA2*;AadA1-pm*?	-	-	ParC-80I;GyrA-83F;GyrA-87A	-	MphA	-	CatB4	-	SulI;SulII	-	DfrA12;DfrA14	AmpH*;SHV-28*;OXA-1	VIM-1	CTX-M-15	-	-	TEM-30*
573.20883	ST340	0	1	-	0	-	0	-	0	-	0	-	-	wzi50	KL15 (KL17,KL51,KL52)	AadA2*;ArmA;Aac3-IIa*	-	-	QnrB1?;ParC-80I;GyrA-83I	-	MsrE;MphE*	-	CatB4?	-	SulI	TetA	DfrA12;DfrA14	AmpH*;OXA-1	-	CTX-M-15	-	SHV-11	TEM-33
573.20884	ST15	1	1	ybt 10; ICEKp4	28	-	0	-	0	-	0	-	-	wzi24	KL24 (KL54,KL55)	AadA2*;Aph3-Ia*	-	-	ParC-80I;GyrA-83F;GyrA-87A	-	MphA	-	CatB4*?	-	SulI	TetA	DfrA12	AmpH*;SHV-28*;OXA-1	-	CTX-M-15	-	-	TEM-30*
573.20885	ST101	1	2	ybt 9; ICEKp3	183	-	0	-	0	-	0	-	-	wzi137	KL17	StrB;StrA*;AadA1-pm*;ArmA;AphA6*;Aac3-IIa	-	-	ParC-80I;GyrA-83Y;GyrA-87N	-	MsrE;MphE*	-	FloR*;CmlA5	Arr2	SulII;SulI;SulI	TetA?	DfrA14	AmpH*;SHV-28*;CMY-4*;OXA-10;SCO-1	NDM-1;OXA-48	CTX-M-15	-	-	TEM-54*
573.20886	ST101	1	1	ybt 9; ICEKp3	183-2LV	-	0	-	0	-	0	-	-	wzi137	KL17	StrB*;StrA*;Aac3-IId*;AadA1-pm*?;Aac6-Ib?	-	-	ParC-80I;GyrA-83Y;GyrA-87G	-	-	-	-	-	SulII	TetD	DfrA14	SHV-28*;AmpH*;OXA-9	-	CTX-M-15	-	-	TEM-54*
573.20887	ST101	1	1	ybt 9; ICEKp3	183-1LV	-	0	-	0	-	0	-	-	wzi137	KL17	StrB;StrA*;Aac3-IIa*;AadA1-pm*?;Aac6-Ib?	-	-	QnrB1?;ParC-80I;GyrA-83Y;GyrA-87N	-	-	-	CatB4	-	SulII	TetA;TetD	DfrA14	AmpH*;OXA-9;OXA-1	-	CTX-M-15	-	SHV-1*?	TEM-54*
573.20888	ST101	1	3	ybt 9; ICEKp3	183	-	0	-	0	-	0	-	-	wzi137	KL17	StrB;StrA*;AadA1-pm*;ArmA;Aac3-IIa	MgrB-66%	-	ParC-80I;GyrA-83Y;GyrA-87N	-	MsrE;MphE*	-	FloR*;CmlA5	Arr2	SulII;SulI	TetA?	DfrA14	AmpH*;SHV-28*;CMY-4*;OXA-10;SCO-1	OXA-48	CTX-M-15	-	-	TEM-54*
573.20891	ST101	1	2	ybt 9; ICEKp3	183	-	0	-	0	-	0	-	-	wzi137	KL17	StrB;StrA*;AadA1-pm*;ArmA;Aac3-IIa	-	-	ParC-80I;GyrA-83Y;GyrA-87N	-	MsrE;MphE*	-	FloR*;CmlA5	Arr2	SulII;SulI	TetA?	DfrA14	AmpH*;SHV-28*;CMY-4*;OXA-10;SCO-1	OXA-48	CTX-M-15	-	-	TEM-30*
573.20892	ST101	1	2	ybt 9; ICEKp3	183	-	0	-	0	-	0	-	-	wzi137	KL17	StrB;StrA*;AadA1-pm*;ArmA;AphA6*;Aac3-IIa	-	-	ParC-80I;GyrA-83Y;GyrA-87N	-	MsrE;MphE*	-	FloR*;CmlA5	Arr2	SulII;SulI;SulI	TetA?	DfrA14	AmpH*;SHV-28*;CMY-4*;OXA-10;SCO-1	NDM-1;OXA-48	CTX-M-15	-	-	-
573.20893	ST101	1	2	ybt 9; ICEKp3	183	-	0	-	0	-	0	-	-	wzi137	KL17	StrB;StrA*;AadA1-pm*;Aac3-IIa	-	-	ParC-80I;GyrA-83Y;GyrA-87N	-	-	-	FloR*;CmlA5	Arr2	SulII;SulI	TetA?	DfrA14	AmpH*;SHV-28*;CMY-4*;OXA-10;SCO-1	OXA-48	CTX-M-15	-	-	TEM-54*
573.20894	ST437	1	1	ybt 9; ICEKp3	183	-	0	-	0	-	0	-	-	wzi109	KL36	ArmA;AadA2*	-	-	ParC-80I;GyrA-83I;GyrA-87G	-	MsrE;MphE*;MphA	-	-	-	SulI	-	DfrA12	AmpH*	-	CTX-M-15	-	SHV-11	-
573.20895	ST437	0	2	-	0	-	0	-	0	-	0	-	-	wzi109	KL36	StrB;StrA*;ArmA;Aac3-IId*;AadA1-pm*;AphA6*;AadA2*;Aph3''Ia	-	-	ParC-80I;GyrA-83I;GyrA-87G	-	MsrE;MphE*	-	FloR*;CmlA5;CatB4?	Arr2	SulII;SulI	TetA?;TetD	DfrA30*;DfrA14;DfrA12	AmpH*;CMY-4*;OXA-10;OXA-1	NDM-1	CTX-M-15	-	SHV-11	TEM-30*
573.20896	ST101	1	2	ybt 9; ICEKp3	183	-	0	-	0	-	0	-	-	wzi137	KL17	AadA1-pm*?;Aac6-Ib;Aac3-IIa*	-	-	ParC-80I;GyrA-83Y;GyrA-87N	-	-	-	-	-	-	TetD	-	AmpH*;OXA-9;SHV-28*	OXA-48	CTX-M-15	-	-	TEM-54*
573.20897	ST101	1	1	ybt 9; ICEKp3	183	-	0	-	0	-	0	-	-	wzi137	KL17	StrB*;StrA*;AadA2*;AadA1-pm*?;Aac6-Ib*?	-	-	ParC-80I;GyrA-83Y;GyrA-87G	-	-	-	CatB4?	-	SulII;SulI	-	DfrA14;DfrA12	AmpH*;SHV-28*;OXA-9;OXA-1	-	CTX-M-15	-	-	TEM-54*
[truncated: 2,607 more rows]
